# Supplementary material for: Translational profiling identifies sex-specific metabolic and epigenetic reprogramming of cortical microglia/macrophages in APPPS1-21 mice with an antibiotic-perturbed-microbiome
Source: Mol Neurodegener. 2023 Dec 16;18:95. doi: 10.1186/s13024-023-00668-7 (PMC10725591; doi:10.1186/s13024-023-00668-7)
Supplement: Supplementary file 2 — Additional file 2. [file 13024_2023_668_MOESM2_ESM.xlsx]

## Sheet: 1_RM_TMV
Accession	Protein.IDs	Fasta.headers	Razor...unique.peptides	Potential.contaminant	RM_1	RM_2	RM_3	RM_4	TMV_2	TMV_3	TMV_4	TMV_5	mean_RM	mean_TMV	Ratio_TMV/RM	log2Ratio	zscore	pval_Limma	qval_Limma	Sign_zscore_qval_Limma
P62855 _ Rps26	P62855	sp|P62855|RS26_MOUSE 40S ribosomal protein S26 OS=Mus musculus OX=10090 GN=Rps26 PE=1 SV=3	4		1.34382e+06	1.39368e+06	1.37737e+06	1.14064e+06	1.73463e+07	5.82942e+07	1.4284e+07	1.36781e+07	1.31388e+06	2.59007e+07	19.7132	4.30109	4.76769	7.89899e-06	0.00412774	Up
Q6ZWV3 _ Rpl10;Rpl10l	Q6ZWV3;I7HLV2;P86048;A0A1B0GXC3	sp|Q6ZWV3|RL10_MOUSE 60S ribosomal protein L10 OS=Mus musculus OX=10090 GN=Rpl10 PE=1 SV=3;tr|I7HLV2|I7HLV2_MOUSE 60S ribosomal protein L10 (Fragment) OS=Mus musculus OX=10090 GN=Rpl10 PE=1 SV=1;sp|P86048|RL10L_MOUSE 60S ribosomal protein L10-like OS=Mus m	12		4.06287e+06	2.75354e+06	7.88406e+06	3.4005e+06	4.00476e+07	5.18356e+07	2.59007e+07	4.8634e+07	4.52524e+06	4.16045e+07	9.19387	3.20067	3.56163	1.01544e-05	0.00412774	Up
P16054 _ Prkce	P16054;Q8C944;P23298	sp|P16054|KPCE_MOUSE Protein kinase C epsilon type OS=Mus musculus OX=10090 GN=Prkce PE=1 SV=1	16		4.34805e+06	3.10841e+06	5.50777e+06	832718	2.71528e+07	5.76007e+06	3.16119e+07	3.4317e+07	3.44924e+06	2.47105e+07	7.16403	2.84077	3.16718	0.003216	0.0485698	Up
O35954 _ Pitpnm1	O35954;A0A494BBA1;D3YXW5	sp|O35954|PITM1_MOUSE Membrane-associated phosphatidylinositol transfer protein 1 OS=Mus musculus OX=10090 GN=Pitpnm1 PE=1 SV=1	6		841638	3.08218e+06	760643	832718	9.12084e+06	6.60434e+06	1.13675e+07	9.54414e+06	1.37929e+06	9.15921e+06	6.6405	2.73129	3.04719	9.58282e-05	0.0148359	Up
Q8BH59 _ Slc25a12	Q8BH59;Q9QXX4;V9GXX9	sp|Q8BH59|CMC1_MOUSE Calcium-binding mitochondrial carrier protein Aralar1 OS=Mus musculus OX=10090 GN=Slc25a12 PE=1 SV=1	10		841638	2.09846e+06	760643	832718	7.18598e+06	9.87571e+06	4.86821e+06	5.34014e+06	1.13337e+06	6.81751e+06	6.01527	2.58863	2.89083	6.62356e-05	0.0148359	Up
P53810 _ Pitpna	P53810;J3QQ30;J3QPW1;F8WGG5;Q8JZZ5;P53811	sp|P53810|PIPNA_MOUSE Phosphatidylinositol transfer protein alpha isoform OS=Mus musculus OX=10090 GN=Pitpna PE=1 SV=2;tr|J3QQ30|J3QQ30_MOUSE Phosphatidylinositol transfer protein alpha isoform OS=Mus musculus OX=10090 GN=Pitpna PE=1 SV=1;tr|J3QPW1|J3QPW1_	15		6.41244e+06	1.43083e+07	2.81694e+07	9.11458e+06	3.66284e+07	7.88846e+07	1.19274e+08	6.32059e+07	1.45012e+07	7.44984e+07	5.1374	2.36104	2.64139	0.00087372	0.028781	Up
P70335 _ Rock1	P70335;A0A3Q4EGR2;A0A3Q4L2X0	sp|P70335|ROCK1_MOUSE Rho-associated protein kinase 1 OS=Mus musculus OX=10090 GN=Rock1 PE=1 SV=1;tr|A0A3Q4EGR2|A0A3Q4EGR2_MOUSE Rho-associated protein kinase 1 OS=Mus musculus OX=10090 GN=Rock1 PE=1 SV=1	7		841638	3.9713e+06	760643	832718	8.73253e+06	3.17067e+06	8.61582e+06	9.66961e+06	1.60157e+06	7.54716e+06	4.71234	2.23644	2.50483	0.00194493	0.0379528	Up
Q58A65 _ Spag9	Q58A65;F6SH61;Z4YMB8	sp|Q58A65|JIP4_MOUSE C-Jun-amino-terminal kinase-interacting protein 4 OS=Mus musculus OX=10090 GN=Spag9 PE=1 SV=2;tr|F6SH61|F6SH61_MOUSE C-Jun-amino-terminal kinase-interacting protein 4 (Fragment) OS=Mus musculus OX=10090 GN=Spag9 PE=1 SV=1	6		841638	751278	5.45056e+06	832718	5.33115e+06	1.3817e+07	6.95719e+06	9.71897e+06	1.96905e+06	8.95606e+06	4.54842	2.18537	2.44885	0.00214256	0.0387088	Up
Q4VA93 _ Prkca	Q4VA93;P20444;Q3TQ39	tr|Q4VA93|Q4VA93_MOUSE Protein kinase C OS=Mus musculus OX=10090 GN=Prkca PE=1 SV=1;sp|P20444|KPCA_MOUSE Protein kinase C alpha type OS=Mus musculus OX=10090 GN=Prkca PE=1 SV=3	17		1.67065e+07	1.48178e+07	1.29169e+07	1.31948e+07	5.76173e+07	3.63752e+07	7.22686e+07	9.5288e+07	1.4409e+07	6.53873e+07	4.53794	2.18204	2.4452	8.64795e-05	0.0148359	Up
O55143 _ Atp2a2	O55143;Q8R429;B1ATS4;B1ATS5;E9Q559;Q64518	sp|O55143|AT2A2_MOUSE Sarcoplasmic/endoplasmic reticulum calcium ATPase 2 OS=Mus musculus OX=10090 GN=Atp2a2 PE=1 SV=2	9		841638	751278	9.96318e+06	832718	1.94193e+07	1.52297e+07	1.01366e+07	8.30364e+06	3.0972e+06	1.32723e+07	4.28526	2.09938	2.35461	0.00368627	0.0499489	Up
A0A286YEB7 _ Rps24	A0A286YEB7;P62849	tr|A0A286YEB7|A0A286YEB7_MOUSE 40S ribosomal protein S24 OS=Mus musculus OX=10090 GN=Rps24 PE=1 SV=1;sp|P62849|RS24_MOUSE 40S ribosomal protein S24 OS=Mus musculus OX=10090 GN=Rps24 PE=1 SV=1	8		2.16413e+07	2.64859e+07	3.45798e+07	2.82857e+07	1.18541e+08	6.90943e+07	1.12386e+08	1.72773e+08	2.77482e+07	1.18199e+08	4.25969	2.09075	2.34515	0.00010949	0.0148359	Up
P60766 _ Cdc42	P60766	sp|P60766|CDC42_MOUSE Cell division control protein 42 homolog OS=Mus musculus OX=10090 GN=Cdc42 PE=1 SV=2	8		1.00047e+07	1.36332e+07	1.54838e+07	1.46934e+07	4.93126e+07	3.51836e+07	6.59158e+07	7.88065e+07	1.34538e+07	5.73046e+07	4.25938	2.09064	2.34503	8.55411e-05	0.0148359	Up
Q01065 _ Pde1b	Q01065;Q6PDS5;A0A2I3BPC1;A0A2I3BR90;A2ASF9;Q9JLL9;Q5I7S8;F6X0V1;Q8BRR9;Q8CDV2;Q9D5W0;E9Q7V6;A0A0N4SWG4;Q61481;Q64338	sp|Q01065|PDE1B_MOUSE Calcium/calmodulin-dependent 3,5-cyclic nucleotide phosphodiesterase 1B OS=Mus musculus OX=10090 GN=Pde1b PE=1 SV=2;tr|Q6PDS5|Q6PDS5_MOUSE Phosphodiesterase OS=Mus musculus OX=10090 GN=Pde1b PE=1 SV=1;tr|A0A2I3BPC1|A0A2I3BPC1_MOUSE	7		2.48929e+06	751278	760643	832718	4.78334e+06	3.09344e+06	8.37534e+06	3.41071e+06	1.20848e+06	4.91571e+06	4.06768	2.0242	2.27222	0.00142791	0.0327013	Up
P68404 _ Prkcb	P68404	sp|P68404|KPCB_MOUSE Protein kinase C beta type OS=Mus musculus OX=10090 GN=Prkcb PE=1 SV=4	40		9.46451e+07	7.36182e+07	6.68126e+07	9.14096e+07	3.09665e+08	2.07926e+08	4.56228e+08	3.39618e+08	8.16214e+07	3.28359e+08	4.02296	2.00826	2.25474	7.52642e-05	0.0148359	Up
P62281 _ Rps11	P62281;A0A1B0GRR3;A0A1B0GSE8	sp|P62281|RS11_MOUSE 40S ribosomal protein S11 OS=Mus musculus OX=10090 GN=Rps11 PE=1 SV=3;tr|A0A1B0GRR3|A0A1B0GRR3_MOUSE 40S ribosomal protein S11 OS=Mus musculus OX=10090 GN=Rps11 PE=1 SV=1;tr|A0A1B0GSE8|A0A1B0GSE8_MOUSE 40S ribosomal protein S11 (Fragme	24		3.62143e+07	3.28046e+07	4.91014e+07	3.72326e+07	2.31397e+08	1.30836e+08	1.61791e+08	8.13619e+07	3.88382e+07	1.51346e+08	3.89684	1.9623	2.20437	0.000327002	0.0227056	Up
P63318 _ Prkcg	P63318;Q2NKI4	sp|P63318|KPCG_MOUSE Protein kinase C gamma type OS=Mus musculus OX=10090 GN=Prkcg PE=1 SV=1;tr|Q2NKI4|Q2NKI4_MOUSE Protein kinase C OS=Mus musculus OX=10090 GN=Prkcg PE=1 SV=1	24		9.61418e+06	2.21998e+07	1.09034e+07	3.17744e+07	6.67083e+07	8.29356e+07	6.87161e+07	6.9883e+07	1.86229e+07	7.20608e+07	3.86946	1.95213	2.19323	0.000394913	0.0229331	Up
P48320 _ Gad2	P48320	sp|P48320|DCE2_MOUSE Glutamate decarboxylase 2 OS=Mus musculus OX=10090 GN=Gad2 PE=1 SV=1	4		841638	751278	3.33529e+06	832718	5.84064e+06	3.44983e+06	6.85125e+06	5.87938e+06	1.44023e+06	5.50527e+06	3.82249	1.93451	2.17391	0.00140184	0.0326438	Up
P62830 _ Rpl23	P62830;A2A6F8	sp|P62830|RL23_MOUSE 60S ribosomal protein L23 OS=Mus musculus OX=10090 GN=Rpl23 PE=1 SV=1	16		6.79721e+07	5.47821e+07	6.21001e+07	9.36754e+07	3.13653e+08	1.67321e+08	2.52215e+08	2.85752e+08	6.96325e+07	2.54735e+08	3.65828	1.87117	2.10448	0.000108236	0.0148359	Up
Q9CQ13 _ Coprs	Q9CQ13	sp|Q9CQ13|COPRS_MOUSE Coordinator of PRMT5 and differentiation stimulator OS=Mus musculus OX=10090 GN=Coprs PE=1 SV=1	2		841638	3.36401e+06	4.81578e+06	3.49303e+06	1.23459e+07	8.43199e+06	1.11248e+07	1.30151e+07	3.12861e+06	1.12294e+07	3.58927	1.84369	2.07437	0.0025472	0.0422575	Up
Q9JK42 _ Pdk2	Q9JK42	sp|Q9JK42|PDK2_MOUSE [Pyruvate dehydrogenase (acetyl-transferring)] kinase isozyme 2, mitochondrial OS=Mus musculus OX=10090 GN=Pdk2 PE=1 SV=2	4		3.07815e+06	1.76168e+06	2.58153e+06	4.54843e+06	7.03877e+06	7.61296e+06	1.46041e+07	1.22043e+07	2.99245e+06	1.03651e+07	3.46374	1.79233	2.01808	0.000779472	0.028781	Up
E9QAN4 _ Kif1a	E9QAN4;G3UW47;Q6TA13;E9Q9G6;A0A087WQE8;P33173;A2AH75;Q60575	tr|E9QAN4|E9QAN4_MOUSE Kinesin-like protein KIF1A OS=Mus musculus OX=10090 GN=Kif1a PE=1 SV=1;tr|G3UW47|G3UW47_MOUSE Kinesin family member 1A OS=Mus musculus OX=10090 GN=Kif1a PE=1 SV=1;tr|Q6TA13|Q6TA13_MOUSE Kinesin-like protein KIF1A OS=Mus musculus OX=1	7		3.02836e+06	751278	760643	832718	4.38444e+06	4.52549e+06	4.28096e+06	5.0696e+06	1.34325e+06	4.56512e+06	3.39857	1.76493	1.98805	0.00118294	0.0291433	Up
Q6QWF9 _ Camk2n1	Q6QWF9	sp|Q6QWF9|CK2N1_MOUSE Calcium/calmodulin-dependent protein kinase II inhibitor 1 OS=Mus musculus OX=10090 GN=Camk2n1 PE=1 SV=1	4		4.30133e+06	4.48912e+06	7.85788e+06	3.31298e+06	777643	3.21993e+06	747511	702051	4.99033e+06	1.36178e+06	0.272885	-1.87364	-1.99983	0.00238208	0.0412049	Down
P0DP28 _ Calm1	P0DP28;P0DP27;P0DP26;Q3UKW2;A0A3Q4EHJ0;Q9D6P8;A0A1Y7VK66;G3UX57;G3UZ90;P20801	sp|P0DP28|CALM3_MOUSE Calmodulin-3 OS=Mus musculus OX=10090 GN=Calm3 PE=1 SV=1;sp|P0DP27|CALM2_MOUSE Calmodulin-2 OS=Mus musculus OX=10090 GN=Calm2 PE=1 SV=1;sp|P0DP26|CALM1_MOUSE Calmodulin-1 OS=Mus musculus OX=10090 GN=Calm1 PE=1 SV=1;tr|Q3UKW2|Q3UKW2_MO	17		1.09884e+11	1.07605e+11	1.14767e+11	1.08006e+11	4.41611e+10	5.10254e+10	8.28859e+09	1.4746e+10	1.10066e+11	2.95553e+10	0.268524	-1.89688	-2.0253	0.00242102	0.0413406	Down
Q3U5Q7 _ Cmpk2	Q3U5Q7	sp|Q3U5Q7|CMPK2_MOUSE UMP-CMP kinase 2, mitochondrial OS=Mus musculus OX=10090 GN=Cmpk2 PE=1 SV=2	5		5.05095e+06	6.21558e+06	4.60172e+06	3.60585e+06	777643	743431	2.93142e+06	702051	4.86852e+06	1.28864e+06	0.264687	-1.91764	-2.04806	0.00105702	0.0291433	Down
Q9Z0P4 _ Palm	Q9Z0P4;Q3UZP7;A0A1W2P831;A0A1W2P879	sp|Q9Z0P4|PALM_MOUSE Paralemmin-1 OS=Mus musculus OX=10090 GN=Palm PE=1 SV=1;tr|Q3UZP7|Q3UZP7_MOUSE Paralemmin-1 OS=Mus musculus OX=10090 GN=Palm PE=1 SV=1	13		6.26362e+07	4.37257e+07	5.91426e+07	4.24772e+07	1.35987e+07	2.34526e+07	1.13509e+07	5.32515e+06	5.19954e+07	1.34318e+07	0.258328	-1.95273	-2.08652	0.000703065	0.028781	Down
Q9CR16 _ Ppid	Q9CR16	sp|Q9CR16|PPID_MOUSE Peptidyl-prolyl cis-trans isomerase D OS=Mus musculus OX=10090 GN=Ppid PE=1 SV=3	4		4.42786e+06	2.27425e+06	4.46893e+06	5.58598e+06	777643	2.01208e+06	747511	702051	4.18925e+06	1.05982e+06	0.252986	-1.98287	-2.11955	0.000768927	0.028781	Down
Q5EBJ4 _ Ermn	Q5EBJ4	sp|Q5EBJ4|ERMIN_MOUSE Ermin OS=Mus musculus OX=10090 GN=Ermn PE=1 SV=1	5		2.25671e+07	2.34494e+07	2.87828e+07	1.89559e+07	5.63574e+06	1.10067e+07	5.37494e+06	1.38361e+06	2.34388e+07	5.85026e+06	0.249597	-2.00233	-2.14088	0.0022011	0.038902	Down
P51863 _ Atp6v0d1	P51863	sp|P51863|VA0D1_MOUSE V-type proton ATPase subunit d 1 OS=Mus musculus OX=10090 GN=Atp6v0d1 PE=1 SV=2	12		3.41172e+07	7.3951e+07	5.02642e+07	2.38852e+07	6.64609e+06	2.12567e+07	5.70017e+06	1.05863e+07	4.55544e+07	1.10473e+07	0.242508	-2.04389	-2.18644	0.00179493	0.0369436	Down
P11404 _ Fabp3	P11404	sp|P11404|FABPH_MOUSE Fatty acid-binding protein, heart OS=Mus musculus OX=10090 GN=Fabp3 PE=1 SV=5	6		2.8742e+07	3.41372e+07	4.49526e+07	2.14381e+07	7.62617e+06	1.11496e+07	8.44256e+06	3.73442e+06	3.23175e+07	7.7382e+06	0.239443	-2.06224	-2.20655	0.000334068	0.0227056	Down
E9PUL5 _ Prrt2	E9PUL5	sp|E9PUL5|PRRT2_MOUSE Proline-rich transmembrane protein 2 OS=Mus musculus OX=10090 GN=Prrt2 PE=1 SV=1	4		5.18029e+06	5.31955e+06	6.136e+06	2.7984e+06	777643	2.36385e+06	747511	702051	4.85856e+06	1.14776e+06	0.236235	-2.0817	-2.22787	0.000638936	0.028781	Down
P26883 _ Fkbp1a	P26883;F6X9I3	sp|P26883|FKB1A_MOUSE Peptidyl-prolyl cis-trans isomerase FKBP1A OS=Mus musculus OX=10090 GN=Fkbp1a PE=1 SV=2	5		3.3775e+07	6.06604e+07	7.48726e+07	4.22039e+07	1.05288e+07	2.33508e+07	9.81528e+06	4.69158e+06	5.2878e+07	1.20966e+07	0.228765	-2.12806	-2.27869	0.000930615	0.028781	Down
Q9CZS1 _ Aldh1b1	Q9CZS1;G3UYH1	sp|Q9CZS1|AL1B1_MOUSE Aldehyde dehydrogenase X, mitochondrial OS=Mus musculus OX=10090 GN=Aldh1b1 PE=1 SV=1;tr|G3UYH1|G3UYH1_MOUSE Aldehyde dehydrogenase X, mitochondrial (Fragment) OS=Mus musculus OX=10090 GN=Aldh1b1 PE=1 SV=8	4		8.05967e+06	9.45324e+06	1.01676e+07	9.836e+06	3.39064e+06	743431	747511	3.38419e+06	9.37912e+06	2.06644e+06	0.220324	-2.1823	-2.33813	0.00113294	0.0291433	Down
Q08642 _ Padi2	Q08642	sp|Q08642|PADI2_MOUSE Protein-arginine deiminase type-2 OS=Mus musculus OX=10090 GN=Padi2 PE=1 SV=2	6		9.33237e+06	8.65691e+06	1.22205e+07	1.23356e+07	6.17959e+06	743431	747511	702051	1.06363e+07	2.09315e+06	0.196792	-2.34526	-2.51673	0.00113095	0.0291433	Down
J3QMG3 _ Vdac3	J3QMG3;Q60931	tr|J3QMG3|J3QMG3_MOUSE Voltage-dependent anion-selective channel protein 3 OS=Mus musculus OX=10090 GN=Vdac3 PE=1 SV=1;sp|Q60931|VDAC3_MOUSE Voltage-dependent anion-selective channel protein 3 OS=Mus musculus OX=10090 GN=Vdac3 PE=1 SV=1	11		3.56196e+07	3.85089e+07	4.564e+07	1.43214e+07	3.89857e+06	1.40626e+07	4.51072e+06	3.18503e+06	3.35225e+07	6.41423e+06	0.191341	-2.38578	-2.56114	0.00093917	0.028781	Down
Q9QZB9 _ Dctn5	Q9QZB9;H3BJ75	sp|Q9QZB9|DCTN5_MOUSE Dynactin subunit 5 OS=Mus musculus OX=10090 GN=Dctn5 PE=1 SV=1	6		1.36229e+07	1.46162e+07	2.69824e+07	1.52872e+07	777643	1.03028e+07	747511	702051	1.76272e+07	3.1325e+06	0.177709	-2.49242	-2.67802	0.00166345	0.035426	Down
P20065 _ Tmsb4x	P20065	sp|P20065|TYB4_MOUSE Thymosin beta-4 OS=Mus musculus OX=10090 GN=Tmsb4x PE=1 SV=1	4		1.23802e+07	1.24064e+07	1.61769e+07	9.54462e+06	777643	5.13158e+06	2.32864e+06	702051	1.2627e+07	2.23498e+06	0.176999	-2.49818	-2.68434	0.000763899	0.028781	Down
Q05816 _ Fabp5	Q05816	sp|Q05816|FABP5_MOUSE Fatty acid-binding protein 5 OS=Mus musculus OX=10090 GN=Fabp5 PE=1 SV=3	5		7.2921e+06	1.91702e+07	1.72515e+07	1.47042e+07	777643	743431	8.02975e+06	702051	1.46045e+07	2.56322e+06	0.175509	-2.51038	-2.69771	0.00167762	0.035426	Down
Q60932 _ Vdac1	Q60932	sp|Q60932|VDAC1_MOUSE Voltage-dependent anion-selective channel protein 1 OS=Mus musculus OX=10090 GN=Vdac1 PE=1 SV=3	21		3.4524e+08	2.9307e+08	4.48828e+08	1.54076e+08	5.41897e+07	1.12168e+08	1.59107e+07	3.20383e+07	3.10304e+08	5.35767e+07	0.172659	-2.534	-2.7236	0.000952897	0.028781	Down
Q9DC53 _ Cpne8	Q9DC53;Q9CYR4;Q9DB19	sp|Q9DC53|CPNE8_MOUSE Copine-8 OS=Mus musculus OX=10090 GN=Cpne8 PE=2 SV=3	15		3.7105e+07	2.94161e+07	3.30526e+07	3.61694e+07	4.85772e+06	1.01247e+07	4.1882e+06	3.90659e+06	3.39358e+07	5.76931e+06	0.170007	-2.55634	-2.74807	1.75893e-05	0.00572005	Down
Q60930 _ Vdac2	Q60930;G3UX26;A0A286YCR8;D3YZT5;D3YUN8	sp|Q60930|VDAC2_MOUSE Voltage-dependent anion-selective channel protein 2 OS=Mus musculus OX=10090 GN=Vdac2 PE=1 SV=2;tr|G3UX26|G3UX26_MOUSE Voltage-dependent anion-selective channel protein 2 OS=Mus musculus OX=10090 GN=Vdac2 PE=1 SV=1;tr|A0A286YCR8|A0A28	15		7.71937e+07	9.52601e+07	1.15851e+08	3.36073e+07	6.44826e+06	3.39663e+07	1.59531e+06	1.92008e+06	8.04781e+07	1.09825e+07	0.136465	-2.87339	-3.09557	0.00198824	0.0379528	Down
Q920I9 _ Wdr7	Q920I9;A0A494B9P4;Q8C711	sp|Q920I9|WDR7_MOUSE WD repeat-containing protein 7 OS=Mus musculus OX=10090 GN=Wdr7 PE=1 SV=3;tr|A0A494B9P4|A0A494B9P4_MOUSE WD repeat-containing protein 7 OS=Mus musculus OX=10090 GN=Wdr7 PE=1 SV=1;tr|Q8C711|Q8C711_MOUSE MCG18052, isoform CRA_c OS=Mus mu	2		6.18955e+06	3.63852e+06	6.98769e+06	5.17867e+06	777643	743431	747511	702051	5.49861e+06	742659	0.135063	-2.88829	-3.1119	1.3975e-06	0.00113617	Down
Q8BH80 _ Vapb	Q8BH80;Q9QY76	tr|Q8BH80|Q8BH80_MOUSE Vesicle-associated membrane protein, associated protein B and C OS=Mus musculus OX=10090 GN=Vapb PE=1 SV=1;sp|Q9QY76|VAPB_MOUSE Vesicle-associated membrane protein-associated protein B OS=Mus musculus OX=10090 GN=Vapb PE=1 SV=3	5		1.613e+07	1.52445e+07	1.68344e+07	7.78728e+06	4.30836e+06	743431	747511	702051	1.39991e+07	1.62534e+06	0.116103	-3.10652	-3.35107	0.000185067	0.0188075	Down
P58771 _ Tpm1	P58771;Q8BSH3;Q8BP43	sp|P58771|TPM1_MOUSE Tropomyosin alpha-1 chain OS=Mus musculus OX=10090 GN=Tpm1 PE=1 SV=1;tr|Q8BSH3|Q8BSH3_MOUSE Tropomyosin alpha-1 chain OS=Mus musculus OX=10090 GN=Tpm1 PE=1 SV=1;tr|Q8BP43|Q8BP43_MOUSE Tropomyosin 1, alpha, isoform CRA_c OS=Mus musculus	2		8.95896e+06	9.72582e+06	8.67967e+06	6.36989e+06	777643	743431	747511	702051	8.43358e+06	742659	0.0880597	-3.50537	-3.78822	7.41906e-08	0.000120634	Down
CON__P35908v2 _ Cont.	CON__P35908v2;CON__P35908;CON__Q01546;CON__Q5XKE5;CON__P12035	;	43	+	23946	195016	31321.9	41365.2	316085	211970	613405	1.21294e+09	72912.3	3.0352e+08	4162.81	12.0233	13.2313	0.0437793	0.153086	Not Regulated
CON__P13645 _ Cont.	CON__P13645;A2A513;CON__P02535-1;P02535;CON__Q7Z3Y7;CON__Q148H6;CON__Q7Z3Z0;CON__Q7Z3Y8;CON__Q2M2I5;CON__Q7Z3Y9;Q8VCW2;Q9Z320		36	+	600720	1.36669e+06	285992	832718	1.03613e+06	182303	1.14772e+07	1.26645e+09	771529	3.19786e+08	414.483	8.69517	9.58362	0.163731	0.342194	Not Regulated
CON__P04264 _ Cont.	CON__P04264		38	+	4.19473e+06	2.5326e+07	2.24179e+06	4.89162e+06	1.03488e+08	2.32314e+06	1.40933e+07	1.08596e+09	9.16354e+06	3.01466e+08	32.8984	5.03995	5.57748	0.113942	0.272045	Not Regulated
Q8BH35 _ C8b	Q8BH35	sp|Q8BH35|CO8B_MOUSE Complement component C8 beta chain OS=Mus musculus OX=10090 GN=C8b PE=1 SV=1	8		3.87182e+06	751278	2.7109e+06	1.98662e+06	7.74071e+06	3.89171e+06	9.8799e+07	1.97025e+07	2.33016e+06	3.25335e+07	13.9619	3.80343	4.22225	0.0109054	0.0781154	Not Regulated
Q9Z2D6 _ Mecp2	Q9Z2D6	sp|Q9Z2D6|MECP2_MOUSE Methyl-CpG-binding protein 2 OS=Mus musculus OX=10090 GN=Mecp2 PE=1 SV=1	7		285217	1.60274e+06	2.85963e+06	329404	3.33238e+06	3.69126e+07	3.74738e+06	5.63617e+06	1.26925e+06	1.24071e+07	9.77517	3.28912	3.65857	0.00908137	0.0712878	Not Regulated
A2A4X6 _ Gm12355;Srsf3	A2A4X6;P84104	tr|A2A4X6|A2A4X6_MOUSE MCG21910 OS=Mus musculus OX=10090 GN=Gm12355 PE=4 SV=1;sp|P84104|SRSF3_MOUSE Serine/arginine-rich splicing factor 3 OS=Mus musculus OX=10090 GN=Srsf3 PE=1 SV=1	2		841638	2.38126e+07	760643	1.66319e+07	4.09894e+07	3.70483e+07	4.86303e+07	7.29712e+07	1.05117e+07	4.99098e+07	4.74803	2.24733	2.51676	0.0101566	0.0754091	Not Regulated
F6QCI0 _ Taf15	F6QCI0;Q8BQ46	tr|F6QCI0|F6QCI0_MOUSE TATA-box-binding protein-associated factor 15 (Fragment) OS=Mus musculus OX=10090 GN=Taf15 PE=1 SV=1;tr|Q8BQ46|Q8BQ46_MOUSE TAF15 RNA polymerase II, TATA box binding protein (TBP)-associated factor OS=Mus musculus OX=10090 GN=Taf15 P	2		9.779e+06	7.29402e+06	9.56736e+06	7.8069e+06	2.29417e+07	7.78722e+06	6.92305e+07	5.92896e+07	8.61182e+06	3.98123e+07	4.62298	2.20882	2.47456	0.0190517	0.102238	Not Regulated
P36993 _ Ppm1b	P36993;Q99NF7	sp|P36993|PPM1B_MOUSE Protein phosphatase 1B OS=Mus musculus OX=10090 GN=Ppm1b PE=1 SV=1;tr|Q99NF7|Q99NF7_MOUSE Ppm1b protein OS=Mus musculus OX=10090 GN=Ppm1b PE=1 SV=1	12		1.37656e+06	4.9053e+06	1.45316e+07	1.86772e+07	4.14758e+07	3.03644e+07	5.75173e+07	5.27475e+07	9.87266e+06	4.55263e+07	4.61135	2.20519	2.47057	0.00454713	0.0557656	Not Regulated
Q91VB8 _ haemaglobin alpha 2;Hba	Q91VB8;P01942;A7M7S6;P06467	tr|Q91VB8|Q91VB8_MOUSE Alpha globin 1 OS=Mus musculus OX=10090 GN=Hba-a1 PE=1 SV=1;sp|P01942|HBA_MOUSE Hemoglobin subunit alpha OS=Mus musculus OX=10090 GN=Hba PE=1 SV=2	8		1.13111e+07	2.08659e+06	1.01126e+07	2.28761e+06	3.74698e+07	4.00544e+06	4.05813e+07	3.68691e+07	6.44947e+06	2.97314e+07	4.6099	2.20474	2.47008	0.0336764	0.136058	Not Regulated
Q60803 _ Traf3	Q60803;Q3UHJ1;D3Z343	sp|Q60803|TRAF3_MOUSE TNF receptor-associated factor 3 OS=Mus musculus OX=10090 GN=Traf3 PE=1 SV=2;tr|Q3UHJ1|Q3UHJ1_MOUSE TNF receptor-associated factor OS=Mus musculus OX=10090 GN=Traf3 PE=1 SV=1	30		2.4155e+06	705541	492124	1.43796e+06	9.41397e+06	9.04202e+06	437524	1.91143e+06	1.26278e+06	5.20124e+06	4.11888	2.04225	2.29199	0.162508	0.340075	Not Regulated
P63046 _ Sult4a1	P63046	sp|P63046|ST4A1_MOUSE Sulfotransferase 4A1 OS=Mus musculus OX=10090 GN=Sult4a1 PE=1 SV=1	4		1.51705e+07	751278	760643	832718	2.41776e+07	1.47479e+07	2.39561e+07	6.07565e+06	4.37879e+06	1.72393e+07	3.937	1.9771	2.22059	0.00861865	0.0703922	Not Regulated
P62717 _ Rpl18a	P62717;A0A1D5RLW5;A0A1D5RM85;A0A1D5RME4;A0A1D5RM79;A0A1D5RMC7	sp|P62717|RL18A_MOUSE 60S ribosomal protein L18a OS=Mus musculus OX=10090 GN=Rpl18a PE=1 SV=1;tr|A0A1D5RLW5|A0A1D5RLW5_MOUSE 60S ribosomal protein L18a OS=Mus musculus OX=10090 GN=Rpl18a PE=1 SV=1;tr|A0A1D5RM85|A0A1D5RM85_MOUSE 60S ribosomal protein L18a (	14		7.0974e+07	2.35654e+07	3.88069e+07	6.20972e+07	2.63793e+08	2.98664e+08	6.43762e+07	7.29828e+07	4.88609e+07	1.74954e+08	3.58065	1.84022	2.07057	0.0219542	0.111555	Not Regulated
P39053 _ Dnm1	P39053	sp|P39053|DYN1_MOUSE Dynamin-1 OS=Mus musculus OX=10090 GN=Dnm1 PE=1 SV=2	2		841638	751278	760643	832718	1.59167e+06	1.16753e+06	2.18903e+06	6.31967e+06	796569	2.81697e+06	3.53638	1.82227	2.0509	0.0109862	0.0782572	Not Regulated
P19253 _ Rpl13a	P19253;A0A1B0GSB2;A0A1B0GSQ6;A0A1B0GS68;A0A1B0GSC2;A0A1B0GRH1;A0A1B0GTA1;A0A1B0GQW6;A0A1B0GSL5;A0A1B0GSF0;A0A1B0GSJ2;A0A1B0GT00	sp|P19253|RL13A_MOUSE 60S ribosomal protein L13a OS=Mus musculus OX=10090 GN=Rpl13a PE=1 SV=4;tr|A0A1B0GSB2|A0A1B0GSB2_MOUSE 60S ribosomal protein L13a OS=Mus musculus OX=10090 GN=Rpl13a PE=1 SV=1;tr|A0A1B0GSQ6|A0A1B0GSQ6_MOUSE 60S ribosomal protein L13a (	8		3.09344e+07	1.13704e+07	1.30155e+07	2.1081e+07	1.04431e+08	1.11881e+08	1.71643e+07	3.07098e+07	1.91003e+07	6.60465e+07	3.45787	1.78988	2.0154	0.0416702	0.150568	Not Regulated
P56942 _ Pmch	P56942	sp|P56942|MCH_MOUSE Pro-MCH OS=Mus musculus OX=10090 GN=Pmch PE=1 SV=2	3		9.25073e+06	1.82243e+07	1.55179e+07	1.78791e+07	2.96486e+07	7.1419e+06	9.94864e+07	7.18042e+07	1.5218e+07	5.20203e+07	3.41834	1.77329	1.99722	0.122602	0.279995	Not Regulated
P32233 _ Drg1	P32233;F7BQ65	sp|P32233|DRG1_MOUSE Developmentally-regulated GTP-binding protein 1 OS=Mus musculus OX=10090 GN=Drg1 PE=1 SV=1	25		2.24521e+06	6.05996e+06	7.73875e+06	2.32413e+06	1.63607e+07	3.87746e+07	747511	6.25071e+06	4.59201e+06	1.55334e+07	3.38269	1.75817	1.98064	0.424189	0.614187	Not Regulated
Q9Z0E0 _ Ncdn	Q9Z0E0	sp|Q9Z0E0|NCDN_MOUSE Neurochondrin OS=Mus musculus OX=10090 GN=Ncdn PE=1 SV=1	7		2.33414e+06	4.62333e+06	760643	5.77495e+06	4.4533e+06	2.30862e+07	1.34471e+07	3.6921e+06	3.37327e+06	1.11697e+07	3.31123	1.72737	1.94688	0.0538278	0.176105	Not Regulated
Q8K2Q0 _ Commd9	Q8K2Q0	sp|Q8K2Q0|COMD9_MOUSE COMM domain-containing protein 9 OS=Mus musculus OX=10090 GN=Commd9 PE=1 SV=3	3		841638	751278	4.29998e+06	832718	5.12413e+06	3.86402e+06	5.75867e+06	7.50747e+06	1.6814e+06	5.56357e+06	3.30889	1.72635	1.94576	0.00353612	0.0487265	Not Regulated
Q6ZWN5 _ Rps9	Q6ZWN5;F7CJS8;D3YWH9;Q9CXW7;D3Z673;D3YUV6	sp|Q6ZWN5|RS9_MOUSE 40S ribosomal protein S9 OS=Mus musculus OX=10090 GN=Rps9 PE=1 SV=3;tr|F7CJS8|F7CJS8_MOUSE 40S ribosomal protein S9 (Fragment) OS=Mus musculus OX=10090 GN=Rps9 PE=1 SV=1;tr|D3YWH9|D3YWH9_MOUSE 40S ribosomal protein S9 OS=Mus musculus OX	22		2.60978e+07	1.99297e+07	2.91642e+07	2.2385e+07	1.02665e+08	1.05419e+08	5.70276e+07	5.66615e+07	2.43942e+07	8.04434e+07	3.29764	1.72144	1.94038	0.000327793	0.0227056	Not Regulated
Q3TIV5 _ Zc3h15	Q3TIV5	sp|Q3TIV5|ZC3HF_MOUSE Zinc finger CCCH domain-containing protein 15 OS=Mus musculus OX=10090 GN=Zc3h15 PE=1 SV=2	11		542576	726502	567686	853155	1.9087e+06	4.65767e+06	747511	1.53307e+06	672480	2.21174e+06	3.28893	1.71762	1.93619	0.0177251	0.0973865	Not Regulated
Q810A7 _ Ddx42	Q810A7	sp|Q810A7|DDX42_MOUSE ATP-dependent RNA helicase DDX42 OS=Mus musculus OX=10090 GN=Ddx42 PE=1 SV=3	3		3.4315e+06	3.45694e+06	2.78107e+06	3.71515e+06	1.03263e+07	4.26397e+06	2.62832e+07	2.0632e+06	3.34616e+06	1.07342e+07	3.20791	1.68163	1.89675	0.146539	0.31601	Not Regulated
E9PZ88 _ Man2c1	E9PZ88;F8WIE1;Q91W89;E9PYM7;E0CZB0;E0CXM6;E0CXI0;E0CYW2;F6TFL1	tr|E9PZ88|E9PZ88_MOUSE Alpha-mannosidase 2C1 OS=Mus musculus OX=10090 GN=Man2c1 PE=1 SV=1;tr|F8WIE1|F8WIE1_MOUSE Alpha-mannosidase 2C1 OS=Mus musculus OX=10090 GN=Man2c1 PE=1 SV=1;sp|Q91W89|MA2C1_MOUSE Alpha-mannosidase 2C1 OS=Mus musculus OX=10090 GN=Man2	8		2.19345e+06	3.26679e+06	4.23651e+06	832718	1.02708e+07	5.2658e+06	1.01749e+07	8.01545e+06	2.63237e+06	8.43172e+06	3.20309	1.67947	1.89438	0.00432887	0.0545639	Not Regulated
P56375 _ Acyp2	P56375	sp|P56375|ACYP2_MOUSE Acylphosphatase-2 OS=Mus musculus OX=10090 GN=Acyp2 PE=1 SV=2	4		3.35407e+06	3.47958e+06	3.52003e+06	3.85299e+06	3.37367e+06	1.37464e+07	1.81213e+07	9.62325e+06	3.55167e+06	1.12161e+07	3.15799	1.65901	1.87196	0.0147432	0.0881341	Not Regulated
Q8BWR2 _ Pithd1	Q8BWR2;B1AV58;B1AV57	sp|Q8BWR2|PITH1_MOUSE PITH domain-containing protein 1 OS=Mus musculus OX=10090 GN=Pithd1 PE=1 SV=1	7		3.47499e+06	2.48883e+06	3.28434e+06	2.5453e+06	6.06675e+06	3.38278e+06	1.15403e+07	1.61495e+07	2.94836e+06	9.28482e+06	3.14914	1.65496	1.86752	0.0123474	0.0826207	Not Regulated
B0V2N8 _ Anxa2	B0V2N8;B0V2N7;P07356;B0V2N5	tr|B0V2N8|B0V2N8_MOUSE Annexin (Fragment) OS=Mus musculus OX=10090 GN=Anxa2 PE=1 SV=1;tr|B0V2N7|B0V2N7_MOUSE Annexin (Fragment) OS=Mus musculus OX=10090 GN=Anxa2 PE=1 SV=1;sp|P07356|ANXA2_MOUSE Annexin A2 OS=Mus musculus OX=10090 GN=Anxa2 PE=1 SV=2	5		3.66828e+06	2.9035e+06	2.28634e+06	832718	1.05451e+07	7.5371e+06	7.16129e+06	5.00525e+06	2.42271e+06	7.56218e+06	3.12137	1.64218	1.85352	0.00380283	0.0506837	Not Regulated
Q9D8E6 _ Rpl4	Q9D8E6	sp|Q9D8E6|RL4_MOUSE 60S ribosomal protein L4 OS=Mus musculus OX=10090 GN=Rpl4 PE=1 SV=3	32		2.83618e+08	1.44643e+08	1.24109e+08	2.89187e+08	8.92202e+08	1.06396e+09	1.36119e+08	5.24096e+08	2.10389e+08	6.54095e+08	3.10897	1.63644	1.84722	0.0561899	0.18092	Not Regulated
Q8BNL5 _ Kctd6	Q8BNL5	sp|Q8BNL5|KCTD6_MOUSE BTB/POZ domain-containing protein KCTD6 OS=Mus musculus OX=10090 GN=Kctd6 PE=2 SV=1	8		4.57543e+06	3.89107e+06	4.17716e+06	4.25232e+06	1.50343e+07	1.23723e+07	7.73053e+06	1.71147e+07	4.22399e+06	1.3063e+07	3.09256	1.6288	1.83885	0.000365042	0.0227056	Not Regulated
Q6ZWY3 _ Rps27l	Q6ZWY3;D6RH49;D3YYB0	sp|Q6ZWY3|RS27L_MOUSE 40S ribosomal protein S27-like OS=Mus musculus OX=10090 GN=Rps27l PE=1 SV=3;tr|D6RH49|D6RH49_MOUSE 40S ribosomal protein S27 OS=Mus musculus OX=10090 GN=Rps27l PE=1 SV=1;tr|D3YYB0|D3YYB0_MOUSE 40S ribosomal protein S27 OS=Mus musculus	2		841638	751278	1.65968e+06	832718	5.96465e+06	1.92957e+06	1.6597e+06	2.83469e+06	1.02133e+06	3.09715e+06	3.03248	1.6005	1.80783	0.00803426	0.0697462	Not Regulated
D3Z7P4 _ Gls	D3Z7P4;D3Z7P3;F7B327;F6U529;F6RDM4	tr|D3Z7P4|D3Z7P4_MOUSE Glutaminase kidney isoform, mitochondrial OS=Mus musculus OX=10090 GN=Gls PE=1 SV=1;sp|D3Z7P3|GLSK_MOUSE Glutaminase kidney isoform, mitochondrial OS=Mus musculus OX=10090 GN=Gls PE=1 SV=1	9		841638	751278	760643	8.30957e+06	7.04301e+06	6.53716e+06	1.09443e+07	7.65346e+06	2.66578e+06	8.0445e+06	3.01769	1.59344	1.8001	0.00758827	0.0676874	Not Regulated
P61027 _ Rab10	P61027;Q3TYH2;Q9DD03;Q8K386	sp|P61027|RAB10_MOUSE Ras-related protein Rab-10 OS=Mus musculus OX=10090 GN=Rab10 PE=1 SV=1	3		841638	751278	1.51379e+06	832718	1.73279e+06	1.87908e+06	5.26524e+06	2.99441e+06	984856	2.96788e+06	3.01352	1.59145	1.79791	0.0045614	0.0557656	Not Regulated
Q9CQM8 _ Rpl21	Q9CQM8;O09167	tr|Q9CQM8|Q9CQM8_MOUSE 60S ribosomal protein L21 OS=Mus musculus OX=10090 GN=Rpl21 PE=1 SV=1;sp|O09167|RL21_MOUSE 60S ribosomal protein L21 OS=Mus musculus OX=10090 GN=Rpl21 PE=1 SV=3	9		6.97438e+07	3.7726e+07	4.81692e+07	7.08318e+07	2.64274e+08	2.29518e+08	5.92088e+07	1.27244e+08	5.66177e+07	1.70061e+08	3.00368	1.58673	1.79274	0.0154432	0.0905528	Not Regulated
Q9QUI0 _ Rhoa	Q9QUI0;A0A0A6YXF6;Q62159;H3BL56	sp|Q9QUI0|RHOA_MOUSE Transforming protein RhoA OS=Mus musculus OX=10090 GN=Rhoa PE=1 SV=1;tr|A0A0A6YXF6|A0A0A6YXF6_MOUSE Transforming protein RhoA (Fragment) OS=Mus musculus OX=10090 GN=Rhoa PE=1 SV=1	5		8.08226e+06	5.32259e+06	7.49836e+06	1.00328e+07	2.08376e+07	2.83369e+07	2.7239e+07	1.33945e+07	7.73401e+06	2.2452e+07	2.90302	1.53756	1.73885	0.00104785	0.0291433	Not Regulated
Q9JHJ0 _ Tmod3	Q9JHJ0;A0A1L1SQ12;A0A1L1SR42	sp|Q9JHJ0|TMOD3_MOUSE Tropomodulin-3 OS=Mus musculus OX=10090 GN=Tmod3 PE=1 SV=1	20		6.32884e+07	8.80949e+07	5.24176e+07	8.91587e+07	1.5187e+08	4.82691e+07	3.30927e+08	3.0696e+08	7.32399e+07	2.09506e+08	2.86055	1.51629	1.71554	0.064747	0.195322	Not Regulated
P14148 _ Rpl7	P14148;F6XI62	sp|P14148|RL7_MOUSE 60S ribosomal protein L7 OS=Mus musculus OX=10090 GN=Rpl7 PE=1 SV=2;tr|F6XI62|F6XI62_MOUSE 60S ribosomal protein L7 (Fragment) OS=Mus musculus OX=10090 GN=Rpl7 PE=1 SV=1	27		3.62985e+08	2.18491e+08	1.88783e+08	3.28511e+08	1.36723e+09	1.19833e+09	1.54187e+08	3.95572e+08	2.74692e+08	7.7883e+08	2.83528	1.50349	1.70151	0.13141	0.294314	Not Regulated
O35864 _ Cops5	O35864;A0A087WQA8;A0A087WQ60;A0A087WRH6	sp|O35864|CSN5_MOUSE COP9 signalosome complex subunit 5 OS=Mus musculus OX=10090 GN=Cops5 PE=1 SV=3;tr|A0A087WQA8|A0A087WQA8_MOUSE COP9 signalosome complex subunit 5 (Fragment) OS=Mus musculus OX=10090 GN=Cops5 PE=1 SV=1	9		9.71518e+06	9.45559e+06	1.27164e+07	1.06752e+07	2.82204e+07	1.6253e+07	4.30932e+07	3.28628e+07	1.06406e+07	3.01074e+07	2.82948	1.50054	1.69828	0.00153752	0.034045	Not Regulated
F6RJV6 _ Lancl2	F6RJV6;Q9JJK2	tr|F6RJV6|F6RJV6_MOUSE LanC-like protein 2 (Fragment) OS=Mus musculus OX=10090 GN=Lancl2 PE=1 SV=1;sp|Q9JJK2|LANC2_MOUSE LanC-like protein 2 OS=Mus musculus OX=10090 GN=Lancl2 PE=1 SV=1	18		2.8864e+07	1.4126e+07	1.87174e+07	2.43343e+07	6.25241e+07	5.88601e+07	4.29485e+07	7.63178e+07	2.15104e+07	6.01626e+07	2.7969	1.48383	1.67996	0.000730953	0.028781	Not Regulated
Q3THW5 _ H2afv;H2afz	Q3THW5;P0C0S6;Q8R029;Q3UA95	sp|Q3THW5|H2AV_MOUSE Histone H2A.V OS=Mus musculus OX=10090 GN=H2afv PE=1 SV=3;sp|P0C0S6|H2AZ_MOUSE Histone H2A.Z OS=Mus musculus OX=10090 GN=H2afz PE=1 SV=2;tr|Q8R029|Q8R029_MOUSE Histone H2A OS=Mus musculus OX=10090 GN=H2afv PE=2 SV=1;tr|Q3UA95|Q3UA95_MO	4		1.16613e+07	1.09822e+07	9.5009e+06	8.49584e+06	2.48479e+07	3.42784e+07	3.00699e+07	2.33235e+07	1.01601e+07	2.81299e+07	2.76867	1.4692	1.66392	0.000161043	0.0174571	Not Regulated
Q9ESX5 _ Dkc1	Q9ESX5;B7ZCL7;F6YUI5;A2AN81;F6S1S5	sp|Q9ESX5|DKC1_MOUSE H/ACA ribonucleoprotein complex subunit DKC1 OS=Mus musculus OX=10090 GN=Dkc1 PE=1 SV=4;tr|B7ZCL7|B7ZCL7_MOUSE H/ACA ribonucleoprotein complex subunit DKC1 (Fragment) OS=Mus musculus OX=10090 GN=Dkc1 PE=1 SV=1	13		1.96943e+07	3.40295e+07	2.27282e+07	1.56904e+07	8.28668e+07	1.00388e+08	7.36528e+06	6.35254e+07	2.30356e+07	6.35364e+07	2.75819	1.46372	1.65792	0.216027	0.406105	Not Regulated
O88543 _ Cops3	O88543;F6YCA7;D3Z036	sp|O88543|CSN3_MOUSE COP9 signalosome complex subunit 3 OS=Mus musculus OX=10090 GN=Cops3 PE=1 SV=3	9		1.30001e+07	1.42655e+07	1.62039e+07	1.073e+07	2.67583e+07	1.59734e+07	5.07196e+07	5.38523e+07	1.35499e+07	3.68259e+07	2.7178	1.44244	1.6346	0.0103189	0.075921	Not Regulated
Q9CQ69 _ Uqcrq	Q9CQ69	sp|Q9CQ69|QCR8_MOUSE Cytochrome b-c1 complex subunit 8 OS=Mus musculus OX=10090 GN=Uqcrq PE=1 SV=3	3		841638	751278	4.2486e+06	832718	4.17926e+06	4.8417e+06	4.07685e+06	5.03396e+06	1.66856e+06	4.53294e+06	2.71668	1.44184	1.63395	0.00577689	0.0614419	Not Regulated
Q3TVK3 _ Dnpep	Q3TVK3;Q9Z2W0;Q8BPW9;A0A087WRC1;A0A087WS31;A0A087WSE6;A0A087WSU0;A0A087WNX3;A0A087WSD3	tr|Q3TVK3|Q3TVK3_MOUSE Aspartyl aminopeptidase OS=Mus musculus OX=10090 GN=Dnpep PE=1 SV=1;sp|Q9Z2W0|DNPEP_MOUSE Aspartyl aminopeptidase OS=Mus musculus OX=10090 GN=Dnpep PE=1 SV=2;tr|Q8BPW9|Q8BPW9_MOUSE Aspartyl aminopeptidase OS=Mus musculus OX=10090 GN=	12		8.3499e+06	7.25453e+06	1.10204e+07	7.35035e+06	2.214e+07	1.66927e+07	2.66575e+07	2.65859e+07	8.49379e+06	2.3019e+07	2.7101	1.43835	1.63011	0.000370994	0.0227056	Not Regulated
Q8BFP9 _ Pdk1	Q8BFP9	sp|Q8BFP9|PDK1_MOUSE [Pyruvate dehydrogenase (acetyl-transferring)] kinase isozyme 1, mitochondrial OS=Mus musculus OX=10090 GN=Pdk1 PE=1 SV=2	6		7.96695e+06	7.14516e+06	8.82356e+06	4.03182e+06	1.20311e+07	8.92734e+06	2.7957e+07	2.68143e+07	6.99188e+06	1.89324e+07	2.70778	1.43711	1.62876	0.0140576	0.0859314	Not Regulated
Q80XN0 _ Bdh1	Q80XN0;D3Z2Y8	sp|Q80XN0|BDH_MOUSE D-beta-hydroxybutyrate dehydrogenase, mitochondrial OS=Mus musculus OX=10090 GN=Bdh1 PE=1 SV=2;tr|D3Z2Y8|D3Z2Y8_MOUSE D-beta-hydroxybutyrate dehydrogenase, mitochondrial (Fragment) OS=Mus musculus OX=10090 GN=Bdh1 PE=1 SV=1	8		841638	5.35352e+06	4.23138e+06	3.38035e+06	1.40594e+07	1.05061e+07	4.49495e+06	7.80061e+06	3.45172e+06	9.21528e+06	2.66976	1.41671	1.6064	0.025601	0.121587	Not Regulated
Q8BP92 _ Rcn2	Q8BP92	sp|Q8BP92|RCN2_MOUSE Reticulocalbin-2 OS=Mus musculus OX=10090 GN=Rcn2 PE=1 SV=1	2		5.1368e+06	3.83805e+06	3.61226e+06	4.84833e+06	1.25702e+07	9.24383e+06	1.60108e+07	8.21334e+06	4.35886e+06	1.15095e+07	2.64049	1.40081	1.58897	0.000904395	0.028781	Not Regulated
Q9CR62 _ Slc25a11	Q9CR62;Q5SX46;Q5SX48	sp|Q9CR62|M2OM_MOUSE Mitochondrial 2-oxoglutarate/malate carrier protein OS=Mus musculus OX=10090 GN=Slc25a11 PE=1 SV=3;tr|Q5SX46|Q5SX46_MOUSE Mitochondrial 2-oxoglutarate/malate carrier protein (Fragment) OS=Mus musculus OX=10090 GN=Slc25a11 PE=1 SV=1;tr|	5		3.58524e+06	751278	3.8081e+06	832718	8.05972e+06	6.27564e+06	4.56252e+06	4.46071e+06	2.24433e+06	5.83965e+06	2.60195	1.37959	1.56572	0.0150336	0.0892139	Not Regulated
A0A140LJB7 _ Gps1	A0A140LJB7;Q3MIA8;G3UXW9;Q99LD4;B1ATU4	tr|A0A140LJB7|A0A140LJB7_MOUSE COP9 signalosome complex subunit 1 OS=Mus musculus OX=10090 GN=Gps1 PE=1 SV=1;tr|Q3MIA8|Q3MIA8_MOUSE COP9 signalosome complex subunit 1 OS=Mus musculus OX=10090 GN=Gps1 PE=1 SV=1;tr|G3UXW9|G3UXW9_MOUSE COP9 signalosome comple	14		8.51205e+06	7.84511e+06	1.03745e+07	7.28285e+06	1.52563e+07	7.79875e+06	3.55999e+07	2.90088e+07	8.50363e+06	2.19159e+07	2.57725	1.36583	1.55063	0.0317774	0.13294	Not Regulated
Q8BP67 _ Rpl24	Q8BP67	sp|Q8BP67|RL24_MOUSE 60S ribosomal protein L24 OS=Mus musculus OX=10090 GN=Rpl24 PE=1 SV=2	8		7.6857e+06	7.70454e+06	6.48812e+06	3.97609e+06	1.60199e+07	1.91355e+07	1.87663e+07	1.21548e+07	6.46361e+06	1.65191e+07	2.55571	1.35373	1.53737	0.00112404	0.0291433	Not Regulated
P68181 _ Prkacb	P68181;H6TMF5;A0A0G2JFT9	sp|P68181|KAPCB_MOUSE cAMP-dependent protein kinase catalytic subunit beta OS=Mus musculus OX=10090 GN=Prkacb PE=1 SV=2;tr|H6TMF5|H6TMF5_MOUSE cAMP-dependent protein kinase catalytic subunit beta (Fragment) OS=Mus musculus OX=10090 GN=Prkacb PE=1 SV=1	6		1.30377e+07	1.61545e+07	1.25679e+07	1.40887e+07	2.89133e+07	1.50234e+07	4.0187e+07	5.81514e+07	1.39622e+07	3.55688e+07	2.54751	1.34909	1.53228	0.0141634	0.0859314	Not Regulated
Q9CQC7 _ Ndufb4	Q9CQC7	sp|Q9CQC7|NDUB4_MOUSE NADH dehydrogenase [ubiquinone] 1 beta subcomplex subunit 4 OS=Mus musculus OX=10090 GN=Ndufb4 PE=1 SV=3	4		3.7516e+06	3.64791e+06	3.60813e+06	832718	6.20306e+06	6.83234e+06	7.75361e+06	9.20752e+06	2.96009e+06	7.49913e+06	2.53341	1.34108	1.52351	0.0106827	0.0775447	Not Regulated
Q91V55 _ Rps5	Q91V55;D3YYM6;D3Z1S8;P97461	tr|Q91V55|Q91V55_MOUSE 40S ribosomal protein S5 OS=Mus musculus OX=10090 GN=Rps5 PE=1 SV=1;tr|D3YYM6|D3YYM6_MOUSE 40S ribosomal protein S5 (Fragment) OS=Mus musculus OX=10090 GN=Rps5 PE=1 SV=1;tr|D3Z1S8|D3Z1S8_MOUSE 40S ribosomal protein S5 (Fragment) OS=M	17		6.63043e+07	4.69348e+07	8.87679e+07	6.28737e+07	2.07245e+08	2.038e+08	6.45963e+07	1.94557e+08	6.62202e+07	1.6755e+08	2.53019	1.33925	1.5215	0.0154624	0.0905528	Not Regulated
P26516 _ Psmd7	P26516	sp|P26516|PSMD7_MOUSE 26S proteasome non-ATPase regulatory subunit 7 OS=Mus musculus OX=10090 GN=Psmd7 PE=1 SV=2	10		2.43809e+07	2.26886e+07	3.30555e+07	2.56965e+07	6.27037e+07	4.38055e+07	7.51795e+07	8.60082e+07	2.64554e+07	6.69242e+07	2.5297	1.33897	1.52119	0.00106263	0.0291433	Not Regulated
P62270 _ Rps18;Gm10260	P62270;F6YVP7;A0A1Y7VKY1;S4R1N6;A0A3Q4EGP3	sp|P62270|RS18_MOUSE 40S ribosomal protein S18 OS=Mus musculus OX=10090 GN=Rps18 PE=1 SV=3;tr|F6YVP7|F6YVP7_MOUSE Predicted gene 10260 OS=Mus musculus OX=10090 GN=Gm10260 PE=3 SV=2;tr|A0A1Y7VKY1|A0A1Y7VKY1_MOUSE MCG116671 OS=Mus musculus OX=10090 GN=Gm1136	28		2.72102e+07	2.04365e+07	3.37671e+07	3.18853e+07	8.76506e+07	7.01691e+07	6.81299e+07	5.87142e+07	2.83247e+07	7.1166e+07	2.5125	1.32912	1.5104	0.000519651	0.0277612	Not Regulated
P61202 _ Cops2	P61202;A2AQE4	sp|P61202|CSN2_MOUSE COP9 signalosome complex subunit 2 OS=Mus musculus OX=10090 GN=Cops2 PE=1 SV=1;tr|A2AQE4|A2AQE4_MOUSE COP9 signalosome complex subunit 2 OS=Mus musculus OX=10090 GN=Cops2 PE=1 SV=1	12		9.06108e+06	5.08191e+06	1.50084e+07	7.51254e+06	1.75966e+07	1.27409e+07	3.40344e+07	2.75754e+07	9.16598e+06	2.29868e+07	2.50784	1.32644	1.50747	0.0106182	0.0774483	Not Regulated
O70443 _ Gnaz	O70443	sp|O70443|GNAZ_MOUSE Guanine nucleotide-binding protein G(z) subunit alpha OS=Mus musculus OX=10090 GN=Gnaz PE=1 SV=4	3		1.75103e+06	1.86386e+06	1.25837e+06	832718	2.63708e+06	1.61268e+06	2.94661e+06	7.09024e+06	1.42649e+06	3.57165e+06	2.5038	1.32412	1.50492	0.0314741	0.132862	Not Regulated
Q3B7Z2 _ Osbp	Q3B7Z2	sp|Q3B7Z2|OSBP1_MOUSE Oxysterol-binding protein 1 OS=Mus musculus OX=10090 GN=Osbp PE=1 SV=3	8		3.01896e+06	2.88264e+06	4.50664e+06	832718	5.33412e+06	7.6511e+06	6.31426e+06	8.59482e+06	2.81024e+06	6.97358e+06	2.48149	1.3112	1.49076	0.0117766	0.0813652	Not Regulated
O08583 _ Alyref	O08583;G3X9I4;Q9JJW6	sp|O08583|THOC4_MOUSE THO complex subunit 4 OS=Mus musculus OX=10090 GN=Alyref PE=1 SV=3	16		4.16793e+08	4.26763e+08	3.95057e+08	5.24685e+08	7.2308e+08	3.54265e+08	2.0346e+09	1.25849e+09	4.40825e+08	1.09261e+09	2.47856	1.3095	1.4889	0.0608693	0.18745	Not Regulated
P47963 _ Rpl13	P47963	sp|P47963|RL13_MOUSE 60S ribosomal protein L13 OS=Mus musculus OX=10090 GN=Rpl13 PE=1 SV=3	8		4.87407e+06	8.57765e+06	8.54076e+06	5.5224e+06	1.98478e+07	1.75043e+07	1.51068e+07	1.52465e+07	6.87872e+06	1.69263e+07	2.46068	1.29906	1.47745	0.00080818	0.028781	Not Regulated
Q9CXG3 _ Ppil4	Q9CXG3;D6RJ77	sp|Q9CXG3|PPIL4_MOUSE Peptidyl-prolyl cis-trans isomerase-like 4 OS=Mus musculus OX=10090 GN=Ppil4 PE=1 SV=2	5		6.56282e+06	8.05956e+06	6.03267e+06	5.77901e+06	1.14777e+07	6.2808e+06	2.65139e+07	1.98247e+07	6.60852e+06	1.60243e+07	2.42479	1.27786	1.45422	0.031097	0.131746	Not Regulated
Q9D6Z1 _ Nop56	Q9D6Z1;F6U250;F6V095;F7CHQ7;A2APD7;F7CHP9;E0CXZ0	sp|Q9D6Z1|NOP56_MOUSE Nucleolar protein 56 OS=Mus musculus OX=10090 GN=Nop56 PE=1 SV=2;tr|F6U250|F6U250_MOUSE Nucleolar protein 56 (Fragment) OS=Mus musculus OX=10090 GN=Nop56 PE=1 SV=1;tr|F6V095|F6V095_MOUSE Nucleolar protein 56 (Fragment) OS=Mus musculus	3		2.40933e+06	2.54392e+06	760643	832718	3.87227e+06	4.37783e+06	2.19292e+06	5.3978e+06	1.63665e+06	3.9602e+06	2.4197	1.27483	1.45089	0.0164326	0.0937524	Not Regulated
D3Z7R0 _ Bckdk	D3Z7R0;A0A0U1RQ97;A0A0U1RNL7;A0A0U1RPT4;O55028	tr|D3Z7R0|D3Z7R0_MOUSE Protein-serine/threonine kinase (Fragment) OS=Mus musculus OX=10090 GN=Bckdk PE=1 SV=1;tr|A0A0U1RQ97|A0A0U1RQ97_MOUSE Protein-serine/threonine kinase (Fragment) OS=Mus musculus OX=10090 GN=Bckdk PE=1 SV=2;tr|A0A0U1RNL7|A0A0U1RNL7_MOU	2		841638	1.17432e+06	760643	2.58223e+06	2.69958e+06	5.83146e+06	2.63209e+06	1.71366e+06	1.33971e+06	3.2192e+06	2.40291	1.26478	1.43988	0.0240663	0.11771	Not Regulated
Q9CQQ7 _ Atp5f1	Q9CQQ7;A0A0G2JGX3	sp|Q9CQQ7|AT5F1_MOUSE ATP synthase F(0) complex subunit B1, mitochondrial OS=Mus musculus OX=10090 GN=Atp5pb PE=1 SV=1	9		3.30638e+06	3.88182e+06	4.79884e+06	3.71555e+06	5.25522e+06	1.45376e+07	9.73653e+06	8.10575e+06	3.92565e+06	9.40877e+06	2.39674	1.26108	1.43582	0.00569236	0.0614419	Not Regulated
P11531 _ Dmd	P11531	sp|P11531|DMD_MOUSE Dystrophin OS=Mus musculus OX=10090 GN=Dmd PE=1 SV=3	2		1.4183e+08	1.85475e+07	5.14982e+07	1.42754e+08	4.06345e+08	1.7564e+08	5.66474e+07	2.11013e+08	8.86574e+07	2.12411e+08	2.39587	1.26055	1.43524	0.108262	0.265512	Not Regulated
O35551 _ Rabep1	O35551;J3QJV7;Q3U983	sp|O35551|RABE1_MOUSE Rab GTPase-binding effector protein 1 OS=Mus musculus OX=10090 GN=Rabep1 PE=1 SV=2;tr|J3QJV7|J3QJV7_MOUSE Rab GTPase-binding effector protein 1 OS=Mus musculus OX=10090 GN=Rabep1 PE=1 SV=1	15		8.45707e+06	7.41733e+06	8.72607e+06	6.28899e+06	1.74736e+07	5.79576e+06	2.88069e+07	2.16687e+07	7.72236e+06	1.84362e+07	2.38738	1.25543	1.42963	0.0488692	0.165544	Not Regulated
P49722 _ Psma2	P49722;Q8BKE0	sp|P49722|PSA2_MOUSE Proteasome subunit alpha type-2 OS=Mus musculus OX=10090 GN=Psma2 PE=1 SV=3;tr|Q8BKE0|Q8BKE0_MOUSE Proteasome endopeptidase complex (Fragment) OS=Mus musculus OX=10090 GN=Psma2 PE=1 SV=1	19		7.71558e+07	9.69088e+07	8.89174e+07	7.55353e+07	1.80972e+08	7.81992e+07	2.99016e+08	2.47916e+08	8.46293e+07	2.01526e+08	2.38127	1.25173	1.42558	0.0235871	0.116929	Not Regulated
Q8C163 _ Exog	Q8C163;A0A1L1SS05	sp|Q8C163|EXOG_MOUSE Nuclease EXOG, mitochondrial OS=Mus musculus OX=10090 GN=Exog PE=1 SV=1	12		1.99118e+07	2.14113e+07	2.35096e+07	2.36539e+07	3.48877e+07	6.47609e+07	3.05537e+07	8.04682e+07	2.21216e+07	5.26676e+07	2.38082	1.25146	1.42528	0.00856985	0.0703922	Not Regulated
Q99JX4 _ Eif3m	Q99JX4;A2A702;A2A701	sp|Q99JX4|EIF3M_MOUSE Eukaryotic translation initiation factor 3 subunit M OS=Mus musculus OX=10090 GN=Eif3m PE=1 SV=1	10		2.1654e+07	3.14279e+07	2.41913e+07	2.23363e+07	5.14138e+07	5.07933e+07	6.90528e+07	6.58237e+07	2.49024e+07	5.92709e+07	2.38013	1.25104	1.42482	0.000533471	0.0277612	Not Regulated
O70435 _ Psma3	O70435;E0CX62;E0CZ34;F8WH02;E0CYL6	sp|O70435|PSA3_MOUSE Proteasome subunit alpha type-3 OS=Mus musculus OX=10090 GN=Psma3 PE=1 SV=3	14		5.83536e+07	1.18842e+08	7.24245e+07	5.62034e+07	1.75895e+08	9.00443e+07	3.33069e+08	1.27948e+08	7.64559e+07	1.81739e+08	2.37704	1.24917	1.42277	0.0254057	0.121587	Not Regulated
Q9R1P4 _ Psma1	Q9R1P4;A0A1B0GS70	sp|Q9R1P4|PSA1_MOUSE Proteasome subunit alpha type-1 OS=Mus musculus OX=10090 GN=Psma1 PE=1 SV=1;tr|A0A1B0GS70|A0A1B0GS70_MOUSE Proteasome endopeptidase complex OS=Mus musculus OX=10090 GN=Psma1 PE=1 SV=1	22		5.90143e+07	5.43057e+07	6.94641e+07	5.39998e+07	1.3646e+08	9.13146e+07	2.15961e+08	1.17016e+08	5.9196e+07	1.40188e+08	2.36819	1.24379	1.41688	0.00321415	0.0485698	Not Regulated
Q05D44 _ Eif5b	Q05D44	sp|Q05D44|IF2P_MOUSE Eukaryotic translation initiation factor 5B OS=Mus musculus OX=10090 GN=Eif5b PE=1 SV=2	3		841638	3.33625e+06	5.38509e+06	832718	7.22232e+06	5.49747e+06	3.90252e+06	7.82391e+06	2.59892e+06	6.11155e+06	2.35157	1.23363	1.40574	0.0255429	0.121587	Not Regulated
Q3TLP8 _ Rac1;Rac3	Q3TLP8;P63001;A2AC13;P60764;A0A2R8VHH0;Q05144	tr|Q3TLP8|Q3TLP8_MOUSE RAS-related C3 botulinum substrate 1, isoform CRA_a OS=Mus musculus OX=10090 GN=Rac1 PE=1 SV=1;sp|P63001|RAC1_MOUSE Ras-related C3 botulinum toxin substrate 1 OS=Mus musculus OX=10090 GN=Rac1 PE=1 SV=1;tr|A2AC13|A2AC13_MOUSE RAS-rela	9		1.43976e+07	1.13975e+07	1.29745e+07	4.85888e+06	2.48253e+07	1.5398e+07	4.49107e+07	1.67191e+07	1.09071e+07	2.54633e+07	2.33455	1.22315	1.39425	0.0258727	0.121587	Not Regulated
Q8K1M6 _ Dnm1l	Q8K1M6;E9PUD2;A0A2U3TZ67	sp|Q8K1M6|DNM1L_MOUSE Dynamin-1-like protein OS=Mus musculus OX=10090 GN=Dnm1l PE=1 SV=2;tr|E9PUD2|E9PUD2_MOUSE Dynamin-1-like protein OS=Mus musculus OX=10090 GN=Dnm1l PE=1 SV=1;tr|A0A2U3TZ67|A0A2U3TZ67_MOUSE Dynamin-1-like protein OS=Mus musculus OX=1009	9		4.16625e+06	4.83004e+06	4.68469e+06	4.93694e+06	7.29458e+06	1.04931e+07	1.20969e+07	1.30842e+07	4.65448e+06	1.07422e+07	2.30793	1.2066	1.37612	0.00116741	0.0291433	Not Regulated
P60761 _ Nrgn	P60761	sp|P60761|NEUG_MOUSE Neurogranin OS=Mus musculus OX=10090 GN=Nrgn PE=1 SV=1	2		4.3141e+07	3.93236e+07	5.57239e+07	4.49892e+06	5.49405e+07	1.77608e+07	1.87039e+08	6.8566e+07	3.56718e+07	8.20767e+07	2.30088	1.20219	1.37128	0.209572	0.400441	Not Regulated
Q5F2E8 _ Taok1	Q5F2E8	sp|Q5F2E8|TAOK1_MOUSE Serine/threonine-protein kinase TAO1 OS=Mus musculus OX=10090 GN=Taok1 PE=1 SV=1	15		8.44598e+06	5.21378e+06	9.91194e+06	5.46477e+06	7.88678e+06	3.90121e+07	6.89727e+06	1.30047e+07	7.25912e+06	1.67002e+07	2.30058	1.202	1.37108	0.131244	0.294314	Not Regulated
O88545 _ Cops6	O88545;D3Z0F5;F6QK86	sp|O88545|CSN6_MOUSE COP9 signalosome complex subunit 6 OS=Mus musculus OX=10090 GN=Cops6 PE=1 SV=1;tr|D3Z0F5|D3Z0F5_MOUSE COP9 signalosome complex subunit 6 OS=Mus musculus OX=10090 GN=Cops6 PE=1 SV=1	10		1.39361e+07	9.89138e+06	1.37192e+07	1.20224e+07	2.54149e+07	1.39988e+07	5.05419e+07	2.38102e+07	1.23923e+07	2.84414e+07	2.29509	1.19855	1.3673	0.0200869	0.105502	Not Regulated
P23927 _ Cryab	P23927;A0A1L1SRG5	sp|P23927|CRYAB_MOUSE Alpha-crystallin B chain OS=Mus musculus OX=10090 GN=Cryab PE=1 SV=2;tr|A0A1L1SRG5|A0A1L1SRG5_MOUSE Alpha-crystallin B chain (Fragment) OS=Mus musculus OX=10090 GN=Cryab PE=1 SV=1	13		6.29504e+06	4.31789e+06	5.96763e+06	5.89142e+06	1.59308e+07	5.73008e+06	1.60861e+07	1.36239e+07	5.618e+06	1.28427e+07	2.286	1.19283	1.36102	0.0141417	0.0859314	Not Regulated
P14685 _ Psmd3	P14685;F7B7L8	sp|P14685|PSMD3_MOUSE 26S proteasome non-ATPase regulatory subunit 3 OS=Mus musculus OX=10090 GN=Psmd3 PE=1 SV=3	9		6.10693e+06	4.19168e+06	3.75658e+06	6.30401e+06	1.33169e+07	9.16864e+06	1.38661e+07	1.00059e+07	5.0898e+06	1.15894e+07	2.27698	1.18712	1.35477	0.00184818	0.0375644	Not Regulated
F8WGN6 _ Kif21a	F8WGN6;E9Q0J5;Q9QXL2;A0A2R8VJN0;A0A2R8VKM5;E9QMU1;J3QNW9;B7ZNG0;Q7M6Z4	tr|F8WGN6|F8WGN6_MOUSE Kinesin-like protein KIF21A OS=Mus musculus OX=10090 GN=Kif21a PE=1 SV=1;tr|E9Q0J5|E9Q0J5_MOUSE Kinesin-like protein KIF21A OS=Mus musculus OX=10090 GN=Kif21a PE=1 SV=2;sp|Q9QXL2|KI21A_MOUSE Kinesin-like protein KIF21A OS=Mus musculu	23		1.18888e+07	1.45831e+07	1.44889e+07	1.71878e+07	3.13441e+07	3.50873e+07	3.2583e+07	3.32861e+07	1.45372e+07	3.30751e+07	2.27521	1.186	1.35354	0.000377031	0.0227056	Not Regulated
Q6PIE5 _ Atp1a2	Q6PIE5;D3YYN7	sp|Q6PIE5|AT1A2_MOUSE Sodium/potassium-transporting ATPase subunit alpha-2 OS=Mus musculus OX=10090 GN=Atp1a2 PE=1 SV=1;tr|D3YYN7|D3YYN7_MOUSE Sodium/potassium-transporting ATPase subunit alpha OS=Mus musculus OX=10090 GN=Atp1a2 PE=1 SV=1	20		1.68272e+07	8.64904e+06	3.11782e+07	9.5246e+06	2.21258e+07	4.93358e+07	4.57429e+07	3.33437e+07	1.65447e+07	3.7637e+07	2.27486	1.18578	1.3533	0.0167077	0.0940954	Not Regulated
P62754 _ Rps6	P62754	sp|P62754|RS6_MOUSE 40S ribosomal protein S6 OS=Mus musculus OX=10090 GN=Rps6 PE=1 SV=1	19		1.27923e+08	1.07286e+08	1.648e+08	1.50667e+08	4.59414e+08	2.11265e+08	2.47554e+08	3.34175e+08	1.37669e+08	3.13102e+08	2.2743	1.18543	1.35291	0.00430853	0.0545639	Not Regulated
E9PYJ7 _ Pitpnm2	E9PYJ7;Q6ZPQ6;A0A0G2JFQ8;E0CXR4	tr|E9PYJ7|E9PYJ7_MOUSE Membrane-associated phosphatidylinositol transfer protein 2 OS=Mus musculus OX=10090 GN=Pitpnm2 PE=1 SV=1;sp|Q6ZPQ6|PITM2_MOUSE Membrane-associated phosphatidylinositol transfer protein 2 OS=Mus musculus OX=10090 GN=Pitpnm2 PE=1 SV=2	11		8.78797e+06	4.38638e+06	6.01659e+06	6.19214e+06	1.69433e+07	1.02362e+07	4.10004e+06	2.59205e+07	6.34577e+06	1.43e+07	2.25347	1.17215	1.33836	0.115389	0.273105	Not Regulated
P62746 _ Rhob	P62746	sp|P62746|RHOB_MOUSE Rho-related GTP-binding protein RhoB OS=Mus musculus OX=10090 GN=Rhob PE=1 SV=1	4		5.96231e+06	1.30256e+07	2.60359e+06	2.45007e+06	9.35288e+06	1.84719e+07	1.7754e+07	8.51306e+06	6.0104e+06	1.3523e+07	2.24993	1.16988	1.33587	0.029363	0.127261	Not Regulated
A0A2I3BPW0 _ Ndrg2	A0A2I3BPW0;A0A2I3BPL1;A0A2I3BS20	tr|A0A2I3BPW0|A0A2I3BPW0_MOUSE Protein NDRG2 (Fragment) OS=Mus musculus OX=10090 GN=Ndrg2 PE=1 SV=1;tr|A0A2I3BPL1|A0A2I3BPL1_MOUSE Protein NDRG2 (Fragment) OS=Mus musculus OX=10090 GN=Ndrg2 PE=1 SV=1	2		2.37132e+07	2.56257e+07	2.86533e+07	2.65487e+07	4.46363e+07	2.67708e+07	8.64031e+07	7.65796e+07	2.61352e+07	5.85974e+07	2.24209	1.16484	1.33035	0.022594	0.11304	Not Regulated
A0A087WPF8 _ Abhd14b	A0A087WPF8;A0A087WSR2;E9QN99;A0A087WRJ2;A0A087WP24;Q8VCR7;A0A1L1SRH5;A0A1L1SUX1	tr|A0A087WPF8|A0A087WPF8_MOUSE Protein ABHD14B (Fragment) OS=Mus musculus OX=10090 GN=Abhd14b PE=1 SV=1;tr|A0A087WSR2|A0A087WSR2_MOUSE Protein ABHD14B (Fragment) OS=Mus musculus OX=10090 GN=Abhd14b PE=1 SV=1;tr|E9QN99|E9QN99_MOUSE Protein ABHD14B OS=Mus mu	6		1.28417e+07	1.16543e+07	1.08179e+07	8.9482e+06	1.78313e+07	6.65591e+06	4.476e+07	2.99325e+07	1.10655e+07	2.47949e+07	2.24074	1.16397	1.3294	0.13472	0.298439	Not Regulated
P51655 _ Gpc4	P51655	sp|P51655|GPC4_MOUSE Glypican-4 OS=Mus musculus OX=10090 GN=Gpc4 PE=1 SV=2	6		2.57022e+06	751278	3.989e+06	2.79285e+06	2.5258e+06	6.49211e+06	8.99296e+06	4.49276e+06	2.52584e+06	5.62591e+06	2.22734	1.15532	1.31992	0.0559288	0.180437	Not Regulated
Q9QUM9 _ Psma6	Q9QUM9;E0CXB1;E0CYT2	sp|Q9QUM9|PSA6_MOUSE Proteasome subunit alpha type-6 OS=Mus musculus OX=10090 GN=Psma6 PE=1 SV=1;tr|E0CXB1|E0CXB1_MOUSE Proteasome endopeptidase complex OS=Mus musculus OX=10090 GN=Psma6 PE=1 SV=1	17		7.33797e+07	1.33558e+08	8.88476e+07	9.86751e+07	1.96583e+08	1.4524e+08	3.23558e+08	2.11717e+08	9.8615e+07	2.19274e+08	2.22354	1.15286	1.31722	0.00554117	0.060878	Not Regulated
P99026 _ Psmb4	P99026	sp|P99026|PSB4_MOUSE Proteasome subunit beta type-4 OS=Mus musculus OX=10090 GN=Psmb4 PE=1 SV=1	10		3.97015e+07	3.23959e+07	4.17189e+07	4.08566e+07	7.63819e+07	4.34323e+07	1.17337e+08	1.05569e+08	3.86682e+07	8.568e+07	2.21577	1.14781	1.31168	0.0112806	0.0794035	Not Regulated
Q9DBS2 _ Tprg1l;Tprgl	Q9DBS2;B1AX95	sp|Q9DBS2|TPRGL_MOUSE Tumor protein p63-regulated gene 1-like protein OS=Mus musculus OX=10090 GN=Tprg1l PE=1 SV=1;tr|B1AX95|B1AX95_MOUSE Transformation-related protein 63-regulated-like OS=Mus musculus OX=10090 GN=Tprgl PE=1 SV=1	8		7.02712e+06	1.25904e+07	1.07073e+07	7.78417e+06	2.1925e+07	1.33061e+07	2.56641e+07	2.3184e+07	9.52723e+06	2.10198e+07	2.20629	1.14162	1.3049	0.00460301	0.0558545	Not Regulated
Q9ERD7 _ Tubb3	Q9ERD7;A0A1D5RM76	sp|Q9ERD7|TBB3_MOUSE Tubulin beta-3 chain OS=Mus musculus OX=10090 GN=Tubb3 PE=1 SV=1	13		1.56082e+07	1.68518e+07	1.61997e+07	1.29392e+07	2.66692e+07	4.74073e+07	2.53204e+07	3.60445e+07	1.53997e+07	3.38603e+07	2.19877	1.13669	1.2995	0.00273897	0.0440947	Not Regulated
P10852 _ Slc3a2	P10852;A0A0U1RPK4;A0A0U1RPL8;A0A0U1RP98	sp|P10852|4F2_MOUSE 4F2 cell-surface antigen heavy chain OS=Mus musculus OX=10090 GN=Slc3a2 PE=1 SV=1;tr|A0A0U1RPK4|A0A0U1RPK4_MOUSE 4F2 cell-surface antigen heavy chain OS=Mus musculus OX=10090 GN=Slc3a2 PE=1 SV=1	6		3.91025e+06	5.32521e+06	6.41795e+06	5.769e+06	6.88337e+06	1.62408e+07	1.346e+07	1.03818e+07	5.35561e+06	1.17415e+07	2.19238	1.13249	1.2949	0.00765958	0.0676874	Not Regulated
P15864 _ Hist1h1c	P15864;I7HFT9;Q07133	sp|P15864|H12_MOUSE Histone H1.2 OS=Mus musculus OX=10090 GN=Hist1h1c PE=1 SV=2	10		3.36866e+07	3.94686e+07	5.52272e+07	2.83492e+07	7.58616e+07	1.71216e+08	4.29508e+07	5.14871e+07	3.91829e+07	8.53788e+07	2.17898	1.12365	1.28521	0.0599559	0.185692	Not Regulated
Q9R1P0 _ Psma4	Q9R1P0;E9PW69;E9Q0X0	sp|Q9R1P0|PSA4_MOUSE Proteasome subunit alpha type-4 OS=Mus musculus OX=10090 GN=Psma4 PE=1 SV=1;tr|E9PW69|E9PW69_MOUSE Proteasome subunit alpha type (Fragment) OS=Mus musculus OX=10090 GN=Psma4 PE=1 SV=1	15		4.42968e+07	6.32936e+07	5.32289e+07	5.48628e+07	9.65266e+07	6.80045e+07	1.85957e+08	1.18849e+08	5.39205e+07	1.17334e+08	2.17606	1.12172	1.28309	0.0110598	0.0782572	Not Regulated
P27659 _ Rpl3	P27659;A0A087WQK0;A0A087WNS0;A0A2R8VHN4;Q9CQ09;E9PWZ3	sp|P27659|RL3_MOUSE 60S ribosomal protein L3 OS=Mus musculus OX=10090 GN=Rpl3 PE=1 SV=3	26		3.21969e+08	2.55525e+08	1.91373e+08	2.357e+08	8.34989e+08	9.66929e+08	1.13863e+08	2.59736e+08	2.51142e+08	5.43879e+08	2.16563	1.11478	1.27549	0.317706	0.517107	Not Regulated
Q9CQA3 _ Sdhb	Q9CQA3	sp|Q9CQA3|SDHB_MOUSE Succinate dehydrogenase [ubiquinone] iron-sulfur subunit, mitochondrial OS=Mus musculus OX=10090 GN=Sdhb PE=1 SV=1	13		6.41259e+07	7.13564e+07	7.21157e+07	5.52795e+07	1.17479e+08	1.01132e+08	2.39361e+08	1.11224e+08	6.57193e+07	1.42299e+08	2.16525	1.11454	1.27522	0.00910411	0.0712878	Not Regulated
Q8BHN3 _ Ganab	Q8BHN3	sp|Q8BHN3|GANAB_MOUSE Neutral alpha-glucosidase AB OS=Mus musculus OX=10090 GN=Ganab PE=1 SV=1	23		6.91771e+07	9.7834e+07	7.72964e+07	6.89448e+07	1.29193e+08	1.14075e+08	2.77899e+08	1.55383e+08	7.83131e+07	1.69137e+08	2.15976	1.11087	1.2712	0.0097329	0.074299	Not Regulated
P56564 _ Slc1a3	P56564;D3YY51;A0A1W2P762;O35544	sp|P56564|EAA1_MOUSE Excitatory amino acid transporter 1 OS=Mus musculus OX=10090 GN=Slc1a3 PE=1 SV=2	5		1.28499e+07	1.69457e+07	1.29479e+07	1.2713e+07	3.33916e+07	2.62035e+07	2.64551e+07	3.35628e+07	1.38641e+07	2.99033e+07	2.15688	1.10895	1.26909	0.000885036	0.028781	Not Regulated
Q9R1P3 _ Psmb2	Q9R1P3	sp|Q9R1P3|PSB2_MOUSE Proteasome subunit beta type-2 OS=Mus musculus OX=10090 GN=Psmb2 PE=1 SV=1	18		5.0863e+07	6.3886e+07	6.19834e+07	5.89481e+07	1.05324e+08	4.35408e+07	2.04037e+08	1.54172e+08	5.89201e+07	1.26768e+08	2.15153	1.10536	1.26516	0.072028	0.20511	Not Regulated
D3YVP5 _ Gstm7	D3YVP5;Q80W21;D3YVP6;E9QAC8;D3YZ29	tr|D3YVP5|D3YVP5_MOUSE Glutathione S-transferase Mu 7 OS=Mus musculus OX=10090 GN=Gstm7 PE=1 SV=1;sp|Q80W21|GSTM7_MOUSE Glutathione S-transferase Mu 7 OS=Mus musculus OX=10090 GN=Gstm7 PE=1 SV=1;tr|D3YVP6|D3YVP6_MOUSE Glutathione S-transferase Mu 7 OS=Mus	4		841638	2.73434e+06	1.80172e+06	3.22086e+06	3.54053e+06	2.02701e+06	7.28795e+06	5.63628e+06	2.14964e+06	4.62294e+06	2.15057	1.10472	1.26445	0.0590779	0.184378	Not Regulated
P31324 _ Prkar2b	P31324;H3BK84	sp|P31324|KAP3_MOUSE cAMP-dependent protein kinase type II-beta regulatory subunit OS=Mus musculus OX=10090 GN=Prkar2b PE=1 SV=3;tr|H3BK84|H3BK84_MOUSE cAMP-dependent protein kinase type II-beta regulatory subunit OS=Mus musculus OX=10090 GN=Prkar2b PE=1 S	20		5.54977e+07	5.63853e+07	6.65066e+07	4.98577e+07	1.11941e+08	8.64818e+07	1.30174e+08	1.58162e+08	5.70618e+07	1.2169e+08	2.1326	1.09261	1.25119	0.00244078	0.0413406	Not Regulated
Q8C2Q8 _ Atp5c1	Q8C2Q8;Q91VR2;A2AKU9;A2AKV1;A2AKV2;A2AKV3;A2AKV0	tr|Q8C2Q8|Q8C2Q8_MOUSE ATP synthase subunit gamma OS=Mus musculus OX=10090 GN=Atp5c1 PE=1 SV=1;sp|Q91VR2|ATPG_MOUSE ATP synthase subunit gamma, mitochondrial OS=Mus musculus OX=10090 GN=Atp5f1c PE=1 SV=1;tr|A2AKU9|A2AKU9_MOUSE ATP synthase subunit gamma OS	9		2.33849e+07	1.90556e+07	1.04384e+07	1.97391e+07	3.36801e+07	4.01317e+07	5.24158e+07	2.74289e+07	1.81545e+07	3.84141e+07	2.11596	1.08131	1.2388	0.00814993	0.0697462	Not Regulated
P47857 _ Pfkm	P47857;A0A2R8VHA5;A0A2R8VHV2	sp|P47857|PFKAM_MOUSE ATP-dependent 6-phosphofructokinase, muscle type OS=Mus musculus OX=10090 GN=Pfkm PE=1 SV=3	8		4.304e+06	3.37961e+06	4.96622e+06	4.68817e+06	1.29117e+07	9.89593e+06	7.75231e+06	6.12063e+06	4.3345e+06	9.17013e+06	2.11561	1.08108	1.23854	0.00571401	0.0614419	Not Regulated
A0A338P702 _ Ube2l3	A0A338P702;A0A338P786;P68037;A0A338P7E5	tr|A0A338P702|A0A338P702_MOUSE Ubiquitin-conjugating enzyme E2 L3 OS=Mus musculus OX=10090 GN=Ube2l3 PE=1 SV=1;tr|A0A338P786|A0A338P786_MOUSE Ubiquitin-conjugating enzyme E2 L3 (Fragment) OS=Mus musculus OX=10090 GN=Ube2l3 PE=1 SV=1;sp|P68037|UB2L3_MOUSE U	3		7.5213e+06	9.76987e+06	5.78944e+06	1.71716e+06	1.4076e+07	4.66582e+06	1.66782e+07	1.70086e+07	6.19944e+06	1.31071e+07	2.11425	1.08014	1.23752	0.0860712	0.23058	Not Regulated
Q6ZWZ7 _ Rpl17	Q6ZWZ7;Q9CPR4;B2RY53	tr|Q6ZWZ7|Q6ZWZ7_MOUSE 60S ribosomal protein L17 OS=Mus musculus OX=10090 GN=Rpl17 PE=1 SV=1;sp|Q9CPR4|RL17_MOUSE 60S ribosomal protein L17 OS=Mus musculus OX=10090 GN=Rpl17 PE=1 SV=3	17		1.4371e+08	1.5511e+08	1.83445e+08	1.15181e+08	3.18022e+08	2.58588e+08	2.83784e+08	3.90786e+08	1.49362e+08	3.12795e+08	2.09421	1.06641	1.22247	0.00203321	0.0379999	Not Regulated
Q99LC3 _ Ndufa10	Q99LC3;A0A087WR38	sp|Q99LC3|NDUAA_MOUSE NADH dehydrogenase [ubiquinone] 1 alpha subcomplex subunit 10, mitochondrial OS=Mus musculus OX=10090 GN=Ndufa10 PE=1 SV=1	18		2.49672e+07	2.08825e+07	2.67119e+07	1.83336e+07	4.93012e+07	5.30977e+07	2.75086e+07	5.78285e+07	2.27238e+07	4.6934e+07	2.06541	1.04643	1.20057	0.00775269	0.0678668	Not Regulated
Q8BMJ3 _ Eif1ax;Gm5039	Q8BMJ3;J3QNT6	sp|Q8BMJ3|IF1AX_MOUSE Eukaryotic translation initiation factor 1A, X-chromosomal OS=Mus musculus OX=10090 GN=Eif1ax PE=2 SV=3;tr|J3QNT6|J3QNT6_MOUSE Predicted gene 5039 OS=Mus musculus OX=10090 GN=Gm5039 PE=3 SV=1	11		3.8648e+07	3.79179e+07	4.51106e+07	6.13194e+07	7.03411e+07	3.78314e+07	1.79212e+08	9.04296e+07	4.5749e+07	9.44535e+07	2.0646	1.04586	1.19995	0.0860775	0.23058	Not Regulated
P61358 _ Rpl27	P61358;A2A4Q0	sp|P61358|RL27_MOUSE 60S ribosomal protein L27 OS=Mus musculus OX=10090 GN=Rpl27 PE=1 SV=2;tr|A2A4Q0|A2A4Q0_MOUSE 60S ribosomal protein L27 (Fragment) OS=Mus musculus OX=10090 GN=Rpl27 PE=1 SV=1	11		3.14941e+08	3.26707e+08	3.77722e+08	4.44914e+08	9.99246e+08	1.11874e+09	4.05543e+08	4.98553e+08	3.66071e+08	7.5552e+08	2.06386	1.04535	1.19938	0.0315404	0.132862	Not Regulated
E9PUM4 _ Tln2	E9PUM4;A0A1L1SQ51;Q71LX4;A0A1L1SRI1;Q8CDM9;A0A1L1SQP9;A0A1L1SVA8	tr|E9PUM4|E9PUM4_MOUSE Talin-2 OS=Mus musculus OX=10090 GN=Tln2 PE=1 SV=1;tr|A0A1L1SQ51|A0A1L1SQ51_MOUSE Talin-2 OS=Mus musculus OX=10090 GN=Tln2 PE=1 SV=1;sp|Q71LX4|TLN2_MOUSE Talin-2 OS=Mus musculus OX=10090 GN=Tln2 PE=1 SV=3	29		2.00366e+07	1.73171e+07	3.03285e+07	2.11757e+07	4.22521e+07	3.87705e+07	5.1447e+07	5.05726e+07	2.22145e+07	4.57606e+07	2.05994	1.04261	1.19638	0.00233738	0.0408664	Not Regulated
Q9QUR7 _ Pin1	Q9QUR7;Q3ULQ2	sp|Q9QUR7|PIN1_MOUSE Peptidyl-prolyl cis-trans isomerase NIMA-interacting 1 OS=Mus musculus OX=10090 GN=Pin1 PE=1 SV=1	11		5.77434e+07	7.77013e+07	6.38337e+07	5.06342e+07	1.06062e+08	6.59959e+07	1.93667e+08	1.48325e+08	6.24781e+07	1.28512e+08	2.05692	1.04048	1.19405	0.0241654	0.11771	Not Regulated
Q5U3K5 _ Rabl6	Q5U3K5	sp|Q5U3K5|RABL6_MOUSE Rab-like protein 6 OS=Mus musculus OX=10090 GN=Rabl6 PE=1 SV=2	5		2.45955e+07	5.76142e+07	5.65707e+07	2.25595e+07	6.99423e+07	6.07425e+07	1.22923e+08	7.73569e+07	4.0335e+07	8.27413e+07	2.05135	1.03658	1.18977	0.0203571	0.106092	Not Regulated
Q8VBV7 _ Cops8	Q8VBV7;A0A087WPM5	sp|Q8VBV7|CSN8_MOUSE COP9 signalosome complex subunit 8 OS=Mus musculus OX=10090 GN=Cops8 PE=1 SV=1	6		1.3267e+07	1.43097e+07	1.6796e+07	1.35409e+07	2.45424e+07	1.53098e+07	5.18826e+07	2.70253e+07	1.44784e+07	2.969e+07	2.05064	1.03608	1.18922	0.0328125	0.135071	Not Regulated
Q9D0M3 _ Cyc1	Q9D0M3;A0A2R8VHK1	sp|Q9D0M3|CY1_MOUSE Cytochrome c1, heme protein, mitochondrial OS=Mus musculus OX=10090 GN=Cyc1 PE=1 SV=1;tr|A0A2R8VHK1|A0A2R8VHK1_MOUSE Cytochrome c1, heme protein, mitochondrial (Fragment) OS=Mus musculus OX=10090 GN=Cyc1 PE=1 SV=1	6		6.36868e+06	1.70727e+07	6.54477e+06	6.46444e+06	2.00457e+07	1.34853e+07	1.10974e+07	2.98264e+07	9.11265e+06	1.86137e+07	2.04262	1.03042	1.18303	0.0340121	0.136216	Not Regulated
A0A0N4SVQ1 _ Ndufa4	A0A0N4SVQ1;Q62425	tr|A0A0N4SVQ1|A0A0N4SVQ1_MOUSE Cytochrome c oxidase subunit NDUFA4 OS=Mus musculus OX=10090 GN=Ndufa4 PE=1 SV=1;sp|Q62425|NDUA4_MOUSE Cytochrome c oxidase subunit NDUFA4 OS=Mus musculus OX=10090 GN=Ndufa4 PE=1 SV=2	7		7.68991e+06	1.05455e+07	1.08292e+07	8.98918e+06	1.34204e+07	3.12547e+07	1.44217e+07	1.82033e+07	9.51345e+06	1.9325e+07	2.03134	1.02243	1.17427	0.0137519	0.0853458	Not Regulated
Q3UZI5 _ Ptn	Q3UZI5;P63089	tr|Q3UZI5|Q3UZI5_MOUSE Pleiotrophin OS=Mus musculus OX=10090 GN=Ptn PE=1 SV=1;sp|P63089|PTN_MOUSE Pleiotrophin OS=Mus musculus OX=10090 GN=Ptn PE=1 SV=1	11		1.64526e+08	1.46134e+08	1.54254e+08	2.02369e+08	2.68969e+08	1.11885e+08	5.49877e+08	4.2454e+08	1.66821e+08	3.38818e+08	2.03103	1.02221	1.17402	0.113313	0.272045	Not Regulated
Q9JLI8 _ Sart3	Q9JLI8	sp|Q9JLI8|SART3_MOUSE Squamous cell carcinoma antigen recognized by T-cells 3 OS=Mus musculus OX=10090 GN=Sart3 PE=1 SV=1	5		1.95008e+06	2.61614e+06	760643	3.27213e+06	6.09885e+06	2.25514e+06	4.5225e+06	4.5841e+06	2.14975e+06	4.36515e+06	2.03054	1.02186	1.17365	0.0471516	0.160394	Not Regulated
Q8BTZ7 _ Gmppb	Q8BTZ7	sp|Q8BTZ7|GMPPB_MOUSE Mannose-1-phosphate guanyltransferase beta OS=Mus musculus OX=10090 GN=Gmppb PE=1 SV=1	3		1.88134e+06	1.70575e+06	2.31893e+06	2.08794e+06	4.96915e+06	1.89971e+06	6.31626e+06	3.01424e+06	1.99849e+06	4.04984e+06	2.02645	1.01895	1.17046	0.0436745	0.153049	Not Regulated
P41105 _ Rpl28	P41105;F6Z0X0	sp|P41105|RL28_MOUSE 60S ribosomal protein L28 OS=Mus musculus OX=10090 GN=Rpl28 PE=1 SV=2	9		2.70194e+07	1.04196e+07	1.3813e+07	2.44033e+07	5.57366e+07	8.09434e+07	7.0058e+06	9.54529e+06	1.89138e+07	3.83078e+07	2.02539	1.0182	1.16963	0.610076	0.758397	Not Regulated
Q8CGP6 _ Hist1h2ah;Hist1h2aa;Hist3h2a;Hist1h2af;Hist1h2ak;H2afj	Q8CGP6;C0HKE7;C0HKE1;C0HKE2;C0HKE3;C0HKE4;C0HKE5;C0HKE6;C0HKE9;A0A0N4SV66;Q8CGP4;C0HKE8;Q8BFU2;Q8CGP5;Q8CGP7;Q8R1M2;G3UWL7	sp|Q8CGP6|H2A1H_MOUSE Histone H2A type 1-H OS=Mus musculus OX=10090 GN=Hist1h2ah PE=1 SV=3;sp|C0HKE7|H2A1N_MOUSE Histone H2A type 1-N OS=Mus musculus OX=10090 GN=Hist1h2an PE=1 SV=1;sp|C0HKE1|H2A1B_MOUSE Histone H2A type 1-B OS=Mus musculus OX=10090 GN=His	6		3.84825e+08	5.32549e+08	4.73963e+08	4.32239e+08	5.97554e+08	2.01833e+09	4.48836e+08	6.22718e+08	4.55894e+08	9.21858e+08	2.02209	1.01585	1.16705	0.123507	0.28087	Not Regulated
Q7TNC4 _ Luc7l2	Q7TNC4;E9Q715;Q05CX5	sp|Q7TNC4|LC7L2_MOUSE Putative RNA-binding protein Luc7-like 2 OS=Mus musculus OX=10090 GN=Luc7l2 PE=1 SV=1;tr|E9Q715|E9Q715_MOUSE Putative RNA-binding protein Luc7-like 2 OS=Mus musculus OX=10090 GN=Luc7l2 PE=1 SV=1;tr|Q05CX5|Q05CX5_MOUSE Luc7l2 protein O	7		2.03326e+06	760636	1.57883e+06	1.97675e+06	1.60029e+06	6.74657e+06	3.53551e+06	892130	1.58737e+06	3.19362e+06	2.0119	1.00856	1.15906	0.280662	0.477212	Not Regulated
P26039 _ Tln1	P26039;A2AIM2;F6S1V7;F6SX70	sp|P26039|TLN1_MOUSE Talin-1 OS=Mus musculus OX=10090 GN=Tln1 PE=1 SV=2	19		1.18455e+07	1.71404e+06	7.15962e+06	832718	1.0108e+07	5.99336e+06	1.39297e+07	1.33183e+07	5.38797e+06	1.08373e+07	2.0114	1.0082	1.15867	0.0644401	0.19512	Not Regulated
Q99LY9 _ Ndufs5	Q99LY9;B1ARW4	sp|Q99LY9|NDUS5_MOUSE NADH dehydrogenase [ubiquinone] iron-sulfur protein 5 OS=Mus musculus OX=10090 GN=Ndufs5 PE=1 SV=3;tr|B1ARW4|B1ARW4_MOUSE NADH dehydrogenase [ubiquinone] iron-sulfur protein 5 (Fragment) OS=Mus musculus OX=10090 GN=Ndufs5 PE=1 SV=1	8		2.78737e+07	3.35765e+07	3.9036e+07	3.01646e+07	6.0478e+07	5.05056e+07	3.37213e+07	1.16093e+08	3.26627e+07	6.51995e+07	1.99614	0.997215	1.14663	0.0446029	0.154966	Not Regulated
Q9CR57 _ Rpl14	Q9CR57;A0A1L1SUF6	sp|Q9CR57|RL14_MOUSE 60S ribosomal protein L14 OS=Mus musculus OX=10090 GN=Rpl14 PE=1 SV=3	11		4.62032e+08	3.03951e+08	2.7509e+08	4.65597e+08	9.7747e+08	1.1952e+09	3.63238e+08	4.58571e+08	3.76667e+08	7.48619e+08	1.98748	0.990941	1.13975	0.0716553	0.204406	Not Regulated
A0A0G2JDW7 _ Rps27	A0A0G2JDW7;Q6ZWU9;A0A0G2JG29;A0A0G2JEX7	tr|A0A0G2JDW7|A0A0G2JDW7_MOUSE 40S ribosomal protein S27 (Fragment) OS=Mus musculus OX=10090 GN=Rps27 PE=1 SV=1;sp|Q6ZWU9|RS27_MOUSE 40S ribosomal protein S27 OS=Mus musculus OX=10090 GN=Rps27 PE=1 SV=3;tr|A0A0G2JG29|A0A0G2JG29_MOUSE 40S ribosomal protein	5		1.05417e+07	1.36761e+07	1.63633e+07	1.89559e+07	3.52851e+07	3.37803e+07	3.0177e+07	1.88699e+07	1.48842e+07	2.95281e+07	1.98385	0.988301	1.13686	0.00924492	0.0719246	Not Regulated
Q9Z2U1 _ Psma5	Q9Z2U1;A0A0G2JF97	sp|Q9Z2U1|PSA5_MOUSE Proteasome subunit alpha type-5 OS=Mus musculus OX=10090 GN=Psma5 PE=1 SV=1	11		5.7533e+07	4.98318e+07	6.78573e+07	6.49069e+07	1.12599e+08	5.0944e+07	1.78506e+08	1.30508e+08	6.00322e+07	1.18139e+08	1.96793	0.976677	1.12412	0.0502721	0.167505	Not Regulated
Q9D8W5 _ Psmd12	Q9D8W5;Q3TRH2;B1AT36	sp|Q9D8W5|PSD12_MOUSE 26S proteasome non-ATPase regulatory subunit 12 OS=Mus musculus OX=10090 GN=Psmd12 PE=1 SV=4;tr|Q3TRH2|Q3TRH2_MOUSE 26S proteasome non-ATPase regulatory subunit 12 OS=Mus musculus OX=10090 GN=Psmd12 PE=1 SV=1;tr|B1AT36|B1AT36_MOUSE 26	15		1.42293e+07	1.62346e+07	1.91871e+07	1.42308e+07	2.76873e+07	2.50893e+07	4.12123e+07	3.15851e+07	1.59704e+07	3.13935e+07	1.96573	0.975062	1.12235	0.00376827	0.0506381	Not Regulated
P80314 _ Cct2	P80314;A0A1W2P7B7;A0A1W2P6Q3;A0A1W2P828;A0A1W2P8B6;A0A1W2P871	sp|P80314|TCPB_MOUSE T-complex protein 1 subunit beta OS=Mus musculus OX=10090 GN=Cct2 PE=1 SV=4	26		3.18855e+07	4.27688e+07	2.93777e+07	3.72962e+07	5.84375e+07	5.7446e+07	5.91994e+07	1.02568e+08	3.53321e+07	6.94128e+07	1.96458	0.974223	1.12143	0.00747196	0.0674967	Not Regulated
Q99LT0 _ Dpy30	Q99LT0	sp|Q99LT0|DPY30_MOUSE Protein dpy-30 homolog OS=Mus musculus OX=10090 GN=Dpy30 PE=1 SV=1	2		841638	751278	1.22672e+06	2.03681e+06	2.22177e+06	2.65971e+06	2.72991e+06	1.86323e+06	1.21411e+06	2.36865e+06	1.95094	0.964167	1.11041	0.0128326	0.0839913	Not Regulated
A0A0J9YUN4 _ Dnm1	A0A0J9YUN4;A0A0J9YUE9;F6W8Z8;D6RH60;G3UXX2;G3UY64;F6TH70;F6RRH9	tr|A0A0J9YUN4|A0A0J9YUN4_MOUSE Dynamin-1 OS=Mus musculus OX=10090 GN=Dnm1 PE=1 SV=1;tr|A0A0J9YUE9|A0A0J9YUE9_MOUSE Dynamin-1 OS=Mus musculus OX=10090 GN=Dnm1 PE=1 SV=1	44		1.68145e+08	1.45389e+08	1.3343e+08	1.54455e+08	2.85499e+08	2.99627e+08	2.78676e+08	3.08966e+08	1.50355e+08	2.93192e+08	1.95	0.963475	1.10965	0.00117931	0.0291433	Not Regulated
Q9R1P1 _ Psmb3	Q9R1P1	sp|Q9R1P1|PSB3_MOUSE Proteasome subunit beta type-3 OS=Mus musculus OX=10090 GN=Psmb3 PE=1 SV=1	10		6.243e+07	7.98209e+07	7.17157e+07	7.11146e+07	1.43259e+08	6.24253e+07	1.81696e+08	1.66949e+08	7.12703e+07	1.38582e+08	1.94446	0.959369	1.10515	0.0381948	0.144144	Not Regulated
A0A140LHL5 _ Sirt2	A0A140LHL5;Q8VDQ8	tr|A0A140LHL5|A0A140LHL5_MOUSE NAD-dependent protein deacetylase OS=Mus musculus OX=10090 GN=Sirt2 PE=1 SV=1;sp|Q8VDQ8|SIR2_MOUSE NAD-dependent protein deacetylase sirtuin-2 OS=Mus musculus OX=10090 GN=Sirt2 PE=1 SV=2	10		1.17984e+07	1.60109e+07	1.2644e+07	8.67062e+06	2.34621e+07	1.55269e+07	2.05308e+07	3.59442e+07	1.2281e+07	2.3866e+07	1.94333	0.958532	1.10423	0.0177162	0.0973865	Not Regulated
Q91VJ4 _ Stk38	Q91VJ4;A0A3B2WD34;A0A3B2WAZ4;A0A3B2W7T8;A0A3B2W7L2;A0A3B2WD06;A0A3B2W7M3	sp|Q91VJ4|STK38_MOUSE Serine/threonine-protein kinase 38 OS=Mus musculus OX=10090 GN=Stk38 PE=1 SV=1;tr|A0A3B2WD34|A0A3B2WD34_MOUSE Serine/threonine-protein kinase 38 (Fragment) OS=Mus musculus OX=10090 GN=Stk38 PE=1 SV=1;tr|A0A3B2WAZ4|A0A3B2WAZ4_MOUSE Ser	13		2.04139e+07	2.48192e+07	2.90077e+07	2.89972e+07	4.67828e+07	1.53519e+07	6.57993e+07	7.22943e+07	2.58095e+07	5.00571e+07	1.93948	0.955671	1.1011	0.143851	0.311454	Not Regulated
O54833 _ Csnk2a2	O54833;A0A1D5RM74;A0A1D5RLE4;A0A1D5RM55	sp|O54833|CSK22_MOUSE Casein kinase II subunit alpha OS=Mus musculus OX=10090 GN=Csnk2a2 PE=1 SV=1;tr|A0A1D5RM74|A0A1D5RM74_MOUSE Casein kinase II subunit alpha (Fragment) OS=Mus musculus OX=10090 GN=Csnk2a2 PE=1 SV=1;tr|A0A1D5RLE4|A0A1D5RLE4_MOUSE Casei	10		6.49324e+06	6.99562e+06	6.65165e+06	4.80532e+06	5.55924e+06	1.67511e+07	7.87897e+06	1.81353e+07	6.23646e+06	1.20811e+07	1.93718	0.953958	1.09922	0.0782893	0.217205	Not Regulated
Q8JZQ9 _ Eif3b	Q8JZQ9;A0A0G2JG48	sp|Q8JZQ9|EIF3B_MOUSE Eukaryotic translation initiation factor 3 subunit B OS=Mus musculus OX=10090 GN=Eif3b PE=1 SV=1	20		3.82328e+07	4.24098e+07	4.05575e+07	3.32786e+07	5.59855e+07	6.44651e+07	1.0349e+08	7.52627e+07	3.86197e+07	7.48007e+07	1.93686	0.953716	1.09896	0.00597524	0.0618754	Not Regulated
Q91XU3 _ Pip4k2c	Q91XU3	sp|Q91XU3|PI42C_MOUSE Phosphatidylinositol 5-phosphate 4-kinase type-2 gamma OS=Mus musculus OX=10090 GN=Pip4k2c PE=1 SV=1	13		3.59127e+07	3.51521e+07	3.29103e+07	3.94484e+07	7.59761e+07	4.81334e+07	7.09808e+07	8.19028e+07	3.58559e+07	6.92483e+07	1.9313	0.949569	1.09441	0.0043753	0.0547249	Not Regulated
Q8VDN2 _ Atp1a1	Q8VDN2	sp|Q8VDN2|AT1A1_MOUSE Sodium/potassium-transporting ATPase subunit alpha-1 OS=Mus musculus OX=10090 GN=Atp1a1 PE=1 SV=1	23		4.05067e+07	2.99601e+07	3.88781e+07	2.6124e+07	5.42703e+07	7.53941e+07	9.28453e+07	3.87822e+07	3.38672e+07	6.5323e+07	1.9288	0.947701	1.09236	0.0213402	0.109461	Not Regulated
P27661 _ H2afx;Hist2h2ab	P27661;Q64522	sp|P27661|H2AX_MOUSE Histone H2AX OS=Mus musculus OX=10090 GN=H2afx PE=1 SV=2;sp|Q64522|H2A2B_MOUSE Histone H2A type 2-B OS=Mus musculus OX=10090 GN=Hist2h2ab PE=1 SV=3	2		9.86471e+06	9.88268e+06	8.61947e+06	8.32729e+06	7.90389e+06	5.34207e+07	747511	8.41504e+06	9.17354e+06	1.76218e+07	1.92094	0.941811	1.08591	0.744197	0.852759	Not Regulated
P60824 _ Cirbp	P60824;D3YU80;K4DI65	sp|P60824|CIRBP_MOUSE Cold-inducible RNA-binding protein OS=Mus musculus OX=10090 GN=Cirbp PE=1 SV=1;tr|D3YU80|D3YU80_MOUSE Cold-inducible RNA-binding protein (Fragment) OS=Mus musculus OX=10090 GN=Cirbp PE=1 SV=1;tr|K4DI65|K4DI65_MOUSE Cold inducible RNA	9		6.76074e+07	1.03246e+08	9.50389e+07	9.10498e+07	1.32454e+08	7.03157e+07	3.3939e+08	1.42674e+08	8.92354e+07	1.71208e+08	1.91862	0.940066	1.084	0.13265	0.294657	Not Regulated
Q80TJ1 _ Cadps	Q80TJ1;K4DI76;J3QJW3;A0A286YE00	sp|Q80TJ1|CAPS1_MOUSE Calcium-dependent secretion activator 1 OS=Mus musculus OX=10090 GN=Cadps PE=1 SV=3;tr|K4DI76|K4DI76_MOUSE Calcium-dependent secretion activator 1 OS=Mus musculus OX=10090 GN=Cadps PE=1 SV=1;tr|J3QJW3|J3QJW3_MOUSE Calcium-dependent se	12		8.87045e+06	1.00405e+07	9.56466e+06	9.51499e+06	1.63282e+07	1.97476e+07	1.89029e+07	1.77559e+07	9.49765e+06	1.81836e+07	1.91454	0.936997	1.08063	0.00139653	0.0326438	Not Regulated
Q60692 _ Psmb6	Q60692	sp|Q60692|PSB6_MOUSE Proteasome subunit beta type-6 OS=Mus musculus OX=10090 GN=Psmb6 PE=1 SV=3	12		7.25563e+07	8.06729e+07	6.63785e+07	7.97977e+07	1.30955e+08	7.11815e+07	2.48425e+08	1.21144e+08	7.48513e+07	1.42926e+08	1.90947	0.933171	1.07644	0.0556113	0.18	Not Regulated
P28661 _ 04-sept	P28661;Q5ND18;Q5ND13;Q5ND09	sp|P28661|SEPT4_MOUSE Septin-4 OS=Mus musculus OX=10090 GN=Septin4 PE=1 SV=1;tr|Q5ND18|Q5ND18_MOUSE Septin 4 (Fragment) OS=Mus musculus OX=10090 GN=Sept4 PE=1 SV=1;tr|Q5ND13|Q5ND13_MOUSE Septin 4 (Fragment) OS=Mus musculus OX=10090 GN=Sept4 PE=1 SV=1;tr|Q5	7		9.5634e+06	6.22318e+06	6.78487e+06	5.44529e+06	1.30979e+07	1.61363e+07	5.93783e+06	1.82517e+07	7.00419e+06	1.33559e+07	1.90685	0.931192	1.07427	0.0534224	0.175621	Not Regulated
Q9Z1Z0 _ Uso1	Q9Z1Z0	sp|Q9Z1Z0|USO1_MOUSE General vesicular transport factor p115 OS=Mus musculus OX=10090 GN=Uso1 PE=1 SV=2	14		1.90673e+07	9.73314e+06	2.77139e+07	1.89247e+07	4.44114e+07	2.98094e+07	4.23929e+07	2.71176e+07	1.88598e+07	3.59328e+07	1.90526	0.929989	1.07295	0.0200764	0.105502	Not Regulated
Q9WUA2 _ Farsb	Q9WUA2;A0A087WS80;A0A087WPV4;A0A087WQ15	sp|Q9WUA2|SYFB_MOUSE Phenylalanine--tRNA ligase beta subunit OS=Mus musculus OX=10090 GN=Farsb PE=1 SV=2;tr|A0A087WS80|A0A087WS80_MOUSE Phenylalanine--tRNA ligase beta subunit (Fragment) OS=Mus musculus OX=10090 GN=Farsb PE=1 SV=1;tr|A0A087WPV4|A0A087WPV4_	4		841638	3.9122e+06	4.17161e+06	832718	3.44663e+06	6.01589e+06	3.49713e+06	5.62682e+06	2.43954e+06	4.64662e+06	1.90471	0.929572	1.07249	0.0566762	0.181052	Not Regulated
CON__P00761 _ Cont.	CON__P00761		9	+	4.25785e+09	4.43374e+09	4.21459e+09	4.43737e+09	5.69287e+09	4.18268e+09	1.70466e+10	6.10633e+09	4.33589e+09	8.25712e+09	1.90437	0.929311	1.07221	0.118262	0.275888	Not Regulated
Q3TDT0 _ Trim3	Q3TDT0;D3YUY7;Q9R1R2;D3Z7V9;D3YY12;D3YTN5	tr|Q3TDT0|Q3TDT0_MOUSE Tripartite motif-containing protein 3 OS=Mus musculus OX=10090 GN=Trim3 PE=1 SV=1;tr|D3YUY7|D3YUY7_MOUSE Tripartite motif protein 3, isoform CRA_a OS=Mus musculus OX=10090 GN=Trim3 PE=1 SV=2;sp|Q9R1R2|TRIM3_MOUSE Tripartite motif-con	12		8.68361e+06	1.07918e+07	4.97831e+06	9.67015e+06	1.97954e+07	1.73455e+07	7.56504e+06	2.02422e+07	8.53097e+06	1.6237e+07	1.9033	0.928506	1.07133	0.049827	0.166363	Not Regulated
A0A0A6YWG7 _ Rapgef2	A0A0A6YWG7;E9QNQ4;Q8CHG7;Q5NCJ4;Q5NCJ5;Q5NCJ0;B2RUJ6;Q5NCJ1	tr|A0A0A6YWG7|A0A0A6YWG7_MOUSE Rap guanine nucleotide exchange factor 2 OS=Mus musculus OX=10090 GN=Rapgef2 PE=1 SV=1;tr|E9QNQ4|E9QNQ4_MOUSE Rap guanine nucleotide exchange factor 2 OS=Mus musculus OX=10090 GN=Rapgef2 PE=1 SV=1;sp|Q8CHG7|RPGF2_MOUSE Rap gu	11		6.09318e+06	8.29554e+06	5.85861e+06	3.7284e+06	9.13639e+06	1.67633e+07	5.90169e+06	1.36989e+07	5.99393e+06	1.13751e+07	1.89776	0.9243	1.06672	0.0496775	0.166205	Not Regulated
P51881 _ Slc25a5	P51881	sp|P51881|ADT2_MOUSE ADP/ATP translocase 2 OS=Mus musculus OX=10090 GN=Slc25a5 PE=1 SV=3	9		1.92651e+07	2.18642e+07	2.08737e+07	1.72595e+07	3.93802e+07	4.48287e+07	2.6315e+07	3.98236e+07	1.98156e+07	3.75869e+07	1.89683	0.92359	1.06594	0.00530431	0.059074	Not Regulated
P04925 _ Prnp	P04925	sp|P04925|PRIO_MOUSE Major prion protein OS=Mus musculus OX=10090 GN=Prnp PE=1 SV=2	5		5.50165e+06	3.48593e+06	5.77905e+06	5.9151e+06	7.53214e+06	5.30204e+06	2.20634e+07	4.24483e+06	5.17043e+06	9.78559e+06	1.89261	0.920374	1.06241	0.232964	0.425618	Not Regulated
CON__P02768-1 _ Cont.	CON__P02768-1		35	+	1.11958e+07	1.94768e+07	9.7726e+06	1.21131e+07	2.57345e+07	8.12297e+06	4.9712e+07	1.586e+07	1.31395e+07	2.48574e+07	1.8918	0.919759	1.06174	0.228684	0.420159	Not Regulated
O55142 _ Rpl35a	O55142	sp|O55142|RL35A_MOUSE 60S ribosomal protein L35a OS=Mus musculus OX=10090 GN=Rpl35a PE=1 SV=2	10		1.48058e+08	1.23588e+08	5.61295e+07	1.89342e+08	3.28783e+08	3.34207e+08	1.04999e+08	2.07634e+08	1.29279e+08	2.43906e+08	1.88666	0.915831	1.05743	0.0930274	0.240228	Not Regulated
A0A2I3BQZ9 _ App	A0A2I3BQZ9;P12023;A0A2I3BPT1;Q3TWF3;A0A2I3BR03	tr|A0A2I3BQZ9|A0A2I3BQZ9_MOUSE Amyloid-beta A4 protein OS=Mus musculus OX=10090 GN=App PE=1 SV=1;sp|P12023|A4_MOUSE Amyloid-beta A4 protein OS=Mus musculus OX=10090 GN=App PE=1 SV=3;tr|A0A2I3BPT1|A0A2I3BPT1_MOUSE Amyloid-beta A4 protein OS=Mus musculus OX=	15		2.311e+07	1.59266e+07	1.56531e+07	2.57182e+07	4.60659e+07	4.15079e+07	2.46388e+07	3.94488e+07	2.0102e+07	3.79153e+07	1.88615	0.915444	1.05701	0.0128621	0.0839913	Not Regulated
Q99KE1 _ Me2	Q99KE1	sp|Q99KE1|MAOM_MOUSE NAD-dependent malic enzyme, mitochondrial OS=Mus musculus OX=10090 GN=Me2 PE=1 SV=1	8		4.0682e+06	8.21752e+06	9.52011e+06	4.33105e+06	9.92162e+06	1.23989e+07	5.67334e+06	2.12397e+07	6.53422e+06	1.23084e+07	1.88368	0.913554	1.05494	0.0904872	0.236167	Not Regulated
P85094 _ Isoc2a	P85094	sp|P85094|ISC2A_MOUSE Isochorismatase domain-containing protein 2A OS=Mus musculus OX=10090 GN=Isoc2a PE=1 SV=1	7		4.30428e+07	5.60635e+07	4.88538e+07	5.3391e+07	8.2304e+07	2.41366e+07	1.12844e+08	1.59869e+08	5.03378e+07	9.47883e+07	1.88304	0.913067	1.0544	0.260449	0.456347	Not Regulated
D3YU22 _ Limch1	D3YU22;Q3UH68;D3Z589;D3YU59;D3YV55	tr|D3YU22|D3YU22_MOUSE LIM and calponin homology domains-containing protein 1 OS=Mus musculus OX=10090 GN=Limch1 PE=1 SV=1;sp|Q3UH68|LIMC1_MOUSE LIM and calponin homology domains-containing protein 1 OS=Mus musculus OX=10090 GN=Limch1 PE=1 SV=2;tr|D3Z589|D	5		5.20245e+06	5.00431e+06	4.48558e+06	7.58965e+06	8.16818e+06	1.81394e+07	1.0686e+07	4.93709e+06	5.5705e+06	1.04827e+07	1.88182	0.912128	1.05338	0.0784128	0.217205	Not Regulated
Q3UZJ4 _ Ppp2r5e	Q3UZJ4;Q61151;A0A1W2P838;A0A1W2P7D8	tr|Q3UZJ4|Q3UZJ4_MOUSE Serine/threonine-protein phosphatase 2A 56 kDa regulatory subunit OS=Mus musculus OX=10090 GN=Ppp2r5e PE=1 SV=1;sp|Q61151|2A5E_MOUSE Serine/threonine-protein phosphatase 2A 56 kDa regulatory subunit epsilon isoform OS=Mus musculus OX	6		841638	2.09874e+06	3.45442e+06	832718	1.56466e+06	4.82026e+06	2.03107e+06	5.1795e+06	1.80688e+06	3.39887e+06	1.88107	0.911555	1.05275	0.118816	0.276612	Not Regulated
P05132 _ Prkaca	P05132	sp|P05132|KAPCA_MOUSE cAMP-dependent protein kinase catalytic subunit alpha OS=Mus musculus OX=10090 GN=Prkaca PE=1 SV=3	16		6.0107e+07	5.74969e+07	7.00548e+07	4.41573e+07	1.18047e+08	6.8489e+07	1.20722e+08	1.2864e+08	5.7954e+07	1.08975e+08	1.88036	0.911012	1.05215	0.012085	0.0816147	Not Regulated
Q8CHT0 _ Aldh4a1	Q8CHT0	sp|Q8CHT0|AL4A1_MOUSE Delta-1-pyrroline-5-carboxylate dehydrogenase, mitochondrial OS=Mus musculus OX=10090 GN=Aldh4a1 PE=1 SV=3	17		2.91642e+07	3.33031e+07	3.76028e+07	3.5029e+07	5.40482e+07	2.53526e+07	9.82446e+07	7.62313e+07	3.37748e+07	6.34692e+07	1.87919	0.91011	1.05116	0.0935216	0.240948	Not Regulated
Q06185 _ Atp5i;Atp5k	Q06185;Q8BTB6	sp|Q06185|ATP5I_MOUSE ATP synthase subunit e, mitochondrial OS=Mus musculus OX=10090 GN=Atp5me PE=1 SV=2;tr|Q8BTB6|Q8BTB6_MOUSE ATP synthase, H+-transporting, mitochondrial F1F0 complex, subunit E OS=Mus musculus OX=10090 GN=Atp5k PE=1 SV=1	10		2.65228e+07	2.3368e+07	2.19013e+07	3.30148e+07	7.51743e+07	4.1972e+07	2.37819e+07	5.46215e+07	2.62017e+07	4.88874e+07	1.86581	0.899801	1.03987	0.0545118	0.177485	Not Regulated
O08795 _ Prkcsh	O08795	sp|O08795|GLU2B_MOUSE Glucosidase 2 subunit beta OS=Mus musculus OX=10090 GN=Prkcsh PE=1 SV=1	11		1.90799e+07	1.60371e+07	2.40775e+07	1.73894e+07	3.31753e+07	2.56756e+07	5.8499e+07	2.52863e+07	1.9146e+07	3.5659e+07	1.86248	0.897227	1.03704	0.0293325	0.127261	Not Regulated
P09405 _ Ncl	P09405	sp|P09405|NUCL_MOUSE Nucleolin OS=Mus musculus OX=10090 GN=Ncl PE=1 SV=2	24		4.60685e+07	8.13771e+07	9.88589e+07	3.89371e+07	8.12845e+07	2.11902e+08	7.84024e+07	1.21698e+08	6.63104e+07	1.23322e+08	1.85976	0.89512	1.03473	0.0677772	0.197958	Not Regulated
P28474 _ Adh5	P28474;A0A0G2JGS3;Q64437	sp|P28474|ADHX_MOUSE Alcohol dehydrogenase class-3 OS=Mus musculus OX=10090 GN=Adh5 PE=1 SV=3	21		4.3026e+07	5.47628e+07	5.91369e+07	3.79536e+07	6.55644e+07	6.36142e+07	1.55529e+08	7.70743e+07	4.87198e+07	9.04454e+07	1.85644	0.892539	1.03191	0.0391222	0.146573	Not Regulated
P48774 _ Gstm5	P48774;E9PVM7;E9PV63;E9Q024;E9Q5L9	sp|P48774|GSTM5_MOUSE Glutathione S-transferase Mu 5 OS=Mus musculus OX=10090 GN=Gstm5 PE=1 SV=1;tr|E9PVM7|E9PVM7_MOUSE Glutathione S-transferase (Fragment) OS=Mus musculus OX=10090 GN=Gstm5 PE=1 SV=1	18		3.10354e+07	2.43429e+07	3.27694e+07	3.06868e+07	2.90915e+07	2.18159e+07	8.35392e+07	8.54477e+07	2.97086e+07	5.49736e+07	1.85043	0.887858	1.02677	0.198346	0.387633	Not Regulated
Q9CQ22 _ Lamtor1	Q9CQ22;A0A0A6YX02	sp|Q9CQ22|LTOR1_MOUSE Ragulator complex protein LAMTOR1 OS=Mus musculus OX=10090 GN=Lamtor1 PE=1 SV=1	4		5.56323e+06	5.58619e+06	5.31108e+06	832718	8.65137e+06	5.3342e+06	9.97889e+06	8.03298e+06	4.3233e+06	7.99936e+06	1.85029	0.88775	1.02666	0.0803761	0.22039	Not Regulated
Q9Z2U0 _ Psma7	Q9Z2U0;A0A338P7D7;Q9CWH6;B7ZMS4;A0A3Q4L361;A0A3Q4EHS3;A0A3Q4EG42	sp|Q9Z2U0|PSA7_MOUSE Proteasome subunit alpha type-7 OS=Mus musculus OX=10090 GN=Psma7 PE=1 SV=1;tr|A0A338P7D7|A0A338P7D7_MOUSE Proteasome subunit alpha type OS=Mus musculus OX=10090 GN=Psma7 PE=1 SV=1	20		8.45791e+07	9.0354e+07	8.68408e+07	8.14981e+07	1.83319e+08	8.20196e+07	2.19209e+08	1.50239e+08	8.5818e+07	1.58697e+08	1.84922	0.886921	1.02575	0.0335884	0.136058	Not Regulated
Q80WS3 _ Fbll1	Q80WS3	sp|Q80WS3|FBLL1_MOUSE rRNA/tRNA 2-O-methyltransferase fibrillarin-like protein 1 OS=Mus musculus OX=10090 GN=Fbll1 PE=1 SV=1	6		4.97226e+06	5.67194e+06	4.70305e+06	7.22495e+06	1.35091e+07	9.41102e+06	3.53904e+06	1.52211e+07	5.64305e+06	1.04201e+07	1.84653	0.884817	1.02344	0.147	0.316586	Not Regulated
Q8QZY1 _ Eif3l	Q8QZY1	sp|Q8QZY1|EIF3L_MOUSE Eukaryotic translation initiation factor 3 subunit L OS=Mus musculus OX=10090 GN=Eif3l PE=1 SV=1	17		3.17999e+07	3.99519e+07	3.26939e+07	3.32827e+07	5.05852e+07	5.44006e+07	1.0052e+08	4.87978e+07	3.44321e+07	6.35759e+07	1.84641	0.884725	1.02334	0.0184448	0.0997	Not Regulated
P07901 _ Hsp90aa1	P07901;B7ZC50;A2A6A2;B7ZC49	sp|P07901|HS90A_MOUSE Heat shock protein HSP 90-alpha OS=Mus musculus OX=10090 GN=Hsp90aa1 PE=1 SV=4	55		4.3552e+08	4.265e+08	5.2809e+08	4.29385e+08	7.43966e+08	5.70117e+08	1.19686e+09	8.42738e+08	4.54874e+08	8.38421e+08	1.8432	0.882209	1.02058	0.0136311	0.0853458	Not Regulated
Q9CQ65 _ Mtap	Q9CQ65	sp|Q9CQ65|MTAP_MOUSE S-methyl-5-thioadenosine phosphorylase OS=Mus musculus OX=10090 GN=Mtap PE=1 SV=1	3		3.53741e+06	8.90173e+06	7.03978e+06	6.96198e+06	1.00678e+07	5.79441e+06	2.38019e+07	9.04838e+06	6.61022e+06	1.21781e+07	1.84232	0.881522	1.01983	0.133918	0.297068	Not Regulated
P14131 _ Rps16	P14131	sp|P14131|RS16_MOUSE 40S ribosomal protein S16 OS=Mus musculus OX=10090 GN=Rps16 PE=1 SV=4	15		4.75315e+07	4.66213e+07	6.97246e+07	5.08141e+07	1.3835e+08	1.06767e+08	6.84207e+07	8.18936e+07	5.36729e+07	9.88579e+07	1.84186	0.881162	1.01944	0.0162934	0.0932856	Not Regulated
Q6ZQ58 _ Larp1	Q6ZQ58;Z4YJT3;Q9D423	sp|Q6ZQ58|LARP1_MOUSE La-related protein 1 OS=Mus musculus OX=10090 GN=Larp1 PE=1 SV=3;tr|Z4YJT3|Z4YJT3_MOUSE La-related protein 1 OS=Mus musculus OX=10090 GN=Larp1 PE=1 SV=1	24		3.30722e+07	4.84289e+07	2.66863e+07	3.61477e+07	8.02183e+07	8.65198e+07	1.36954e+07	8.52275e+07	3.60838e+07	6.64153e+07	1.84058	0.880164	1.01834	0.331175	0.529489	Not Regulated
O70194 _ Eif3d	O70194;A0A2R8VK20	sp|O70194|EIF3D_MOUSE Eukaryotic translation initiation factor 3 subunit D OS=Mus musculus OX=10090 GN=Eif3d PE=1 SV=2	13		2.17409e+07	2.19568e+07	2.02474e+07	1.81104e+07	2.91622e+07	3.24124e+07	4.00375e+07	4.93064e+07	2.05139e+07	3.77296e+07	1.83922	0.879096	1.01717	0.00694618	0.0656656	Not Regulated
Q8CGF6 _ Wdr47	Q8CGF6	sp|Q8CGF6|WDR47_MOUSE WD repeat-containing protein 47 OS=Mus musculus OX=10090 GN=Wdr47 PE=1 SV=2	10		4.36951e+06	4.98967e+06	6.12576e+06	6.09231e+06	9.20992e+06	9.26635e+06	9.91957e+06	1.12119e+07	5.39431e+06	9.90194e+06	1.83563	0.876272	1.01408	0.00351312	0.0487265	Not Regulated
O89112 _ Lancl1	O89112;B2KGR2	sp|O89112|LANC1_MOUSE Glutathione S-transferase LANCL1 OS=Mus musculus OX=10090 GN=Lancl1 PE=1 SV=1;tr|B2KGR2|B2KGR2_MOUSE Glutathione S-transferase LANCL1 (Fragment) OS=Mus musculus OX=10090 GN=Lancl1 PE=1 SV=1	15		3.16695e+07	1.58106e+07	1.9708e+07	3.5213e+07	5.71465e+07	5.09481e+07	4.50413e+07	3.25861e+07	2.56003e+07	4.64305e+07	1.81367	0.858912	0.995051	0.0223658	0.112591	Not Regulated
Q9Z1A1 _ Tfg	Q9Z1A1;B8JJG9;B8JJG7;B8JJG8;F6QJV5	tr|Q9Z1A1|Q9Z1A1_MOUSE TFG protein OS=Mus musculus OX=10090 GN=Tfg PE=1 SV=1;tr|B8JJG9|B8JJG9_MOUSE Trk-fused gene (Fragment) OS=Mus musculus OX=10090 GN=Tfg PE=1 SV=1;tr|B8JJG7|B8JJG7_MOUSE Trk-fused gene (Fragment) OS=Mus musculus OX=10090 GN=Tfg PE=1 SV	5		9.34626e+06	7.09863e+06	5.67102e+06	6.39924e+06	8.08504e+06	9.4265e+06	1.75492e+07	1.66476e+07	7.12879e+06	1.29271e+07	1.81337	0.85867	0.994785	0.0365274	0.14209	Not Regulated
P68369 _ Tuba1a;Tuba3a	P68369;P05214	sp|P68369|TBA1A_MOUSE Tubulin alpha-1A chain OS=Mus musculus OX=10090 GN=Tuba1a PE=1 SV=1;sp|P05214|TBA3_MOUSE Tubulin alpha-3 chain OS=Mus musculus OX=10090 GN=Tuba3a PE=1 SV=1	34		5.65651e+08	6.57709e+08	5.86558e+08	5.76846e+08	9.45413e+08	1.26278e+09	9.42095e+08	1.17684e+09	5.96691e+08	1.08178e+09	1.81297	0.858356	0.994441	0.00386495	0.0510928	Not Regulated
Q9ER35 _ Fn3k	Q9ER35;Q6P264;Q7TQJ3	sp|Q9ER35|FN3K_MOUSE Fructosamine-3-kinase OS=Mus musculus OX=10090 GN=Fn3k PE=1 SV=1;tr|Q6P264|Q6P264_MOUSE Fn3k protein OS=Mus musculus OX=10090 GN=Fn3k PE=1 SV=1;tr|Q7TQJ3|Q7TQJ3_MOUSE Fructosamine-3-kinase OS=Mus musculus OX=10090 GN=Fn3k PE=1 SV=1	5		6.01912e+06	5.02171e+06	6.13828e+06	5.38875e+06	9.55128e+06	4.91716e+06	1.1971e+07	1.44277e+07	5.64196e+06	1.02168e+07	1.81086	0.856673	0.992596	0.0545772	0.177485	Not Regulated
P05213 _ Tuba1b	P05213;A0A2R8VHF3	sp|P05213|TBA1B_MOUSE Tubulin alpha-1B chain OS=Mus musculus OX=10090 GN=Tuba1b PE=1 SV=2;tr|A0A2R8VHF3|A0A2R8VHF3_MOUSE Tubulin alpha chain (Fragment) OS=Mus musculus OX=10090 GN=Gm49450 PE=3 SV=1	4		2.90716e+07	3.22316e+07	2.9483e+07	2.73509e+07	5.02925e+07	5.58554e+07	3.82001e+07	6.93744e+07	2.95343e+07	5.34306e+07	1.8091	0.855275	0.991065	0.00884757	0.0709558	Not Regulated
Q60625 _ Icam5	Q60625	sp|Q60625|ICAM5_MOUSE Intercellular adhesion molecule 5 OS=Mus musculus OX=10090 GN=Icam5 PE=1 SV=2	9		1.69282e+07	1.60219e+07	1.65555e+07	1.36788e+07	3.24273e+07	2.29084e+07	1.7408e+07	4.13619e+07	1.57961e+07	2.85264e+07	1.80591	0.852729	0.988274	0.0296038	0.12732	Not Regulated
P80318 _ Cct3	P80318;E9Q133;Q3U0I3;F6Q609;F6ZVG8	sp|P80318|TCPG_MOUSE T-complex protein 1 subunit gamma OS=Mus musculus OX=10090 GN=Cct3 PE=1 SV=1;tr|E9Q133|E9Q133_MOUSE T-complex protein 1 subunit gamma OS=Mus musculus OX=10090 GN=Cct3 PE=1 SV=1;tr|Q3U0I3|Q3U0I3_MOUSE T-complex protein 1 subunit gamma O	21		4.45872e+07	4.37147e+07	4.10158e+07	4.17467e+07	7.17848e+07	6.57734e+07	8.19136e+07	8.88889e+07	4.27661e+07	7.70902e+07	1.8026	0.850079	0.98537	0.00345823	0.0485698	Not Regulated
Q91ZJ5 _ Ugp2	Q91ZJ5	sp|Q91ZJ5|UGPA_MOUSE UTP--glucose-1-phosphate uridylyltransferase OS=Mus musculus OX=10090 GN=Ugp2 PE=1 SV=3	19		3.56111e+07	3.40626e+07	4.21914e+07	2.99049e+07	6.55912e+07	5.64566e+07	7.59693e+07	5.71389e+07	3.54425e+07	6.3789e+07	1.79979	0.847828	0.982902	0.0049245	0.0573266	Not Regulated
P80317 _ Cct6a	P80317	sp|P80317|TCPZ_MOUSE T-complex protein 1 subunit zeta OS=Mus musculus OX=10090 GN=Cct6a PE=1 SV=3	17		4.80099e+07	4.108e+07	3.97633e+07	3.97528e+07	5.77276e+07	7.30856e+07	9.61941e+07	7.43459e+07	4.21515e+07	7.53383e+07	1.78732	0.837799	0.971911	0.00740458	0.0673582	Not Regulated
Q8BVY0 _ Rsl1d1	Q8BVY0;A0A2R8VHW2	sp|Q8BVY0|RL1D1_MOUSE Ribosomal L1 domain-containing protein 1 OS=Mus musculus OX=10090 GN=Rsl1d1 PE=1 SV=1;tr|A0A2R8VHW2|A0A2R8VHW2_MOUSE Ribosomal L1 domain-containing protein 1 (Fragment) OS=Mus musculus OX=10090 GN=Rsl1d1 PE=1 SV=1	6		3.08433e+06	1.43469e+06	3.2674e+06	2.63661e+06	5.10052e+06	4.68753e+06	3.52209e+06	5.28375e+06	2.60576e+06	4.64847e+06	1.78392	0.835053	0.968901	0.0199804	0.105502	Not Regulated
G3UYV7 _ Rps28	G3UYV7;P62858	tr|G3UYV7|G3UYV7_MOUSE 40S ribosomal protein S28 (Fragment) OS=Mus musculus OX=10090 GN=Rps28 PE=1 SV=1;sp|P62858|RS28_MOUSE 40S ribosomal protein S28 OS=Mus musculus OX=10090 GN=Rps28 PE=1 SV=1	8		1.76534e+08	2.69651e+08	2.17575e+08	3.05907e+08	4.25194e+08	2.25392e+08	2.44387e+08	8.33801e+08	2.42417e+08	4.32194e+08	1.78285	0.834188	0.967953	0.159434	0.336237	Not Regulated
Q8R0Y6 _ Aldh1l1	Q8R0Y6;A0A0N4SW56;A0A0N4SVT2	sp|Q8R0Y6|AL1L1_MOUSE Cytosolic 10-formyltetrahydrofolate dehydrogenase OS=Mus musculus OX=10090 GN=Aldh1l1 PE=1 SV=1	124		3.51651e+10	3.56409e+10	3.38724e+10	4.53856e+10	5.55783e+10	1.57264e+10	1.2124e+11	7.41198e+10	3.7516e+10	6.66662e+10	1.77701	0.82945	0.96276	0.380623	0.573036	Not Regulated
F6RB63 _ Psip1	F6RB63;A2BI12;Q99JF8	tr|F6RB63|F6RB63_MOUSE PC4 and SFRS1-interacting protein (Fragment) OS=Mus musculus OX=10090 GN=Psip1 PE=1 SV=1;tr|A2BI12|A2BI12_MOUSE PC4 and SFRS1-interacting protein OS=Mus musculus OX=10090 GN=Psip1 PE=1 SV=1;sp|Q99JF8|PSIP1_MOUSE PC4 and SFRS1-interac	4		4.70195e+06	6.30796e+06	3.79031e+06	3.47314e+06	1.07569e+07	5.1385e+06	8.97201e+06	7.57735e+06	4.56834e+06	8.11119e+06	1.77552	0.828243	0.961438	0.0274879	0.123954	Not Regulated
P80315 _ Cct4	P80315;G5E839;G3UYW5	sp|P80315|TCPD_MOUSE T-complex protein 1 subunit delta OS=Mus musculus OX=10090 GN=Cct4 PE=1 SV=3;tr|G5E839|G5E839_MOUSE T-complex protein 1 subunit delta OS=Mus musculus OX=10090 GN=Cct4 PE=1 SV=1	21		2.79648e+07	3.61725e+07	3.00552e+07	2.17195e+07	4.13981e+07	5.84883e+07	4.81453e+07	5.77155e+07	2.8978e+07	5.14368e+07	1.77503	0.827842	0.960997	0.00885857	0.0709558	Not Regulated
P28738 _ Kif5c	P28738;P33175;A2ARD4	sp|P28738|KIF5C_MOUSE Kinesin heavy chain isoform 5C OS=Mus musculus OX=10090 GN=Kif5c PE=1 SV=3	33		4.75161e+07	4.5605e+07	4.92081e+07	4.81289e+07	1.02068e+08	6.74562e+07	9.15728e+07	7.67745e+07	4.76146e+07	8.4468e+07	1.77399	0.827002	0.960077	0.0058948	0.0614419	Not Regulated
P25444 _ Rps2	P25444;D3YVC1;D3YWJ3	sp|P25444|RS2_MOUSE 40S ribosomal protein S2 OS=Mus musculus OX=10090 GN=Rps2 PE=1 SV=3;tr|D3YVC1|D3YVC1_MOUSE 40S ribosomal protein S2 (Fragment) OS=Mus musculus OX=10090 GN=Rps2 PE=1 SV=1;tr|D3YWJ3|D3YWJ3_MOUSE 40S ribosomal protein S2 OS=Mus musculus OX	22		2.40204e+08	3.12029e+08	3.02701e+08	2.91392e+08	6.66065e+08	5.97246e+08	2.98757e+08	4.6752e+08	2.86581e+08	5.07397e+08	1.77052	0.82417	0.956973	0.0284314	0.126912	Not Regulated
Q6DIC0 _ Smarca2	Q6DIC0;H3BLH0;F2Z4A9;H3BJK2;E9QAB8;H3BKN5;A0A140LID0;H3BJM2;A0A140LJK1;G3UX35;A0A140LHF4;A0A140LHP6;H3BK47;A0A140LIM0;H3BKJ3;A0A140LI14;Q9D007;A0A140LIQ9;A0A140LHE2;H3BLI4;H3BJI1;A0A140LHZ8;A0A140LIV3;A0A0R4J170;Q3TKT4	sp|Q6DIC0|SMCA2_MOUSE Probable global transcription activator SNF2L2 OS=Mus musculus OX=10090 GN=Smarca2 PE=1 SV=1;tr|H3BLH0|H3BLH0_MOUSE Probable global transcription activator SNF2L2 OS=Mus musculus OX=10090 GN=Smarca2 PE=1 SV=1;tr|F2Z4A9|F2Z4A9_MOUSE Pr	3		1.03321e+07	6.81928e+06	1.05386e+07	832718	9.26719e+06	6.01467e+06	2.65928e+07	8.58064e+06	7.13068e+06	1.26138e+07	1.76895	0.822895	0.955576	0.21629	0.406105	Not Regulated
P36916 _ Gnl1	P36916	sp|P36916|GNL1_MOUSE Guanine nucleotide-binding protein-like 1 OS=Mus musculus OX=10090 GN=Gnl1 PE=1 SV=4	17		1.68749e+07	1.33711e+07	2.4429e+07	1.68537e+07	3.50631e+07	3.78585e+07	1.91006e+07	3.43885e+07	1.78822e+07	3.16027e+07	1.76727	0.821525	0.954075	0.0271478	0.123934	Not Regulated
Q8CAK3 _ Ryden	Q8CAK3	sp|Q8CAK3|RYDEN_MOUSE Repressor of yield of DENV protein homolog OS=Mus musculus OX=10090 GN=Ryden PE=2 SV=1	5		7.78572e+06	9.01897e+06	7.86599e+06	7.38971e+06	1.16144e+07	2.04995e+07	8.41419e+06	1.60284e+07	8.0151e+06	1.41391e+07	1.76406	0.818899	0.951196	0.0369283	0.142301	Not Regulated
P83917 _ Cbx1	P83917;Q7TPM0;Q9CYJ8	sp|P83917|CBX1_MOUSE Chromobox protein homolog 1 OS=Mus musculus OX=10090 GN=Cbx1 PE=1 SV=1;tr|Q7TPM0|Q7TPM0_MOUSE Cbx1 protein OS=Mus musculus OX=10090 GN=Cbx1 PE=1 SV=1;tr|Q9CYJ8|Q9CYJ8_MOUSE Chromobox homolog 1 (Drosophila HP1 beta), isoform CRA_a OS=Mu	3		3.30974e+06	4.91455e+06	5.06684e+06	3.68539e+06	5.95334e+06	1.0746e+07	4.60995e+06	8.61904e+06	4.24413e+06	7.48209e+06	1.76293	0.817972	0.95018	0.0402673	0.148892	Not Regulated
Q3UHE1 _ Pitpnm3	Q3UHE1	sp|Q3UHE1|PITM3_MOUSE Membrane-associated phosphatidylinositol transfer protein 3 OS=Mus musculus OX=10090 GN=Pitpnm3 PE=1 SV=2	3		2.7408e+06	751278	2.98545e+06	2.72346e+06	2.96656e+06	3.69343e+06	2.80877e+06	6.73229e+06	2.30025e+06	4.05026e+06	1.76079	0.816227	0.948267	0.0977591	0.246826	Not Regulated
A0A0G2JGX4 _ Atp1a3	A0A0G2JGX4;Q6PIC6;Q8VCE0;Q9WV27;Q9Z1W8;Q91WH7;E9QNX7;Q64436	tr|A0A0G2JGX4|A0A0G2JGX4_MOUSE Sodium/potassium-transporting ATPase subunit alpha OS=Mus musculus OX=10090 GN=Atp1a3 PE=1 SV=1;sp|Q6PIC6|AT1A3_MOUSE Sodium/potassium-transporting ATPase subunit alpha-3 OS=Mus musculus OX=10090 GN=Atp1a3 PE=1 SV=1;tr|Q8VCE0	64		4.01111e+08	4.09806e+08	4.44658e+08	3.79983e+08	6.14904e+08	8.36631e+08	1.0122e+09	4.15972e+08	4.08889e+08	7.19927e+08	1.76069	0.81614	0.948173	0.0370218	0.142301	Not Regulated
P08113 _ Hsp90b1	P08113;F7C312	sp|P08113|ENPL_MOUSE Endoplasmin OS=Mus musculus OX=10090 GN=Hsp90b1 PE=1 SV=2;tr|F7C312|F7C312_MOUSE Endoplasmin (Fragment) OS=Mus musculus OX=10090 GN=Hsp90b1 PE=1 SV=1	35		6.32688e+07	5.8509e+07	7.47601e+07	5.88926e+07	1.10027e+08	8.43443e+07	1.42663e+08	1.10435e+08	6.38576e+07	1.11867e+08	1.75183	0.808859	0.940192	0.0099639	0.0749877	Not Regulated
Q921I1 _ Tf;Gm20425	Q921I1;E9Q035;F7CJN9;F7BAE9;E9Q2Q7;D3YYR8;CON__Q2HJF0;CON__Q29443;CON__Q0IIK2	sp|Q921I1|TRFE_MOUSE Serotransferrin OS=Mus musculus OX=10090 GN=Tf PE=1 SV=1;tr|E9Q035|E9Q035_MOUSE Predicted gene 20425 OS=Mus musculus OX=10090 GN=Gm20425 PE=4 SV=1	16		1.52673e+07	7.71711e+06	2.06887e+07	1.35244e+07	2.34126e+07	1.45905e+07	3.92583e+07	2.28796e+07	1.42994e+07	2.50352e+07	1.75079	0.80801	0.939261	0.069103	0.200646	Not Regulated
Q8K019 _ Bclaf1	Q8K019;A0A087WRN1;A0A087WQA0;F8WI22	sp|Q8K019|BCLF1_MOUSE Bcl-2-associated transcription factor 1 OS=Mus musculus OX=10090 GN=Bclaf1 PE=1 SV=2	3		6.38748e+06	8.45103e+06	5.70304e+06	5.49102e+06	1.06772e+07	8.55264e+06	1.59413e+07	1.03544e+07	6.50814e+06	1.13814e+07	1.74879	0.806357	0.93745	0.0182562	0.0992795	Not Regulated
D3YYK8 _ Mapre2	D3YYK8;E9Q6X0;Q8R001;Q3TG90	tr|D3YYK8|D3YYK8_MOUSE Microtubule-associated protein RP/EB family member 2 (Fragment) OS=Mus musculus OX=10090 GN=Mapre2 PE=1 SV=1;tr|E9Q6X0|E9Q6X0_MOUSE Microtubule-associated protein RP/EB family member 2 OS=Mus musculus OX=10090 GN=Mapre2 PE=1 SV=1;sp|	4		7.18619e+06	6.33848e+06	8.6838e+06	8.08028e+06	1.47076e+07	1.52786e+07	9.00615e+06	1.38142e+07	7.57219e+06	1.32016e+07	1.74344	0.801936	0.932605	0.0138712	0.0857591	Not Regulated
Q91WK2 _ Eif3h	Q91WK2	sp|Q91WK2|EIF3H_MOUSE Eukaryotic translation initiation factor 3 subunit H OS=Mus musculus OX=10090 GN=Eif3h PE=1 SV=1	9		1.93914e+07	2.00208e+07	2.06146e+07	1.74665e+07	2.58377e+07	3.54455e+07	4.04695e+07	3.32272e+07	1.93733e+07	3.3745e+07	1.74183	0.800602	0.931143	0.00776336	0.0678668	Not Regulated
Q99MN9 _ Pccb	Q99MN9;E9Q1J7;D3YZC1;A0A087WQV1	sp|Q99MN9|PCCB_MOUSE Propionyl-CoA carboxylase beta chain, mitochondrial OS=Mus musculus OX=10090 GN=Pccb PE=1 SV=2;tr|E9Q1J7|E9Q1J7_MOUSE Propionyl-CoA carboxylase beta chain, mitochondrial OS=Mus musculus OX=10090 GN=Pccb PE=1 SV=1	21		3.87687e+07	3.74636e+07	3.37728e+07	3.90507e+07	6.7643e+07	3.15275e+07	9.25887e+07	6.75789e+07	3.72639e+07	6.48345e+07	1.73987	0.798982	0.929367	0.0659071	0.1956	Not Regulated
A2A547 _ Rpl19	A2A547;P84099	tr|A2A547|A2A547_MOUSE Ribosomal protein L19 OS=Mus musculus OX=10090 GN=Rpl19 PE=1 SV=1;sp|P84099|RL19_MOUSE 60S ribosomal protein L19 OS=Mus musculus OX=10090 GN=Rpl19 PE=1 SV=1	5		4.95908e+06	5.64723e+06	3.62422e+06	4.53328e+06	8.59466e+06	1.39486e+07	5.93218e+06	4.1558e+06	4.69095e+06	8.15781e+06	1.73905	0.798302	0.928621	0.108765	0.265901	Not Regulated
P61255 _ Rpl26	P61255;B1ARA3;B1ARA5	sp|P61255|RL26_MOUSE 60S ribosomal protein L26 OS=Mus musculus OX=10090 GN=Rpl26 PE=1 SV=1;tr|B1ARA3|B1ARA3_MOUSE 60S ribosomal protein L26 (Fragment) OS=Mus musculus OX=10090 GN=Rpl26 PE=1 SV=1;tr|B1ARA5|B1ARA5_MOUSE 60S ribosomal protein L26 OS=Mus muscu	16		1.15107e+08	1.37191e+08	1.9644e+08	1.83038e+08	4.48993e+08	2.72132e+08	2.19315e+08	1.54091e+08	1.57944e+08	2.73633e+08	1.73247	0.792829	0.922623	0.0766421	0.214124	Not Regulated
E9QN14 _ Srgap3	E9QN14;F8VPQ4;Q812A2;F7D9F7;F6QZR7	tr|E9QN14|E9QN14_MOUSE SLIT-ROBO Rho GTPase-activating protein 3 OS=Mus musculus OX=10090 GN=Srgap3 PE=1 SV=1;tr|F8VPQ4|F8VPQ4_MOUSE SLIT-ROBO Rho GTPase-activating protein 3 OS=Mus musculus OX=10090 GN=Srgap3 PE=1 SV=1;sp|Q812A2|SRGP3_MOUSE SLIT-ROBO Rho	18		1.49419e+07	1.65466e+07	1.81937e+07	2.97168e+07	3.75504e+07	6.03625e+07	8.81381e+06	3.08113e+07	1.98498e+07	3.43845e+07	1.73224	0.792637	0.922412	0.340059	0.536544	Not Regulated
Q9JKR6 _ Hyou1	Q9JKR6;F6TRP3;A0A1L1SQ34;E0CYZ2	sp|Q9JKR6|HYOU1_MOUSE Hypoxia up-regulated protein 1 OS=Mus musculus OX=10090 GN=Hyou1 PE=1 SV=1	9		6.31201e+06	1.04867e+07	8.31247e+06	8.66764e+06	9.75391e+06	9.53208e+06	2.62726e+07	1.25803e+07	8.44469e+06	1.45347e+07	1.72117	0.783387	0.912275	0.0953931	0.243118	Not Regulated
Q9R171 _ Cbln1	Q9R171	sp|Q9R171|CBLN1_MOUSE Cerebellin-1 OS=Mus musculus OX=10090 GN=Cbln1 PE=1 SV=1	2		3.34004e+06	2.24138e+06	2.15853e+06	2.46779e+06	3.07431e+06	2.82392e+06	6.67363e+06	4.98472e+06	2.55194e+06	4.38914e+06	1.71993	0.782347	0.911135	0.0584158	0.183057	Not Regulated
G5E829 _ Atp2b1	G5E829;A0A1W2P7C7;A0A1W2P7R3;A0A1W2P6X7;A0A1W2P867	sp|G5E829|AT2B1_MOUSE Plasma membrane calcium-transporting ATPase 1 OS=Mus musculus OX=10090 GN=Atp2b1 PE=1 SV=1	27		2.51047e+07	1.98261e+07	1.919e+07	2.30492e+07	2.84212e+07	4.63786e+07	5.0975e+07	2.37733e+07	2.17925e+07	3.7387e+07	1.71559	0.778707	0.907145	0.0421626	0.151603	Not Regulated
P19096 _ Fasn	P19096;A0A0U1RNJ1;A0A0U1RPP5	sp|P19096|FAS_MOUSE Fatty acid synthase OS=Mus musculus OX=10090 GN=Fasn PE=1 SV=2;tr|A0A0U1RNJ1|A0A0U1RNJ1_MOUSE Fatty acid synthase OS=Mus musculus OX=10090 GN=Fasn PE=1 SV=1	83		1.8986e+08	1.79965e+08	2.10573e+08	2.23891e+08	3.40987e+08	1.92862e+08	5.04347e+08	3.39515e+08	2.01072e+08	3.44428e+08	1.71296	0.776488	0.904713	0.0494597	0.165817	Not Regulated
G3UYD0 _ Gtf2i	G3UYD0;Q3UHU8;Q9ESZ8;G3UYJ6;G3UX27;Q99NI3;G3UY14;G3UWP6;G3UYD7;G3UZU4;G3UWV2	tr|G3UYD0|G3UYD0_MOUSE General transcription factor II-I OS=Mus musculus OX=10090 GN=Gtf2i PE=1 SV=1;tr|Q3UHU8|Q3UHU8_MOUSE General transcription factor II-I OS=Mus musculus OX=10090 GN=Gtf2i PE=1 SV=1;sp|Q9ESZ8|GTF2I_MOUSE General transcription factor II-	18		1.77614e+07	2.21998e+07	2.32064e+07	1.79305e+07	2.99413e+07	2.7923e+07	6.00998e+07	2.06988e+07	2.02745e+07	3.46657e+07	1.70982	0.773843	0.901815	0.0808578	0.220979	Not Regulated
Q91V92 _ Acly	Q91V92;Q3V117;Q3TS02	sp|Q91V92|ACLY_MOUSE ATP-citrate synthase OS=Mus musculus OX=10090 GN=Acly PE=1 SV=1;tr|Q3V117|Q3V117_MOUSE ATP-citrate synthase OS=Mus musculus OX=10090 GN=Acly PE=1 SV=1	50		1.34962e+08	1.65977e+08	1.66195e+08	1.23753e+08	2.28682e+08	1.67361e+08	3.4384e+08	2.6835e+08	1.47722e+08	2.52058e+08	1.7063	0.770872	0.898559	0.0270363	0.123834	Not Regulated
Q8CI94 _ Pygb	Q8CI94	sp|Q8CI94|PYGB_MOUSE Glycogen phosphorylase, brain form OS=Mus musculus OX=10090 GN=Pygb PE=1 SV=3	32		4.72173e+07	3.92587e+07	4.6827e+07	3.38535e+07	8.78584e+07	6.6076e+07	6.62313e+07	6.47904e+07	4.17891e+07	7.1239e+07	1.70473	0.76954	0.897098	0.00941333	0.0725406	Not Regulated
B1AQZ0 _ 08-sept	B1AQZ0;B7ZC46;B1AQY9;Q8CHH9;E0CYM4	tr|B1AQZ0|B1AQZ0_MOUSE Septin 8 OS=Mus musculus OX=10090 GN=Sept8 PE=1 SV=1;tr|B7ZC46|B7ZC46_MOUSE Septin 8 OS=Mus musculus OX=10090 GN=Sept8 PE=1 SV=1;tr|B1AQY9|B1AQY9_MOUSE Septin 8 OS=Mus musculus OX=10090 GN=Sept8 PE=1 SV=1;sp|Q8CHH9|SEPT8_MOUSE Septin	18		7.33109e+07	6.34635e+07	7.41026e+07	5.611e+07	1.27905e+08	6.77575e+07	1.21146e+08	1.38246e+08	6.67467e+07	1.13764e+08	1.70441	0.769269	0.896801	0.0311134	0.131746	Not Regulated
F8WHP8 _ Atp5j2	F8WHP8;P56135	tr|F8WHP8|F8WHP8_MOUSE ATP synthase, H+-transporting, mitochondrial F0 complex, subunit F2 OS=Mus musculus OX=10090 GN=Atp5j2 PE=1 SV=1;sp|P56135|ATPK_MOUSE ATP synthase subunit f, mitochondrial OS=Mus musculus OX=10090 GN=Atp5mf PE=1 SV=3	3		6.09809e+06	5.75231e+06	6.55003e+06	4.95696e+06	8.88412e+06	1.2339e+07	1.15636e+07	6.92187e+06	5.83935e+06	9.92716e+06	1.70005	0.765574	0.892751	0.0197427	0.105251	Not Regulated
B2RRE2 _ Myo18a	B2RRE2;K3W4L0;E9QAX2;E9Q405;A0A1C7ZN10;E9QA74	tr|B2RRE2|B2RRE2_MOUSE Myo18a protein OS=Mus musculus OX=10090 GN=Myo18a PE=1 SV=1;tr|K3W4L0|K3W4L0_MOUSE Unconventional myosin-XVIIIa OS=Mus musculus OX=10090 GN=Myo18a PE=1 SV=1;tr|E9QAX2|E9QAX2_MOUSE Unconventional myosin-XVIIIa OS=Mus musculus OX=10090	98		9.9563e+07	1.04528e+08	8.13712e+07	5.02392e+07	8.97505e+07	2.1288e+08	1.2875e+08	1.39042e+08	8.39254e+07	1.42605e+08	1.69919	0.764849	0.891957	0.0577567	0.182001	Not Regulated
Q8CCK0 _ H2afy2	Q8CCK0	sp|Q8CCK0|H2AW_MOUSE Core histone macro-H2A.2 OS=Mus musculus OX=10090 GN=H2afy2 PE=1 SV=3	8		6.65414e+06	7.87577e+06	7.93317e+06	6.86079e+06	6.51741e+06	3.05952e+07	3.57423e+06	9.09324e+06	7.33097e+06	1.2445e+07	1.69759	0.763492	0.89047	0.613119	0.761017	Not Regulated
Q04750 _ Top1	Q04750	sp|Q04750|TOP1_MOUSE DNA topoisomerase 1 OS=Mus musculus OX=10090 GN=Top1 PE=1 SV=2	13		3.4026e+07	3.11007e+07	3.48217e+07	3.6931e+07	5.38786e+07	2.60691e+07	1.06179e+08	4.56553e+07	3.42199e+07	5.79456e+07	1.69333	0.759865	0.886494	0.173479	0.355261	Not Regulated
Q91ZA3 _ Pcca	Q91ZA3;H3BL62;D3YZC0;D3YWM4;H3BK61	sp|Q91ZA3|PCCA_MOUSE Propionyl-CoA carboxylase alpha chain, mitochondrial OS=Mus musculus OX=10090 GN=Pcca PE=1 SV=2	31		5.97802e+07	6.30354e+07	5.98998e+07	5.53457e+07	1.1698e+08	6.0699e+07	1.42958e+08	8.2431e+07	5.95153e+07	1.00767e+08	1.69312	0.759688	0.886301	0.0469585	0.160072	Not Regulated
Q2M3X8 _ Phactr1	Q2M3X8;B1B1B8;Q501J7	sp|Q2M3X8|PHAR1_MOUSE Phosphatase and actin regulator 1 OS=Mus musculus OX=10090 GN=Phactr1 PE=1 SV=1;tr|B1B1B8|B1B1B8_MOUSE Phosphatase and actin regulator OS=Mus musculus OX=10090 GN=Phactr1 PE=1 SV=1	9		5.2883e+06	8.46539e+06	6.6629e+06	7.83666e+06	1.50527e+07	1.22242e+07	5.36411e+06	1.50458e+07	7.06331e+06	1.19217e+07	1.68784	0.755176	0.881355	0.10352	0.258165	Not Regulated
Q8R1I1 _ Uqcr10	Q8R1I1	sp|Q8R1I1|QCR9_MOUSE Cytochrome b-c1 complex subunit 9 OS=Mus musculus OX=10090 GN=Uqcr10 PE=1 SV=1	3		6.79721e+06	7.56494e+06	8.38619e+06	6.40208e+06	1.27907e+07	1.01211e+07	1.23029e+07	1.39307e+07	7.28761e+06	1.22864e+07	1.68593	0.753541	0.879563	0.0084937	0.0703922	Not Regulated
E9PV44 _ Atpif1	E9PV44;O35143	tr|E9PV44|E9PV44_MOUSE ATPase inhibitory factor 1 OS=Mus musculus OX=10090 GN=Atpif1 PE=1 SV=1;sp|O35143|ATIF1_MOUSE ATPase inhibitor, mitochondrial OS=Mus musculus OX=10090 GN=ATP5IF1 PE=1 SV=2	7		8.01619e+07	7.5347e+07	1.06307e+08	9.81056e+07	1.29778e+08	1.20475e+08	2.78864e+08	7.48694e+07	8.99804e+07	1.50997e+08	1.67811	0.746836	0.872215	0.158125	0.335217	Not Regulated
Q9Z2Q6 _ 05-sept	Q9Z2Q6;B7ZNM7;A0A338P729	sp|Q9Z2Q6|SEPT5_MOUSE Septin-5 OS=Mus musculus OX=10090 GN=Septin5 PE=1 SV=2;tr|B7ZNM7|B7ZNM7_MOUSE Sept5 protein OS=Mus musculus OX=10090 GN=Sept5 PE=1 SV=1;tr|A0A338P729|A0A338P729_MOUSE Septin 5 OS=Mus musculus OX=10090 GN=Sept5 PE=1 SV=1	2		1.10621e+07	7.4738e+06	8.31062e+06	8.86798e+06	1.68089e+07	9.11883e+06	1.45594e+07	1.93e+07	8.92862e+06	1.49468e+07	1.67403	0.743328	0.86837	0.0382079	0.144144	Not Regulated
P20357 _ Map2	P20357;G3UZK9;G3UZE9;G3UZV6;Q80X35;Q80ZL4;Q3TLQ0;F7ALC8;G3UWW1;E9Q8Y2;G3UXY3	sp|P20357|MTAP2_MOUSE Microtubule-associated protein 2 OS=Mus musculus OX=10090 GN=Map2 PE=1 SV=2	109		9.81996e+08	1.0561e+09	1.24972e+09	9.41678e+08	1.71893e+09	1.56966e+09	2.31522e+09	1.46964e+09	1.05737e+09	1.76836e+09	1.67241	0.741932	0.866839	0.0145534	0.0873202	Not Regulated
Q8K183 _ Pdxk	Q8K183	sp|Q8K183|PDXK_MOUSE Pyridoxal kinase OS=Mus musculus OX=10090 GN=Pdxk PE=1 SV=1	27		8.92979e+08	1.15467e+09	1.36163e+09	1.05249e+09	1.50131e+09	5.62843e+08	2.42151e+09	2.96915e+09	1.11544e+09	1.8637e+09	1.67082	0.740554	0.86533	0.321214	0.520606	Not Regulated
P70404 _ Idh3g	P70404	sp|P70404|IDHG1_MOUSE Isocitrate dehydrogenase [NAD] subunit gamma 1, mitochondrial OS=Mus musculus OX=10090 GN=Idh3g PE=1 SV=1	6		6.80507e+06	5.94549e+06	5.15082e+06	3.68823e+06	7.94702e+06	1.51089e+07	4.52096e+06	8.3959e+06	5.3974e+06	8.99321e+06	1.66621	0.736571	0.860964	0.126186	0.28476	Not Regulated
A0A2R8W6V9 _ 03-sept	A0A2R8W6V9;Q9Z1S5;A0A2R8VHR7;A0A2R8VHB2	tr|A0A2R8W6V9|A0A2R8W6V9_MOUSE Septin 3 OS=Mus musculus OX=10090 GN=Sept3 PE=1 SV=1;sp|Q9Z1S5|SEPT3_MOUSE Neuronal-specific septin-3 OS=Mus musculus OX=10090 GN=Septin3 PE=1 SV=2;tr|A0A2R8VHR7|A0A2R8VHR7_MOUSE Septin 3 (Fragment) OS=Mus musculus OX=10090 G	16		6.48048e+07	4.94963e+07	6.33128e+07	6.25436e+07	1.03648e+08	1.06057e+08	1.0175e+08	8.84565e+07	6.00394e+07	9.99778e+07	1.66521	0.7357	0.860009	0.00765434	0.0676874	Not Regulated
O08582 _ Gtpbp1	O08582	sp|O08582|GTPB1_MOUSE GTP-binding protein 1 OS=Mus musculus OX=10090 GN=Gtpbp1 PE=1 SV=2	3		3.43627e+06	3.59088e+06	5.14142e+06	3.64995e+06	5.69626e+06	6.55101e+06	747511	1.32803e+07	3.95463e+06	6.56877e+06	1.66103	0.73208	0.856042	0.827259	0.910713	Not Regulated
Q78PY7 _ Snd1	Q78PY7;Q3TJ56;E9Q3E9	sp|Q78PY7|SND1_MOUSE Staphylococcal nuclease domain-containing protein 1 OS=Mus musculus OX=10090 GN=Snd1 PE=1 SV=1;tr|Q3TJ56|Q3TJ56_MOUSE Staphylococcal nuclease domain-containing protein 1 OS=Mus musculus OX=10090 GN=Snd1 PE=1 SV=1	29		3.44735e+07	5.53179e+07	4.78745e+07	2.01233e+07	2.94337e+07	1.2332e+08	3.18826e+07	7.72496e+07	3.94473e+07	6.54714e+07	1.65972	0.730939	0.854791	0.302065	0.498488	Not Regulated
A0A0A6YW88 _ Camkv	A0A0A6YW88;Q3UHL1;A0A0A6YXI7;A0A0A6YW08	tr|A0A0A6YW88|A0A0A6YW88_MOUSE CaM kinase-like vesicle-associated protein OS=Mus musculus OX=10090 GN=Camkv PE=1 SV=1;sp|Q3UHL1|CAMKV_MOUSE CaM kinase-like vesicle-associated protein OS=Mus musculus OX=10090 GN=Camkv PE=1 SV=2	13		1.64653e+07	1.15164e+07	1.26401e+07	1.14976e+07	1.87222e+07	2.6498e+07	1.23018e+07	2.86433e+07	1.30298e+07	2.15413e+07	1.65323	0.725289	0.848599	0.063757	0.193774	Not Regulated
E9Q4P1 _ Wdfy1	E9Q4P1;D3YWG9;A0A087WPX9;D3Z057;Q9DAD3	sp|E9Q4P1|WDFY1_MOUSE WD repeat and FYVE domain-containing protein 1 OS=Mus musculus OX=10090 GN=Wdfy1 PE=1 SV=1;tr|D3YWG9|D3YWG9_MOUSE WD repeat and FYVE domain-containing protein 1 (Fragment) OS=Mus musculus OX=10090 GN=Wdfy1 PE=1 SV=1;tr|A0A087WPX9|A0A0	4		4.00676e+06	6.50072e+06	5.97446e+06	832718	1.06435e+07	4.51382e+06	8.34062e+06	5.03765e+06	4.32867e+06	7.1339e+06	1.64806	0.720768	0.843644	0.153877	0.327492	Not Regulated
P56480 _ Atp5b	P56480	sp|P56480|ATPB_MOUSE ATP synthase subunit beta, mitochondrial OS=Mus musculus OX=10090 GN=Atp5f1b PE=1 SV=2	34		1.21124e+09	1.359e+09	1.47835e+09	1.36815e+09	2.21357e+09	1.43693e+09	2.7212e+09	2.55458e+09	1.35419e+09	2.23157e+09	1.6479	0.720631	0.843494	0.0293019	0.127261	Not Regulated
Q9WUB3 _ Pygm	Q9WUB3;E9PUM3;Q9ET01;Q3UEJ6	sp|Q9WUB3|PYGM_MOUSE Glycogen phosphorylase, muscle form OS=Mus musculus OX=10090 GN=Pygm PE=1 SV=3;tr|E9PUM3|E9PUM3_MOUSE Alpha-1,4 glucan phosphorylase OS=Mus musculus OX=10090 GN=Pygm PE=1 SV=1	17		1.4197e+07	1.95941e+07	2.07129e+07	1.1105e+07	2.75572e+07	4.26845e+07	1.59919e+07	2.16952e+07	1.64023e+07	2.69822e+07	1.64503	0.718114	0.840736	0.0926263	0.239825	Not Regulated
P14106 _ C1qb	P14106	sp|P14106|C1QB_MOUSE Complement C1q subcomponent subunit B OS=Mus musculus OX=10090 GN=C1qb PE=1 SV=2	8		4.82147e+07	6.91332e+07	3.23253e+07	4.28113e+07	6.93498e+07	4.5183e+07	1.21735e+08	8.02053e+07	4.81211e+07	7.91182e+07	1.64415	0.717338	0.839885	0.0903959	0.236167	Not Regulated
Q8R1B4 _ Eif3c	Q8R1B4;M0QWV3;A0A0U1RPR0	sp|Q8R1B4|EIF3C_MOUSE Eukaryotic translation initiation factor 3 subunit C OS=Mus musculus OX=10090 GN=Eif3c PE=1 SV=1	19		1.97519e+07	2.65066e+07	1.6601e+07	1.5413e+07	2.98197e+07	3.78925e+07	4.12287e+07	1.96667e+07	1.95681e+07	3.21519e+07	1.64307	0.716398	0.838854	0.0521925	0.172841	Not Regulated
P47911 _ Rpl6	P47911;A0A0J9YU32	sp|P47911|RL6_MOUSE 60S ribosomal protein L6 OS=Mus musculus OX=10090 GN=Rpl6 PE=1 SV=3	25		1.23818e+09	1.23294e+09	8.52852e+08	1.42294e+09	2.91862e+09	2.63134e+09	7.94512e+08	1.44646e+09	1.18673e+09	1.94773e+09	1.64127	0.714809	0.837113	0.215186	0.405909	Not Regulated
Q8VE33 _ Gdap1l1	Q8VE33;Q3USC7;A2A5H8	sp|Q8VE33|GD1L1_MOUSE Ganglioside-induced differentiation-associated protein 1-like 1 OS=Mus musculus OX=10090 GN=Gdap1l1 PE=1 SV=1;tr|Q3USC7|Q3USC7_MOUSE Ganglioside-induced differentiation-associated protein 1-like 1 OS=Mus musculus OX=10090 GN=Gdap1l1 P	3		2.78484e+06	2.2759e+06	2.44632e+06	2.12433e+06	3.85515e+06	3.12439e+06	4.41562e+06	4.38679e+06	2.40785e+06	3.94549e+06	1.63859	0.712458	0.834536	0.0132417	0.0844352	Not Regulated
Z4YKB8 _ Hp1bp3	Z4YKB8;Q3TEA8;Z4YKA3;A2AM65;A2AM63;A2AM62;A2AM70;A2AM69	tr|Z4YKB8|Z4YKB8_MOUSE Heterochromatin protein 1-binding protein 3 OS=Mus musculus OX=10090 GN=Hp1bp3 PE=1 SV=1;sp|Q3TEA8|HP1B3_MOUSE Heterochromatin protein 1-binding protein 3 OS=Mus musculus OX=10090 GN=Hp1bp3 PE=1 SV=1;tr|Z4YKA3|Z4YKA3_MOUSE Heterochro	14		6.07579e+06	1.71114e+06	1.32198e+07	5.03352e+06	6.72867e+06	2.30264e+07	3.65439e+06	9.19853e+06	6.51005e+06	1.0652e+07	1.63624	0.710384	0.832263	0.320137	0.520023	Not Regulated
Q8BGS2 _ Bola2	Q8BGS2	sp|Q8BGS2|BOLA2_MOUSE BolA-like protein 2 OS=Mus musculus OX=10090 GN=Bola2 PE=1 SV=1	8		9.88392e+06	1.26652e+07	1.27615e+07	1.02513e+07	1.33946e+07	4.30156e+06	5.15718e+07	5.26899e+06	1.13905e+07	1.86342e+07	1.63595	0.710128	0.831982	0.98184	0.994068	Not Regulated
O88544 _ Cops4	O88544;D3YV99;D3Z1R9;F6QTS1	sp|O88544|CSN4_MOUSE COP9 signalosome complex subunit 4 OS=Mus musculus OX=10090 GN=Cops4 PE=1 SV=1;tr|D3YV99|D3YV99_MOUSE COP9 signalosome complex subunit 4 (Fragment) OS=Mus musculus OX=10090 GN=Cops4 PE=1 SV=1;tr|D3Z1R9|D3Z1R9_MOUSE COP9 signalosome com	22		3.19149e+07	4.37699e+07	3.79785e+07	4.47538e+07	4.99531e+07	4.62972e+07	1.04662e+08	5.80073e+07	3.96043e+07	6.47299e+07	1.63442	0.708775	0.8305	0.065915	0.1956	Not Regulated
Q8BGC0 _ Htatsf1	Q8BGC0	sp|Q8BGC0|HTSF1_MOUSE HIV Tat-specific factor 1 homolog OS=Mus musculus OX=10090 GN=Htatsf1 PE=1 SV=1	14		1.44271e+07	2.07609e+07	2.15398e+07	1.13143e+07	3.84342e+07	3.19089e+07	2.54581e+07	1.51116e+07	1.70105e+07	2.77282e+07	1.63006	0.704926	0.826281	0.0910488	0.236764	Not Regulated
Q8VEK3 _ Hnrnpu	Q8VEK3	sp|Q8VEK3|HNRPU_MOUSE Heterogeneous nuclear ribonucleoprotein U OS=Mus musculus OX=10090 GN=Hnrnpu PE=1 SV=1	34		1.98374e+08	2.58701e+08	1.70323e+08	1.94956e+08	3.09368e+08	2.9656e+08	3.66852e+08	3.62925e+08	2.05588e+08	3.33926e+08	1.62425	0.699771	0.820631	0.0134456	0.0850685	Not Regulated
P19157 _ Gstp1	P19157;A0A494BAW2;A0A494B908;P46425;A0A494BAM8;A0A494BAS3;A0A494BAU3	sp|P19157|GSTP1_MOUSE Glutathione S-transferase P 1 OS=Mus musculus OX=10090 GN=Gstp1 PE=1 SV=2;tr|A0A494BAW2|A0A494BAW2_MOUSE Glutathione S-transferase P 1 OS=Mus musculus OX=10090 GN=Gstp1 PE=1 SV=1;tr|A0A494B908|A0A494B908_MOUSE Glutathione S-transferas	12		1.23482e+09	1.42876e+09	1.59762e+09	2.02883e+09	1.40689e+09	7.24477e+08	3.34635e+09	4.72929e+09	1.57251e+09	2.55175e+09	1.62273	0.69842	0.819151	0.510674	0.688521	Not Regulated
P61924 _ Copz1	P61924;A0A2R8VJV3;Q8R3M1	sp|P61924|COPZ1_MOUSE Coatomer subunit zeta-1 OS=Mus musculus OX=10090 GN=Copz1 PE=1 SV=1;tr|A0A2R8VJV3|A0A2R8VJV3_MOUSE Coatomer subunit zeta-1 OS=Mus musculus OX=10090 GN=Copz1 PE=1 SV=1;tr|Q8R3M1|Q8R3M1_MOUSE Coatomer subunit zeta-1 OS=Mus musculus OX=1	2		3.50921e+06	3.65854e+06	2.87529e+06	3.22492e+06	5.26229e+06	3.17202e+06	4.92506e+06	8.15972e+06	3.31699e+06	5.37977e+06	1.62188	0.697671	0.818329	0.0722402	0.205354	Not Regulated
Q8K2B3 _ Sdha	Q8K2B3;A0A1Y7VJ55	sp|Q8K2B3|SDHA_MOUSE Succinate dehydrogenase [ubiquinone] flavoprotein subunit, mitochondrial OS=Mus musculus OX=10090 GN=Sdha PE=1 SV=1	34		5.52648e+08	5.10166e+08	5.8616e+08	5.37752e+08	9.57701e+08	5.88873e+08	1.21052e+09	7.8547e+08	5.46681e+08	8.85641e+08	1.62003	0.696021	0.816521	0.0389646	0.14632	Not Regulated
A2A6U3 _ 09-sept	A2A6U3;Q80UG5;A2A6U5;A8Y5D3	tr|A2A6U3|A2A6U3_MOUSE Septin 9 OS=Mus musculus OX=10090 GN=Sept9 PE=1 SV=1;sp|Q80UG5|SEPT9_MOUSE Septin-9 OS=Mus musculus OX=10090 GN=Septin9 PE=1 SV=1;tr|A2A6U5|A2A6U5_MOUSE Septin 9 (Fragment) OS=Mus musculus OX=10090 GN=Sept9 PE=1 SV=1	11		1.37383e+07	1.2933e+07	1.09882e+07	1.3599e+07	1.66449e+07	2.44311e+07	2.41656e+07	1.75033e+07	1.28146e+07	2.06862e+07	1.61427	0.690878	0.810885	0.0201142	0.105502	Not Regulated
Q99JI4 _ Psmd6	Q99JI4	sp|Q99JI4|PSMD6_MOUSE 26S proteasome non-ATPase regulatory subunit 6 OS=Mus musculus OX=10090 GN=Psmd6 PE=1 SV=1	5		7.46982e+06	5.30657e+06	9.48823e+06	7.5193e+06	1.27099e+07	7.51118e+06	1.6278e+07	1.15551e+07	7.44598e+06	1.20135e+07	1.61342	0.690125	0.81006	0.0576107	0.181893	Not Regulated
E9PUE7 _ Abr	E9PUE7;Q5SSL4;H3BJY3;H3BL84;Z4YN68;H3BKT3;H3BKV6	tr|E9PUE7|E9PUE7_MOUSE Active breakpoint cluster region-related protein OS=Mus musculus OX=10090 GN=Abr PE=1 SV=1;sp|Q5SSL4|ABR_MOUSE Active breakpoint cluster region-related protein OS=Mus musculus OX=10090 GN=Abr PE=1 SV=1	7		1.4573e+07	1.22217e+07	1.22512e+07	1.19844e+07	1.71978e+07	1.92699e+07	1.63615e+07	2.94839e+07	1.27576e+07	2.05783e+07	1.61303	0.68977	0.80967	0.0320848	0.133207	Not Regulated
Q8R5H1 _ Usp15	Q8R5H1;A0A1W2P8B7	sp|Q8R5H1|UBP15_MOUSE Ubiquitin carboxyl-terminal hydrolase 15 OS=Mus musculus OX=10090 GN=Usp15 PE=1 SV=1	57		2.96944e+08	4.19527e+08	4.02444e+08	3.35586e+08	4.77924e+08	1.78965e+08	8.89279e+08	7.97198e+08	3.63625e+08	5.85842e+08	1.61111	0.688058	0.807794	0.359742	0.556556	Not Regulated
Q9JJI8 _ Rpl38	Q9JJI8	sp|Q9JJI8|RL38_MOUSE 60S ribosomal protein L38 OS=Mus musculus OX=10090 GN=Rpl38 PE=1 SV=3	8		3.50725e+08	3.91979e+08	3.50181e+08	4.47768e+08	8.4855e+08	4.76801e+08	2.44964e+08	9.00156e+08	3.85164e+08	6.17618e+08	1.60352	0.681243	0.800324	0.243879	0.436206	Not Regulated
Q91VR5 _ Ddx1	Q91VR5;A0A1Y7VM48	sp|Q91VR5|DDX1_MOUSE ATP-dependent RNA helicase DDX1 OS=Mus musculus OX=10090 GN=Ddx1 PE=1 SV=1	23		4.89146e+07	6.31321e+07	3.99754e+07	4.17142e+07	8.75276e+07	1.05958e+08	2.22411e+07	9.4264e+07	4.84341e+07	7.74977e+07	1.60006	0.67813	0.796913	0.34979	0.547409	Not Regulated
P26443 _ Glud1	P26443;F7CFA5	sp|P26443|DHE3_MOUSE Glutamate dehydrogenase 1, mitochondrial OS=Mus musculus OX=10090 GN=Glud1 PE=1 SV=1	40		1.13924e+09	9.66561e+08	1.2884e+09	7.48021e+08	1.24768e+09	2.54774e+09	9.54843e+08	1.86715e+09	1.03556e+09	1.65435e+09	1.59755	0.675863	0.794427	0.117247	0.274709	Not Regulated
P62908 _ Rps3	P62908;D3YV43;A0A140LI77	sp|P62908|RS3_MOUSE 40S ribosomal protein S3 OS=Mus musculus OX=10090 GN=Rps3 PE=1 SV=1;tr|D3YV43|D3YV43_MOUSE 40S ribosomal protein S3 OS=Mus musculus OX=10090 GN=Rps3 PE=1 SV=1;tr|A0A140LI77|A0A140LI77_MOUSE 40S ribosomal protein S3 OS=Mus musculus OX=10	34		9.03513e+08	8.3233e+08	8.25525e+08	1.07139e+09	1.82584e+09	1.59979e+09	7.45109e+08	1.62682e+09	9.0819e+08	1.44939e+09	1.59591	0.674378	0.792801	0.0909869	0.236764	Not Regulated
Q99J09 _ Wdr77	Q99J09;F7D5L2;D6RIL4	sp|Q99J09|MEP50_MOUSE Methylosome protein 50 OS=Mus musculus OX=10090 GN=Wdr77 PE=1 SV=1;tr|F7D5L2|F7D5L2_MOUSE Methylosome protein 50 (Fragment) OS=Mus musculus OX=10090 GN=Wdr77 PE=1 SV=1	22		7.41231e+08	1.2159e+09	1.14929e+09	1.13496e+09	2.0378e+09	3.81205e+08	2.16549e+09	2.18382e+09	1.06034e+09	1.69208e+09	1.59578	0.674265	0.792676	0.477759	0.661701	Not Regulated
Q8BH95 _ Echs1	Q8BH95	sp|Q8BH95|ECHM_MOUSE Enoyl-CoA hydratase, mitochondrial OS=Mus musculus OX=10090 GN=Echs1 PE=1 SV=1	12		4.4886e+07	4.03965e+07	4.80895e+07	3.85691e+07	6.9651e+07	3.68936e+07	7.38635e+07	9.38892e+07	4.29853e+07	6.85743e+07	1.5953	0.673826	0.792196	0.085014	0.229603	Not Regulated
P62301 _ Rps13	P62301;Q921R2;A0A0U1RQ71	sp|P62301|RS13_MOUSE 40S ribosomal protein S13 OS=Mus musculus OX=10090 GN=Rps13 PE=1 SV=2;tr|Q921R2|Q921R2_MOUSE 40S ribosomal protein S13 OS=Mus musculus OX=10090 GN=Rps13 PE=1 SV=1	17		1.73139e+08	1.87422e+08	2.59576e+08	2.0755e+08	4.85391e+08	1.60956e+08	2.07756e+08	4.63495e+08	2.06922e+08	3.294e+08	1.5919	0.670754	0.788828	0.215667	0.406105	Not Regulated
Q3UYV9 _ Ncbp1	Q3UYV9	sp|Q3UYV9|NCBP1_MOUSE Nuclear cap-binding protein subunit 1 OS=Mus musculus OX=10090 GN=Ncbp1 PE=1 SV=2	12		1.34481e+07	1.83265e+07	1.7065e+07	1.69349e+07	3.58069e+07	3.9312e+07	7.61377e+06	2.17102e+07	1.64436e+07	2.61107e+07	1.58789	0.667113	0.784838	0.40378	0.596861	Not Regulated
Q3UEB3 _ Puf60	Q3UEB3	sp|Q3UEB3|PUF60_MOUSE Poly(U)-binding-splicing factor PUF60 OS=Mus musculus OX=10090 GN=Puf60 PE=1 SV=2	10		8.20233e+06	1.00724e+07	9.39671e+06	6.58551e+06	9.60572e+06	1.59232e+07	1.17478e+07	1.71101e+07	8.56424e+06	1.35967e+07	1.58761	0.66686	0.784561	0.0432035	0.152715	Not Regulated
P60469 _ Ppfia3	P60469;A0A1B0GRM4;S4R1I7	sp|P60469|LIPA3_MOUSE Liprin-alpha-3 OS=Mus musculus OX=10090 GN=Ppfia3 PE=1 SV=2;tr|A0A1B0GRM4|A0A1B0GRM4_MOUSE Liprin-alpha-3 (Fragment) OS=Mus musculus OX=10090 GN=Ppfia3 PE=1 SV=1	54		1.4998e+08	1.19404e+08	1.50753e+08	1.3275e+08	2.31468e+08	2.76461e+08	1.4437e+08	2.24044e+08	1.38222e+08	2.19086e+08	1.58503	0.66451	0.781985	0.0398286	0.147857	Not Regulated
Q8BVQ5 _ Ppme1	Q8BVQ5;A0A140LI84	sp|Q8BVQ5|PPME1_MOUSE Protein phosphatase methylesterase 1 OS=Mus musculus OX=10090 GN=Ppme1 PE=1 SV=5	7		9.77605e+06	1.1197e+07	1.26274e+07	8.72134e+06	1.51135e+07	1.04572e+07	1.4497e+07	2.69112e+07	1.05804e+07	1.67447e+07	1.58261	0.662307	0.779571	0.096226	0.24399	Not Regulated
E0CXN5 _ Gpd1	E0CXN5;P13707	tr|E0CXN5|E0CXN5_MOUSE Glycerol-3-phosphate dehydrogenase [NAD(+)] OS=Mus musculus OX=10090 GN=Gpd1 PE=1 SV=1;sp|P13707|GPDA_MOUSE Glycerol-3-phosphate dehydrogenase [NAD(+)], cytoplasmic OS=Mus musculus OX=10090 GN=Gpd1 PE=1 SV=3	8		9.64616e+06	6.26612e+06	1.28963e+07	1.60177e+07	1.50103e+07	2.01629e+07	1.83438e+07	1.73027e+07	1.12066e+07	1.77049e+07	1.57987	0.659804	0.776828	0.0450777	0.15595	Not Regulated
F8VPK5 _ Rock2	F8VPK5;A0A1Y7VMN0;P70336;A0A1Y7VLD1	tr|F8VPK5|F8VPK5_MOUSE Rho-associated protein kinase OS=Mus musculus OX=10090 GN=Rock2 PE=1 SV=1;tr|A0A1Y7VMN0|A0A1Y7VMN0_MOUSE Rho-associated protein kinase 2 (Fragment) OS=Mus musculus OX=10090 GN=Rock2 PE=1 SV=1;sp|P70336|ROCK2_MOUSE Rho-associated prot	38		6.11114e+07	6.70661e+07	7.56995e+07	6.69535e+07	1.08181e+08	8.06814e+07	1.35942e+08	1.02365e+08	6.77076e+07	1.06793e+08	1.57726	0.65742	0.774215	0.0262488	0.122448	Not Regulated
Q9CZW5 _ Tomm70a	Q9CZW5	sp|Q9CZW5|TOM70_MOUSE Mitochondrial import receptor subunit TOM70 OS=Mus musculus OX=10090 GN=Tomm70 PE=1 SV=2	19		5.06947e+07	3.17317e+07	4.32361e+07	4.64001e+07	7.98605e+07	6.50568e+07	5.41838e+07	7.22332e+07	4.30157e+07	6.78336e+07	1.57695	0.657137	0.773905	0.0264167	0.122448	Not Regulated
P70195 _ Psmb7	P70195	sp|P70195|PSB7_MOUSE Proteasome subunit beta type-7 OS=Mus musculus OX=10090 GN=Psmb7 PE=1 SV=1	6		2.43598e+07	1.81222e+07	2.03513e+07	2.33347e+07	3.27977e+07	2.11509e+07	5.24064e+07	2.94344e+07	2.1542e+07	3.39473e+07	1.57587	0.656147	0.772819	0.0862642	0.2307	Not Regulated
P14094 _ Atp1b1	P14094;A0A0A6YX05	sp|P14094|AT1B1_MOUSE Sodium/potassium-transporting ATPase subunit beta-1 OS=Mus musculus OX=10090 GN=Atp1b1 PE=1 SV=1	13		1.14394e+08	9.9665e+07	1.14096e+08	5.25875e+07	1.11292e+08	1.73319e+08	2.55687e+08	5.85424e+07	9.51858e+07	1.4971e+08	1.57282	0.653356	0.76976	0.29842	0.496654	Not Regulated
Q9Z268 _ Rasal1	Q9Z268;D3Z7V8	sp|Q9Z268|RASL1_MOUSE RasGAP-activating-like protein 1 OS=Mus musculus OX=10090 GN=Rasal1 PE=1 SV=2	22		4.49926e+07	4.06975e+07	5.74475e+07	4.43088e+07	7.61288e+07	8.41353e+07	5.14106e+07	8.29868e+07	4.68616e+07	7.36654e+07	1.57198	0.652581	0.76891	0.0337217	0.136058	Not Regulated
O09061 _ Psmb1	O09061;A0A338P7C0;A0A338P7F1	sp|O09061|PSB1_MOUSE Proteasome subunit beta type-1 OS=Mus musculus OX=10090 GN=Psmb1 PE=1 SV=1;tr|A0A338P7C0|A0A338P7C0_MOUSE Proteasome subunit beta type-1 OS=Mus musculus OX=10090 GN=Psmb1 PE=1 SV=1	15		1.16801e+08	9.89552e+07	1.06378e+08	1.11201e+08	1.65035e+08	1.17551e+08	2.77275e+08	1.21305e+08	1.08334e+08	1.70292e+08	1.57191	0.652521	0.768845	0.100253	0.252254	Not Regulated
Q9R1V7 _ Adam23	Q9R1V7	sp|Q9R1V7|ADA23_MOUSE Disintegrin and metalloproteinase domain-containing protein 23 OS=Mus musculus OX=10090 GN=Adam23 PE=1 SV=1	4		3.53488e+06	5.27896e+06	3.9954e+06	4.15262e+06	4.2477e+06	7.87258e+06	5.66086e+06	8.87252e+06	4.24047e+06	6.66341e+06	1.57139	0.652039	0.768316	0.067934	0.197958	Not Regulated
Q7TMB8 _ Cyfip1	Q7TMB8;A0A0R4J119;A0A0U1RQ05	sp|Q7TMB8|CYFP1_MOUSE Cytoplasmic FMR1-interacting protein 1 OS=Mus musculus OX=10090 GN=Cyfip1 PE=1 SV=1;tr|A0A0R4J119|A0A0R4J119_MOUSE Cytoplasmic FMR1-interacting protein OS=Mus musculus OX=10090 GN=Cyfip1 PE=1 SV=1;tr|A0A0U1RQ05|A0A0U1RQ05_MOUSE Cytopl	3		5.15153e+06	3.86677e+06	6.98043e+06	832718	3.71898e+06	5.97409e+06	8.01304e+06	8.67682e+06	4.20786e+06	6.59573e+06	1.56748	0.648445	0.764378	0.169245	0.35101	Not Regulated
D3Z645 _ Vps29	D3Z645;Q9QZ88;D3YYD5;D3YW98	tr|D3Z645|D3Z645_MOUSE Vacuolar protein sorting-associated protein 29 OS=Mus musculus OX=10090 GN=Vps29 PE=1 SV=1;sp|Q9QZ88|VPS29_MOUSE Vacuolar protein sorting-associated protein 29 OS=Mus musculus OX=10090 GN=Vps29 PE=1 SV=1;tr|D3YYD5|D3YYD5_MOUSE Vacuol	9		2.47638e+07	1.55621e+07	1.53258e+07	1.58567e+07	3.76268e+07	3.42038e+07	1.87734e+07	2.13827e+07	1.78771e+07	2.79967e+07	1.56606	0.647141	0.762949	0.0798531	0.21999	Not Regulated
P62305 _ Snrpe	P62305;E9Q4F4;E9Q0W8	sp|P62305|RUXE_MOUSE Small nuclear ribonucleoprotein E OS=Mus musculus OX=10090 GN=Snrpe PE=1 SV=1;tr|E9Q4F4|E9Q4F4_MOUSE Small nuclear ribonucleoprotein E OS=Mus musculus OX=10090 GN=Snrpe PE=1 SV=1	4		1.86661e+07	2.11821e+07	1.63021e+07	1.7365e+07	2.84693e+07	2.72539e+07	2.70931e+07	3.19864e+07	1.83789e+07	2.87007e+07	1.56161	0.643037	0.758451	0.0143549	0.0864486	Not Regulated
Q9DCT2 _ Ndufs3	Q9DCT2	sp|Q9DCT2|NDUS3_MOUSE NADH dehydrogenase [ubiquinone] iron-sulfur protein 3, mitochondrial OS=Mus musculus OX=10090 GN=Ndufs3 PE=1 SV=2	11		1.93984e+07	2.67938e+07	2.12694e+07	2.11053e+07	3.71601e+07	3.04771e+07	2.75262e+07	4.30894e+07	2.21417e+07	3.45632e+07	1.561	0.64247	0.757829	0.0293003	0.127261	Not Regulated
P97855 _ G3bp1	P97855	sp|P97855|G3BP1_MOUSE Ras GTPase-activating protein-binding protein 1 OS=Mus musculus OX=10090 GN=G3bp1 PE=1 SV=1	3		1.70937e+06	1.65287e+06	1.4987e+06	1.76816e+06	2.21315e+06	3.52555e+06	2.07662e+06	2.52805e+06	1.65727e+06	2.58584e+06	1.5603	0.641823	0.75712	0.0337156	0.136058	Not Regulated
Q62318 _ Trim28	Q62318	sp|Q62318|TIF1B_MOUSE Transcription intermediary factor 1-beta OS=Mus musculus OX=10090 GN=Trim28 PE=1 SV=3	9		1.10064e+07	8.91264e+06	1.06041e+07	832718	4.81997e+06	1.3631e+07	1.69948e+07	1.34025e+07	7.83896e+06	1.22121e+07	1.55787	0.639576	0.754657	0.243306	0.436206	Not Regulated
E0CYE2 _ Impdh1	E0CYE2;F7DEU6;P50096;F6XXH9;E0CXK0	tr|E0CYE2|E0CYE2_MOUSE Inosine-5-monophosphate dehydrogenase OS=Mus musculus OX=10090 GN=Impdh1 PE=1 SV=1;tr|F7DEU6|F7DEU6_MOUSE Inosine-5-monophosphate dehydrogenase OS=Mus musculus OX=10090 GN=Impdh1 PE=1 SV=2;sp|P50096|IMDH1_MOUSE Inosine-5-monophosp	3		2.13692e+06	1.90059e+06	1.72785e+06	1.96985e+06	4.34414e+06	5.34805e+06	747511	1.59592e+06	1.9338e+06	3.0089e+06	1.55595	0.637797	0.752707	0.670667	0.801185	Not Regulated
P51410 _ Rpl9	P51410;A0A140T8T4;A0A0G2JES3;D3Z629;D3YZT0;A0A0G2JFQ3;S4R1R7	sp|P51410|RL9_MOUSE 60S ribosomal protein L9 OS=Mus musculus OX=10090 GN=Rpl9 PE=2 SV=2;tr|A0A140T8T4|A0A140T8T4_MOUSE Ribosomal protein L9, pseudogene 6 OS=Mus musculus OX=10090 GN=Rpl9-ps6 PE=4 SV=1;tr|A0A0G2JES3|A0A0G2JES3_MOUSE 60S ribosomal protein L9	23		7.63016e+08	8.32564e+08	6.68112e+08	8.35245e+08	1.55151e+09	8.83153e+08	6.149e+08	1.77017e+09	7.74734e+08	1.20493e+09	1.55528	0.637178	0.752029	0.177842	0.359219	Not Regulated
Q6PAR5 _ Gapvd1	Q6PAR5;F7ADT6;F7ADQ2;E9Q0D1	sp|Q6PAR5|GAPD1_MOUSE GTPase-activating protein and VPS9 domain-containing protein 1 OS=Mus musculus OX=10090 GN=Gapvd1 PE=1 SV=2;tr|F7ADT6|F7ADT6_MOUSE GTPase-activating protein and VPS9 domain-containing protein 1 (Fragment) OS=Mus musculus OX=10090 GN=G	4		2.83618e+06	2.5112e+06	3.47847e+06	3.67186e+06	3.45172e+06	2.93534e+06	1.09114e+07	2.12016e+06	3.12443e+06	4.85465e+06	1.55377	0.635776	0.750492	0.487548	0.67016	Not Regulated
O55234 _ Psmb5	O55234;Q8BTY5	sp|O55234|PSB5_MOUSE Proteasome subunit beta type-5 OS=Mus musculus OX=10090 GN=Psmb5 PE=1 SV=3;tr|Q8BTY5|Q8BTY5_MOUSE Proteasome subunit beta type-5 OS=Mus musculus OX=10090 GN=Psmb5 PE=1 SV=1	17		1.24993e+08	1.11466e+08	1.04943e+08	1.13392e+08	1.89413e+08	9.21329e+07	3.19003e+08	1.05978e+08	1.13698e+08	1.76632e+08	1.55351	0.635533	0.750227	0.26965	0.465762	Not Regulated
Q9WVJ2 _ Psmd13	Q9WVJ2;E9Q5I9;F6ZQQ3;F6PXS6;E9Q0U1	sp|Q9WVJ2|PSD13_MOUSE 26S proteasome non-ATPase regulatory subunit 13 OS=Mus musculus OX=10090 GN=Psmd13 PE=1 SV=1;tr|E9Q5I9|E9Q5I9_MOUSE 26S proteasome non-ATPase regulatory subunit 13 OS=Mus musculus OX=10090 GN=Psmd13 PE=1 SV=1;tr|F6ZQQ3|F6ZQQ3_MOUSE 26	9		1.30308e+07	1.11633e+07	1.60673e+07	1.16359e+07	1.77465e+07	1.62652e+07	3.07456e+07	1.58439e+07	1.29743e+07	2.01503e+07	1.55309	0.63514	0.749795	0.0675691	0.197958	Not Regulated
P42208 _ 02-sept	P42208;E9Q3V6;F6WYM0;D3YYB1;D3Z3C0;D3YZU7;D3Z1S1;D3YV76;F6UKN5	sp|P42208|SEPT2_MOUSE Septin-2 OS=Mus musculus OX=10090 GN=Septin2 PE=1 SV=2;tr|E9Q3V6|E9Q3V6_MOUSE Septin 2 OS=Mus musculus OX=10090 GN=Sept2 PE=1 SV=1;tr|F6WYM0|F6WYM0_MOUSE Septin 2 (Fragment) OS=Mus musculus OX=10090 GN=Sept2 PE=1 SV=2;tr|D3YYB1|D3YYB1	14		2.21828e+07	2.93084e+07	2.2008e+07	2.47888e+07	4.09102e+07	2.32667e+07	4.69306e+07	4.05824e+07	2.4572e+07	3.79224e+07	1.54332	0.626037	0.739818	0.0646921	0.195322	Not Regulated
A0A0R4J1Y7 _ Txndc5	A0A0R4J1Y7;E9PXX7;Q91W90	tr|A0A0R4J1Y7|A0A0R4J1Y7_MOUSE Thioredoxin domain-containing protein 5 OS=Mus musculus OX=10090 GN=Txndc5 PE=1 SV=1;tr|E9PXX7|E9PXX7_MOUSE Thioredoxin domain-containing protein 5 OS=Mus musculus OX=10090 GN=Txndc5 PE=1 SV=1;sp|Q91W90|TXND5_MOUSE Thioredoxi	6		1.02018e+07	1.29708e+07	1.07831e+07	7.65038e+06	1.60496e+07	1.06186e+07	1.85356e+07	1.89771e+07	1.04015e+07	1.60452e+07	1.54259	0.62535	0.739066	0.0580202	0.182477	Not Regulated
P11499 _ Hsp90ab1	P11499;E9Q3D6;E9Q0C3;E9PX27;D3Z1R1	sp|P11499|HS90B_MOUSE Heat shock protein HSP 90-beta OS=Mus musculus OX=10090 GN=Hsp90ab1 PE=1 SV=3	32		1.73967e+08	1.27605e+08	2.20849e+08	2.07631e+08	2.76675e+08	2.33983e+08	3.34882e+08	2.80517e+08	1.82513e+08	2.81514e+08	1.54243	0.625209	0.738911	0.0345115	0.137538	Not Regulated
P97494 _ Gclc	P97494	sp|P97494|GSH1_MOUSE Glutamate--cysteine ligase catalytic subunit OS=Mus musculus OX=10090 GN=Gclc PE=1 SV=4	5		5.44863e+06	3.29331e+06	5.60925e+06	4.94843e+06	5.20007e+06	3.91464e+06	1.06018e+07	1.00143e+07	4.8249e+06	7.43271e+06	1.54049	0.623387	0.736914	0.193239	0.382097	Not Regulated
Q3UJB0 _ Sf3b2	Q3UJB0;A0A494B9S9	tr|Q3UJB0|Q3UJB0_MOUSE Splicing factor 3b, subunit 2 OS=Mus musculus OX=10090 GN=Sf3b2 PE=1 SV=1;tr|A0A494B9S9|A0A494B9S9_MOUSE Splicing factor 3b, subunit 2 (Fragment) OS=Mus musculus OX=10090 GN=Sf3b2 PE=1 SV=1	8		8.7515e+06	7.02531e+06	7.37197e+06	1.20633e+07	1.1916e+07	1.76617e+07	8.90127e+06	1.55844e+07	8.80301e+06	1.35158e+07	1.53537	0.618582	0.731648	0.0761852	0.213214	Not Regulated
Q5SQB0 _ Npm1	Q5SQB0;Q61937;Q9DAY9;Q5SQB5	tr|Q5SQB0|Q5SQB0_MOUSE Nucleophosmin OS=Mus musculus OX=10090 GN=Npm1 PE=1 SV=1;sp|Q61937|NPM_MOUSE Nucleophosmin OS=Mus musculus OX=10090 GN=Npm1 PE=1 SV=1;tr|Q9DAY9|Q9DAY9_MOUSE Nucleophosmin OS=Mus musculus OX=10090 GN=Npm1 PE=1 SV=1;tr|Q5SQB5|Q5SQB5_MO	6		1.95232e+07	2.17648e+07	1.97621e+07	1.19314e+07	1.40302e+07	4.3306e+07	2.03166e+07	3.43401e+07	1.82454e+07	2.79982e+07	1.53454	0.617804	0.730795	0.214915	0.405868	Not Regulated
P48962 _ Slc25a4	P48962	sp|P48962|ADT1_MOUSE ADP/ATP translocase 1 OS=Mus musculus OX=10090 GN=Slc25a4 PE=1 SV=4	19		8.65022e+07	5.39094e+07	7.33198e+07	5.81107e+07	9.26012e+07	1.83756e+08	7.47287e+07	6.4795e+07	6.79605e+07	1.0397e+08	1.52986	0.6134	0.725968	0.184786	0.371118	Not Regulated
Q8CBB6 _ Hist1h2br;Hist1h2bp;Hist1h2bk;Hist1h2bc;Hist2h2bb;Hist1h2bh;Hist1h2bb;Hist1h2bm;Hist1h2bf	Q8CBB6;Q8CGP2;Q8CGP1;Q6ZWY9;Q64525;Q64478;Q64475;P10854;P10853;P70696	tr|Q8CBB6|Q8CBB6_MOUSE Histone H2B OS=Mus musculus OX=10090 GN=Hist1h2bq PE=2 SV=1;sp|Q8CGP2|H2B1P_MOUSE Histone H2B type 1-P OS=Mus musculus OX=10090 GN=Hist1h2bp PE=1 SV=3;sp|Q8CGP1|H2B1K_MOUSE Histone H2B type 1-K OS=Mus musculus OX=10090 GN=Hist1h2bk P	5		3.2584e+08	4.31333e+08	3.09462e+08	2.5871e+08	3.17867e+08	1.19725e+09	2.58018e+08	2.53509e+08	3.31336e+08	5.0666e+08	1.52914	0.612722	0.725225	0.574442	0.733783	Not Regulated
Q9QYG0 _ Ndrg2	Q9QYG0;A0A2I3BQR5;A0A2I3BQM5	sp|Q9QYG0|NDRG2_MOUSE Protein NDRG2 OS=Mus musculus OX=10090 GN=Ndrg2 PE=1 SV=1;tr|A0A2I3BQR5|A0A2I3BQR5_MOUSE Protein NDRG2 (Fragment) OS=Mus musculus OX=10090 GN=Ndrg2 PE=1 SV=1	16		2.07197e+08	1.95555e+08	2.30385e+08	2.19156e+08	2.71033e+08	1.98263e+08	3.89169e+08	4.44237e+08	2.13073e+08	3.25676e+08	1.52847	0.612086	0.724528	0.0959756	0.24399	Not Regulated
F8WIR1 _ Ctsd	F8WIR1;P18242;F6Y6L6;A0A1B0GT66	tr|F8WIR1|F8WIR1_MOUSE Cathepsin D OS=Mus musculus OX=10090 GN=Ctsd PE=1 SV=2;sp|P18242|CATD_MOUSE Cathepsin D OS=Mus musculus OX=10090 GN=Ctsd PE=1 SV=1;tr|F6Y6L6|F6Y6L6_MOUSE Predicted gene, 49369 (Fragment) OS=Mus musculus OX=10090 GN=Gm49369 PE=1 SV=1;	10		2.37987e+07	1.85682e+07	1.99044e+07	1.63613e+07	1.51347e+07	3.17745e+07	3.80341e+07	3.51958e+07	1.96582e+07	3.00348e+07	1.52785	0.611505	0.723891	0.135631	0.299641	Not Regulated
Q9Z204 _ Hnrnpc	Q9Z204	sp|Q9Z204|HNRPC_MOUSE Heterogeneous nuclear ribonucleoproteins C1/C2 OS=Mus musculus OX=10090 GN=Hnrnpc PE=1 SV=1	11		3.12991e+07	5.28462e+07	4.47718e+07	4.34254e+07	5.93623e+07	8.84836e+07	4.40043e+07	7.08044e+07	4.30856e+07	6.56636e+07	1.52403	0.607887	0.719926	0.0751853	0.211142	Not Regulated
Q9D2U9 _ Hist3h2ba;Hist3h2bb;Hist2h2be	Q9D2U9;Q8CGP0;Q64524	sp|Q9D2U9|H2B3A_MOUSE Histone H2B type 3-A OS=Mus musculus OX=10090 GN=Hist3h2ba PE=1 SV=3;sp|Q8CGP0|H2B3B_MOUSE Histone H2B type 3-B OS=Mus musculus OX=10090 GN=Hist3h2bb PE=1 SV=3;sp|Q64524|H2B2E_MOUSE Histone H2B type 2-E OS=Mus musculus OX=10090 GN=His	2		3.27622e+06	2.51879e+06	2.84924e+06	2.00191e+06	2.16026e+06	1.0236e+07	1.38308e+06	2.44421e+06	2.66154e+06	4.05589e+06	1.52389	0.607758	0.719785	0.770851	0.873382	Not Regulated
Q9CPX6 _ Atg3	Q9CPX6	sp|Q9CPX6|ATG3_MOUSE Ubiquitin-like-conjugating enzyme ATG3 OS=Mus musculus OX=10090 GN=Atg3 PE=1 SV=1	2		4.06301e+06	5.28144e+06	4.1282e+06	4.13287e+06	6.07566e+06	4.61845e+06	5.27301e+06	1.0855e+07	4.40138e+06	6.70553e+06	1.52351	0.607395	0.719386	0.113994	0.272045	Not Regulated
Q8BFR5 _ Tufm	Q8BFR5;A0A0U1RPC4;A0A0U1RNQ6	sp|Q8BFR5|EFTU_MOUSE Elongation factor Tu, mitochondrial OS=Mus musculus OX=10090 GN=Tufm PE=1 SV=1	10		1.00459e+07	9.93736e+06	9.61547e+06	1.03814e+07	1.70437e+07	1.63466e+07	1.14164e+07	1.58923e+07	9.99505e+06	1.51747e+07	1.51823	0.602387	0.713898	0.0293697	0.127261	Not Regulated
Q3UKC1 _ Tax1bp1	Q3UKC1	sp|Q3UKC1|TAXB1_MOUSE Tax1-binding protein 1 homolog OS=Mus musculus OX=10090 GN=Tax1bp1 PE=1 SV=2	8		4.42926e+06	3.77398e+06	3.01392e+06	1.9451e+06	3.53402e+06	8.18499e+06	3.79082e+06	4.45644e+06	3.29056e+06	4.99157e+06	1.51693	0.601158	0.712551	0.145271	0.314109	Not Regulated
F8WI90 _ Src	F8WI90;P05480;F8VQL0;Q922K9;Q04736;P16056	tr|F8WI90|F8WI90_MOUSE Tyrosine-protein kinase OS=Mus musculus OX=10090 GN=Src PE=1 SV=1;sp|P05480|SRC_MOUSE Neuronal proto-oncogene tyrosine-protein kinase Src OS=Mus musculus OX=10090 GN=Src PE=1 SV=4	4		2.59477e+06	751278	2.92311e+06	3.4676e+06	4.38147e+06	2.96411e+06	4.37712e+06	3.00456e+06	2.43419e+06	3.68181e+06	1.51254	0.596975	0.707967	0.132102	0.294657	Not Regulated
Q8R5H6 _ Wasf1	Q8R5H6;Q8BH43	sp|Q8R5H6|WASF1_MOUSE Wiskott-Aldrich syndrome protein family member 1 OS=Mus musculus OX=10090 GN=Wasf1 PE=1 SV=2	15		5.66016e+07	4.89895e+07	5.0092e+07	2.64243e+07	5.48924e+07	8.63244e+07	7.80375e+07	5.60272e+07	4.55268e+07	6.88204e+07	1.51164	0.596118	0.707028	0.076021	0.213121	Not Regulated
P84086 _ Cplx2	P84086	sp|P84086|CPLX2_MOUSE Complexin-2 OS=Mus musculus OX=10090 GN=Cplx2 PE=1 SV=1	6		7.47375e+07	8.38751e+07	8.73945e+07	6.03711e+07	9.46276e+07	6.70816e+07	1.11808e+08	1.87718e+08	7.65946e+07	1.15309e+08	1.50545	0.590191	0.700531	0.165717	0.345456	Not Regulated
Q9CQ49 _ Ncbp2	Q9CQ49;A0A338P7L9	sp|Q9CQ49|NCBP2_MOUSE Nuclear cap-binding protein subunit 2 OS=Mus musculus OX=10090 GN=Ncbp2 PE=1 SV=1;tr|A0A338P7L9|A0A338P7L9_MOUSE Nuclear cap-binding protein subunit 2 OS=Mus musculus OX=10090 GN=Ncbp2 PE=1 SV=1	5		9.98422e+06	8.13343e+06	7.50234e+06	8.4205e+06	1.40586e+07	2.22081e+07	4.16843e+06	1.07288e+07	8.51012e+06	1.2791e+07	1.50303	0.587876	0.697994	0.4543	0.64346	Not Regulated
A0A140T8M0 _ Igkv1-110;Igkv1-99;Igkv1-115	A0A140T8M0;A0A0B4J1I0;P01631;A0A075B5K8;F6XWB2;A0A140T8N1;A0A140T8M9;A0A075B5N0;A0A0G2JDE5	tr|A0A140T8M0|A0A140T8M0_MOUSE Immunoglobulin kappa variable 1-117 (Fragment) OS=Mus musculus OX=10090 GN=Igkv1-117 PE=4 SV=2;tr|A0A0B4J1I0|A0A0B4J1I0_MOUSE Immunoglobulin kappa variable 1-110 (Fragment) OS=Mus musculus OX=10090 GN=Igkv1-110 PE=4 SV=5;sp|P	6		1.86844e+08	1.81166e+08	1.39223e+08	2.67571e+08	4.23356e+08	6.65238e+07	3.97574e+08	2.75754e+08	1.93701e+08	2.90802e+08	1.50129	0.586205	0.696163	0.580205	0.736931	Not Regulated
H3BJ30 _ Cpsf6	H3BJ30;H3BJW3;Q6NVF9;H3BKW0	tr|H3BJ30|H3BJ30_MOUSE Cleavage and polyadenylation-specificity factor subunit 6 OS=Mus musculus OX=10090 GN=Cpsf6 PE=1 SV=1;tr|H3BJW3|H3BJW3_MOUSE Cleavage and polyadenylation-specificity factor subunit 6 OS=Mus musculus OX=10090 GN=Cpsf6 PE=1 SV=1;sp|Q6N	3		6.44078e+06	6.76433e+06	1.02433e+07	7.60182e+06	8.7512e+06	1.23833e+07	1.5401e+07	9.97336e+06	7.76255e+06	1.16272e+07	1.49786	0.582903	0.692544	0.0656741	0.1956	Not Regulated
A0A087WPM2 _ Ppfia4	A0A087WPM2;B8QI36;A0A087WPJ3	tr|A0A087WPM2|A0A087WPM2_MOUSE MCG5343 OS=Mus musculus OX=10090 GN=Ppfia4 PE=1 SV=1;tr|B8QI36|B8QI36_MOUSE Liprin-alpha 4 OS=Mus musculus OX=10090 GN=Ppfia4 PE=1 SV=1;tr|A0A087WPJ3|A0A087WPJ3_MOUSE Protein tyrosine phosphatase, receptor type, f polypeptide	8		2.61623e+06	5.57846e+06	5.66846e+06	2.0916e+06	7.27987e+06	6.80913e+06	2.38808e+06	7.41579e+06	3.98869e+06	5.97322e+06	1.49754	0.582594	0.692205	0.254505	0.4503	Not Regulated
Q8K1A6 _ Cc2d1a	Q8K1A6;E9PX94	sp|Q8K1A6|C2D1A_MOUSE Coiled-coil and C2 domain-containing protein 1A OS=Mus musculus OX=10090 GN=Cc2d1a PE=1 SV=2;tr|E9PX94|E9PX94_MOUSE Coiled-coil and C2 domain-containing protein 1A OS=Mus musculus OX=10090 GN=Cc2d1a PE=1 SV=2	5		5.96568e+06	2.95348e+06	5.75955e+06	5.81175e+06	1.01911e+07	1.09758e+07	747511	8.76884e+06	5.12261e+06	7.67082e+06	1.49744	0.582501	0.692103	0.924484	0.969188	Not Regulated
O89086 _ Rbm3	O89086;Q8BG13;S4R2M6	sp|O89086|RBM3_MOUSE RNA-binding protein 3 OS=Mus musculus OX=10090 GN=Rbm3 PE=1 SV=1;tr|Q8BG13|Q8BG13_MOUSE RNA-binding protein 3 OS=Mus musculus OX=10090 GN=Rbm3 PE=1 SV=1;tr|S4R2M6|S4R2M6_MOUSE MCG116386, isoform CRA_c OS=Mus musculus OX=10090 GN=Rbm3 P	6		2.51622e+07	2.40128e+07	1.35097e+07	2.01233e+07	3.06554e+07	2.13775e+07	4.25224e+07	2.92498e+07	2.0702e+07	3.09513e+07	1.49509	0.58023	0.689614	0.0911528	0.236764	Not Regulated
Q91V61 _ Sfxn3	Q91V61;Q3U4F0;A0A494BB84	sp|Q91V61|SFXN3_MOUSE Sideroflexin-3 OS=Mus musculus OX=10090 GN=Sfxn3 PE=1 SV=1;tr|Q3U4F0|Q3U4F0_MOUSE Sideroflexin-3 OS=Mus musculus OX=10090 GN=Sfxn3 PE=1 SV=1;tr|A0A494BB84|A0A494BB84_MOUSE Sideroflexin-3 (Fragment) OS=Mus musculus OX=10090 GN=Sfxn3 PE	7		2.52015e+06	7.23257e+06	1.101e+07	7.10672e+06	1.06999e+07	1.37274e+07	8.85901e+06	8.37249e+06	6.96736e+06	1.04147e+07	1.49478	0.579938	0.689293	0.126268	0.28476	Not Regulated
Q9DCH4 _ Eif3f	Q9DCH4	sp|Q9DCH4|EIF3F_MOUSE Eukaryotic translation initiation factor 3 subunit F OS=Mus musculus OX=10090 GN=Eif3f PE=1 SV=2	10		2.89706e+07	3.46715e+07	2.89536e+07	3.06151e+07	4.06656e+07	5.02546e+07	6.10168e+07	3.22286e+07	3.08027e+07	4.60414e+07	1.49472	0.579874	0.689224	0.0659219	0.1956	Not Regulated
Q8BG32 _ Psmd11	Q8BG32;G3UYL8;G3UX15;G3UYI4;G3UYL3;G3UWW7;G3UXL5;G3UYH2;G3UX67;G3UWV7;G3UZ28;G3UZ33	sp|Q8BG32|PSD11_MOUSE 26S proteasome non-ATPase regulatory subunit 11 OS=Mus musculus OX=10090 GN=Psmd11 PE=1 SV=3	17		2.86732e+07	3.06809e+07	4.99312e+07	4.10676e+07	4.92362e+07	6.21905e+07	5.68405e+07	5.61391e+07	3.75882e+07	5.61016e+07	1.49253	0.57776	0.686907	0.040763	0.148892	Not Regulated
P49443 _ Ppm1a	P49443;Q9EQE2;A0A1Y7VJZ4	sp|P49443|PPM1A_MOUSE Protein phosphatase 1A OS=Mus musculus OX=10090 GN=Ppm1a PE=1 SV=1;tr|Q9EQE2|Q9EQE2_MOUSE Protein phosphatase 1A OS=Mus musculus OX=10090 GN=Ppm1a PE=1 SV=1	22		4.9219e+07	6.87908e+07	7.59969e+07	6.6541e+07	7.81142e+07	6.46076e+07	1.28997e+08	1.1667e+08	6.51369e+07	9.70971e+07	1.49066	0.575953	0.684926	0.102883	0.257365	Not Regulated
Q9JME5 _ Ap3b2	Q9JME5;A0A140LHP9	sp|Q9JME5|AP3B2_MOUSE AP-3 complex subunit beta-2 OS=Mus musculus OX=10090 GN=Ap3b2 PE=1 SV=2	8		4.91026e+06	3.75506e+06	5.85975e+06	2.15693e+06	4.41173e+06	7.8164e+06	8.65008e+06	3.97394e+06	4.1705e+06	6.21304e+06	1.48976	0.575078	0.683967	0.172124	0.354425	Not Regulated
D3YYT0 _ Cdh2	D3YYT0;P15116	tr|D3YYT0|D3YYT0_MOUSE Cadherin-2 OS=Mus musculus OX=10090 GN=Cdh2 PE=1 SV=1;sp|P15116|CADH2_MOUSE Cadherin-2 OS=Mus musculus OX=10090 GN=Cdh2 PE=1 SV=2	6		1.00405e+07	1.49034e+07	1.02747e+07	7.54108e+06	8.83336e+06	1.23305e+07	1.78294e+07	2.4554e+07	1.06899e+07	1.58868e+07	1.48615	0.571577	0.68013	0.194797	0.383927	Not Regulated
Q7TMM9 _ Tubb2a	Q7TMM9	sp|Q7TMM9|TBB2A_MOUSE Tubulin beta-2A chain OS=Mus musculus OX=10090 GN=Tubb2a PE=1 SV=1	13		1.38802e+08	1.55124e+08	1.26848e+08	1.54577e+08	1.93231e+08	1.9544e+08	1.94043e+08	2.72075e+08	1.43837e+08	2.13698e+08	1.48569	0.571131	0.679642	0.0368015	0.142301	Not Regulated
A2ATP5 _ Myef2	A2ATP5;A2ATP6;Q8C854;G8JL68;F6XJA1	tr|A2ATP5|A2ATP5_MOUSE Myelin expression factor 2 OS=Mus musculus OX=10090 GN=Myef2 PE=1 SV=1;tr|A2ATP6|A2ATP6_MOUSE Myelin expression factor 2 OS=Mus musculus OX=10090 GN=Myef2 PE=1 SV=2;sp|Q8C854|MYEF2_MOUSE Myelin expression factor 2 OS=Mus musculus OX=	11		1.44972e+07	1.78943e+07	1.77667e+07	1.8734e+07	2.45e+07	4.40796e+07	8.20773e+06	2.5412e+07	1.72231e+07	2.55498e+07	1.48347	0.568973	0.677276	0.471625	0.655999	Not Regulated
Q99JB8 _ Pacsin3	Q99JB8;B1AW91;A6PWR1;B1AW95;B1AW92;B1AW94;B1AW93;F6W8Y8	sp|Q99JB8|PACN3_MOUSE Protein kinase C and casein kinase II substrate protein 3 OS=Mus musculus OX=10090 GN=Pacsin3 PE=1 SV=1;tr|B1AW91|B1AW91_MOUSE Protein kinase C and casein kinase II substrate protein 3 (Fragment) OS=Mus musculus OX=10090 GN=Pacsin3 PE	4		841638	1.19469e+07	1.96667e+07	832718	1.25762e+07	1.53587e+07	1.21299e+07	9.16358e+06	8.322e+06	1.23071e+07	1.47886	0.564488	0.67236	0.115834	0.273759	Not Regulated
Q9CQB4 _ Uqcrb	Q9CQB4;Q9D855	tr|Q9CQB4|Q9CQB4_MOUSE Cytochrome b-c1 complex subunit 7 OS=Mus musculus OX=10090 GN=Uqcrb PE=1 SV=1;sp|Q9D855|QCR7_MOUSE Cytochrome b-c1 complex subunit 7 OS=Mus musculus OX=10090 GN=Uqcrb PE=1 SV=3	5		4.56477e+06	1.15046e+07	1.09525e+07	1.20458e+07	1.71752e+07	8.19531e+06	9.8048e+06	2.25774e+07	9.76692e+06	1.44382e+07	1.47827	0.563912	0.67173	0.242628	0.436206	Not Regulated
Q3UMT1 _ Ppp1r12c	Q3UMT1;F6XWD4;A0A0U1RPR6	sp|Q3UMT1|PP12C_MOUSE Protein phosphatase 1 regulatory subunit 12C OS=Mus musculus OX=10090 GN=Ppp1r12c PE=1 SV=1;tr|F6XWD4|F6XWD4_MOUSE Protein phosphatase 1 regulatory subunit 12C (Fragment) OS=Mus musculus OX=10090 GN=Ppp1r12c PE=1 SV=1	5		1.51635e+06	1.64417e+06	1.53528e+06	832718	2.35413e+06	2.62456e+06	1.6624e+06	1.49905e+06	1.38213e+06	2.03503e+06	1.47239	0.55816	0.665425	0.103041	0.257366	Not Regulated
E9Q1S3 _ Sec23a	E9Q1S3;Q01405;Q9D662;A2AN97;A2AN98;A2AN99;A2ANA0	tr|E9Q1S3|E9Q1S3_MOUSE Protein transport protein SEC23 OS=Mus musculus OX=10090 GN=Sec23a PE=1 SV=1;sp|Q01405|SC23A_MOUSE Protein transport protein Sec23A OS=Mus musculus OX=10090 GN=Sec23a PE=1 SV=2	16		2.34719e+07	2.60661e+07	1.83986e+07	1.83877e+07	2.71966e+07	2.35354e+07	3.86521e+07	3.75702e+07	2.15811e+07	3.17386e+07	1.47067	0.55647	0.663572	0.0711769	0.203756	Not Regulated
D5MCW4 _ Cuta	D5MCW4;Q9CQ89	tr|D5MCW4|D5MCW4_MOUSE Protein CutA OS=Mus musculus OX=10090 GN=Cuta PE=1 SV=1;sp|Q9CQ89|CUTA_MOUSE Protein CutA OS=Mus musculus OX=10090 GN=Cuta PE=1 SV=3	3		3.30427e+06	7.40808e+06	5.11224e+06	3.49425e+06	3.75476e+06	743431	1.0592e+07	1.32941e+07	4.82971e+06	7.09609e+06	1.46926	0.555087	0.662058	0.963625	0.989176	Not Regulated
O54962 _ Banf1	O54962	sp|O54962|BAF_MOUSE Barrier-to-autointegration factor OS=Mus musculus OX=10090 GN=Banf1 PE=1 SV=1	5		1.80826e+07	2.13975e+07	2.24051e+07	1.28598e+07	1.17528e+07	5.82521e+07	1.62862e+07	2.3455e+07	1.86863e+07	2.74365e+07	1.46827	0.554122	0.660999	0.530976	0.704263	Not Regulated
Q3U4W8 _ Usp5	Q3U4W8;P56399;D3YYA5;D3Z4K7	tr|Q3U4W8|Q3U4W8_MOUSE Ubiquitin carboxyl-terminal hydrolase OS=Mus musculus OX=10090 GN=Usp5 PE=1 SV=1;sp|P56399|UBP5_MOUSE Ubiquitin carboxyl-terminal hydrolase 5 OS=Mus musculus OX=10090 GN=Usp5 PE=1 SV=1	18		2.70601e+07	2.49283e+07	3.13262e+07	3.17744e+07	4.30341e+07	4.56281e+07	3.33258e+07	4.6812e+07	2.87722e+07	4.22e+07	1.46669	0.552565	0.659293	0.0404035	0.148892	Not Regulated
Q3U9N4 _ Grn	Q3U9N4;P28798;H3BLC9;H3BJE0;H3BJ90	tr|Q3U9N4|Q3U9N4_MOUSE Progranulin OS=Mus musculus OX=10090 GN=Grn PE=1 SV=1;sp|P28798|GRN_MOUSE Progranulin OS=Mus musculus OX=10090 GN=Grn PE=1 SV=2	6		4.74123e+06	3.87036e+06	4.20861e+06	5.94337e+06	7.96244e+06	7.82956e+06	7.52396e+06	4.16087e+06	4.69089e+06	6.86921e+06	1.46437	0.550281	0.656789	0.105996	0.262147	Not Regulated
Q9CZ04 _ Cops7a	Q9CZ04;D3Z440;D3YVI6;D3Z0S0	sp|Q9CZ04|CSN7A_MOUSE COP9 signalosome complex subunit 7a OS=Mus musculus OX=10090 GN=Cops7a PE=1 SV=2;tr|D3Z440|D3Z440_MOUSE COP9 signalosome complex subunit 7a (Fragment) OS=Mus musculus OX=10090 GN=Cops7a PE=1 SV=8;tr|D3YVI6|D3YVI6_MOUSE COP9 signalosom	7		6.25043e+06	4.9111e+06	7.57166e+06	6.2315e+06	1.08358e+07	6.88717e+06	1.23677e+07	6.4644e+06	6.24117e+06	9.13876e+06	1.46427	0.550182	0.656681	0.114932	0.272818	Not Regulated
P24369 _ Ppib	P24369	sp|P24369|PPIB_MOUSE Peptidyl-prolyl cis-trans isomerase B OS=Mus musculus OX=10090 GN=Ppib PE=1 SV=2	20		2.67515e+08	2.80684e+08	2.84412e+08	2.38527e+08	4.10728e+08	2.50635e+08	6.19702e+08	2.85153e+08	2.67785e+08	3.91554e+08	1.4622	0.548141	0.654444	0.176011	0.358109	Not Regulated
A2A8V8 _ Srrm1	A2A8V8;A2A8V9;E9PUK6;Q52KI8;E9QKA4;F6T4M4;A2A983;F6UK16	tr|A2A8V8|A2A8V8_MOUSE Serine/arginine repetitive matrix protein 1 OS=Mus musculus OX=10090 GN=Srrm1 PE=1 SV=1;tr|A2A8V9|A2A8V9_MOUSE Serine/arginine repetitive matrix protein 1 OS=Mus musculus OX=10090 GN=Srrm1 PE=1 SV=1;tr|E9PUK6|E9PUK6_MOUSE Serine/argi	5		2.85989e+06	2.28598e+06	1.94219e+06	1.63789e+06	2.16436e+06	7.80337e+06	1.53693e+06	1.23439e+06	2.18149e+06	3.18476e+06	1.4599	0.545872	0.651957	0.778469	0.880181	Not Regulated
A0A1L1SSV8 _ Taok2	A0A1L1SSV8	tr|A0A1L1SSV8|A0A1L1SSV8_MOUSE Serine/threonine-protein kinase TAO2 (Fragment) OS=Mus musculus OX=10090 GN=Taok2 PE=1 SV=1	2		896724	1.01838e+06	5.88764e+06	701041	1.31846e+06	5.05029e+06	2.86974e+06	3.12841e+06	2.12595e+06	3.09173e+06	1.45428	0.540306	0.645857	0.177319	0.359219	Not Regulated
P98086 _ C1qa	P98086	sp|P98086|C1QA_MOUSE Complement C1q subcomponent subunit A OS=Mus musculus OX=10090 GN=C1qa PE=1 SV=2	8		4.94028e+07	6.8099e+07	3.05007e+07	3.82364e+07	5.54566e+07	5.43789e+07	7.6851e+07	8.37422e+07	4.65597e+07	6.76072e+07	1.45205	0.538095	0.643433	0.096308	0.24399	Not Regulated
B7FAV1 _ Flna	B7FAV1;B7FAU9;Q8BTM8;F6XC15;F6Z2C0;F7AVL7;J3JS91	tr|B7FAV1|B7FAV1_MOUSE Filamin, alpha (Fragment) OS=Mus musculus OX=10090 GN=Flna PE=1 SV=1;tr|B7FAU9|B7FAU9_MOUSE Filamin, alpha OS=Mus musculus OX=10090 GN=Flna PE=1 SV=1;sp|Q8BTM8|FLNA_MOUSE Filamin-A OS=Mus musculus OX=10090 GN=Flna PE=1 SV=5	27		1.51214e+07	1.11381e+07	2.27823e+07	5.5784e+06	1.44871e+07	2.42886e+07	2.93425e+07	1.11606e+07	1.36551e+07	1.98197e+07	1.45145	0.537497	0.642778	0.233988	0.426052	Not Regulated
Q9D6Y7 _ Msra	Q9D6Y7;A0A1B0GT40	sp|Q9D6Y7|MSRA_MOUSE Mitochondrial peptide methionine sulfoxide reductase OS=Mus musculus OX=10090 GN=Msra PE=1 SV=1;tr|A0A1B0GT40|A0A1B0GT40_MOUSE Mitochondrial peptide methionine sulfoxide reductase OS=Mus musculus OX=10090 GN=Msra PE=1 SV=1	8		1.19295e+07	1.18928e+07	1.34046e+07	1.34321e+07	1.33009e+07	8.22218e+06	3.36518e+07	1.83486e+07	1.26648e+07	1.83809e+07	1.45134	0.537386	0.642657	0.402949	0.596174	Not Regulated
P10922 _ H1f0	P10922	sp|P10922|H10_MOUSE Histone H1.0 OS=Mus musculus OX=10090 GN=H1f0 PE=2 SV=4	3		1.9028e+07	1.29669e+07	2.24151e+07	1.05774e+07	1.48915e+07	4.72811e+07	1.32187e+07	1.89218e+07	1.62469e+07	2.35783e+07	1.45125	0.537295	0.642557	0.388624	0.581117	Not Regulated
P62482 _ Kcnab2	P62482;Q3UPV6;E0CXZ9;E0CXI4;E0CYS2;P63143	sp|P62482|KCAB2_MOUSE Voltage-gated potassium channel subunit beta-2 OS=Mus musculus OX=10090 GN=Kcnab2 PE=1 SV=1;tr|Q3UPV6|Q3UPV6_MOUSE Voltage-gated potassium channel subunit beta-2 OS=Mus musculus OX=10090 GN=Kcnab2 PE=1 SV=1;tr|E0CXZ9|E0CXZ9_MOUSE Volt	19		6.28213e+07	5.6649e+07	5.20405e+07	5.05002e+07	7.0713e+07	6.60136e+07	8.47716e+07	9.96137e+07	5.55028e+07	8.0278e+07	1.44638	0.532445	0.637241	0.0532053	0.17548	Not Regulated
Q9D104 _ Srp19	Q9D104;G5E8T3;Q9D7A6;D6RHP8	tr|Q9D104|Q9D104_MOUSE Signal recognition particle 19 kDa protein OS=Mus musculus OX=10090 GN=Srp19 PE=1 SV=1;tr|G5E8T3|G5E8T3_MOUSE Signal recognition particle 19 kDa protein OS=Mus musculus OX=10090 GN=Srp19 PE=1 SV=1;sp|Q9D7A6|SRP19_MOUSE Signal recogni	3		7.29476e+06	1.01836e+07	5.61608e+06	6.82373e+06	8.87606e+06	7.88914e+06	1.16959e+07	1.47956e+07	7.47954e+06	1.08142e+07	1.44584	0.531903	0.636648	0.110787	0.269267	Not Regulated
Q8K2F8 _ Lsm14a	Q8K2F8;A0A0U1RP30;A0A0U1RP90;F6X2V9;A2BH69	sp|Q8K2F8|LS14A_MOUSE Protein LSM14 homolog A OS=Mus musculus OX=10090 GN=Lsm14a PE=1 SV=1	10		5.88376e+07	5.05747e+07	6.14497e+07	5.82095e+07	8.5842e+07	4.44854e+07	1.29186e+08	7.1261e+07	5.72679e+07	8.26935e+07	1.44398	0.530048	0.634615	0.222614	0.412268	Not Regulated
Q9R1T4 _ 06-sept	Q9R1T4;A2A3W1	sp|Q9R1T4|SEPT6_MOUSE Septin-6 OS=Mus musculus OX=10090 GN=Septin6 PE=1 SV=4	13		6.29363e+07	7.20482e+07	7.47658e+07	5.79619e+07	9.73213e+07	7.38456e+07	1.1325e+08	1.00653e+08	6.69281e+07	9.62674e+07	1.43837	0.524437	0.628464	0.0563956	0.181052	Not Regulated
O35343 _ Kpna4	O35343;A0A0B4J1E7;D3YTN1	sp|O35343|IMA3_MOUSE Importin subunit alpha-3 OS=Mus musculus OX=10090 GN=Kpna4 PE=1 SV=1;tr|A0A0B4J1E7|A0A0B4J1E7_MOUSE Importin subunit alpha-3 OS=Mus musculus OX=10090 GN=Kpna4 PE=1 SV=1	3		4.68807e+06	9.87978e+06	6.76893e+06	5.72896e+06	9.97295e+06	7.29634e+06	7.30043e+06	1.43124e+07	6.76644e+06	9.72053e+06	1.43658	0.522639	0.626494	0.147875	0.317628	Not Regulated
O54774 _ Ap3d1	O54774	sp|O54774|AP3D1_MOUSE AP-3 complex subunit delta-1 OS=Mus musculus OX=10090 GN=Ap3d1 PE=1 SV=1	36		8.25114e+07	8.4901e+07	1.0193e+08	8.46189e+07	1.17344e+08	1.99892e+08	9.69298e+07	9.33795e+07	8.84904e+07	1.26886e+08	1.4339	0.519944	0.62354	0.153293	0.326676	Not Regulated
A0A0G2JGL8 _ Dhx30	A0A0G2JGL8;Q99PU8;A0A0G2JGL1;A0A0G2JGY7;A0A0G2JE53;A0A0G2JFR1;A0A0G2JEY7	tr|A0A0G2JGL8|A0A0G2JGL8_MOUSE ATP-dependent RNA helicase DHX30 OS=Mus musculus OX=10090 GN=Dhx30 PE=1 SV=1;sp|Q99PU8|DHX30_MOUSE ATP-dependent RNA helicase DHX30 OS=Mus musculus OX=10090 GN=Dhx30 PE=1 SV=1	20		1.53571e+07	1.84881e+07	2.10687e+07	1.55064e+07	1.99651e+07	6.64356e+07	6.27495e+06	8.12489e+06	1.76051e+07	2.52001e+07	1.43142	0.517442	0.620798	0.866225	0.937114	Not Regulated
Q3UHH4 _ Trim2	Q3UHH4;E9QKC6;Q9ESN6;D3YY69;D3YZJ0	tr|Q3UHH4|Q3UHH4_MOUSE Tripartite motif-containing protein 2 OS=Mus musculus OX=10090 GN=Trim2 PE=1 SV=1;tr|E9QKC6|E9QKC6_MOUSE Tripartite motif-containing protein 2 OS=Mus musculus OX=10090 GN=Trim2 PE=1 SV=1;sp|Q9ESN6|TRIM2_MOUSE Tripartite motif-contain	10		1.31371e+07	1.64721e+07	1.65412e+07	1.21613e+07	1.70776e+07	2.27808e+07	1.51374e+07	2.84403e+07	1.45779e+07	2.0859e+07	1.43086	0.516884	0.620186	0.1104	0.268729	Not Regulated
P11983 _ Tcp1	P11983;F2Z483;A0A3B2WDE2	sp|P11983|TCPA_MOUSE T-complex protein 1 subunit alpha OS=Mus musculus OX=10090 GN=Tcp1 PE=1 SV=3	26		8.45103e+07	8.14724e+07	6.91667e+07	7.07182e+07	9.60374e+07	9.06455e+07	1.1951e+08	1.31431e+08	7.64669e+07	1.09406e+08	1.43076	0.516782	0.620075	0.0566553	0.181052	Not Regulated
P62245 _ Rps15a	P62245;F8WJ41;D3YVB4;D3Z712	sp|P62245|RS15A_MOUSE 40S ribosomal protein S15a OS=Mus musculus OX=10090 GN=Rps15a PE=1 SV=2;tr|F8WJ41|F8WJ41_MOUSE 40S ribosomal protein S15a (Fragment) OS=Mus musculus OX=10090 GN=Rps15a PE=1 SV=1;tr|D3YVB4|D3YVB4_MOUSE 40S ribosomal protein S15a (Fragm	15		4.93789e+08	4.51853e+08	5.14598e+08	5.56393e+08	9.63881e+08	7.59165e+08	2.85479e+08	8.76146e+08	5.04158e+08	7.21168e+08	1.43044	0.516459	0.619721	0.350821	0.547442	Not Regulated
Q3UHD9 _ Agap2	Q3UHD9	sp|Q3UHD9|AGAP2_MOUSE Arf-GAP with GTPase, ANK repeat and PH domain-containing protein 2 OS=Mus musculus OX=10090 GN=Agap2 PE=1 SV=1	11		7.03806e+06	3.60082e+06	4.70818e+06	5.87939e+06	5.43834e+06	1.86741e+07	4.13747e+06	2.08026e+06	5.30661e+06	7.58255e+06	1.42889	0.514892	0.618003	0.896646	0.957007	Not Regulated
A0A1L1SS44 _ Aplp2	A0A1L1SS44;Q60709;Q06335	tr|A0A1L1SS44|A0A1L1SS44_MOUSE Amyloid-like protein 2 (Fragment) OS=Mus musculus OX=10090 GN=Aplp2 PE=1 SV=1;tr|Q60709|Q60709_MOUSE Amyloid-like protein 2 OS=Mus musculus OX=10090 GN=Aplp2 PE=1 SV=1;sp|Q06335|APLP2_MOUSE Amyloid-like protein 2 OS=Mus muscu	6		4.75175e+06	4.6515e+06	4.43619e+06	2.24013e+06	4.14362e+06	1.03271e+07	747511	7.72842e+06	4.01989e+06	5.73666e+06	1.42707	0.513054	0.615989	0.955499	0.986439	Not Regulated
Q9QZQ8 _ H2afy	Q9QZQ8	sp|Q9QZQ8|H2AY_MOUSE Core histone macro-H2A.1 OS=Mus musculus OX=10090 GN=H2afy PE=1 SV=3	14		4.63336e+07	5.83336e+07	5.65978e+07	4.30034e+07	5.14973e+07	1.80281e+08	1.2217e+07	4.7181e+07	5.10671e+07	7.27941e+07	1.42546	0.511428	0.614207	0.914699	0.965467	Not Regulated
A0A0R4J2C2 _ Syt2	A0A0R4J2C2;P46097	tr|A0A0R4J2C2|A0A0R4J2C2_MOUSE Synaptotagmin II OS=Mus musculus OX=10090 GN=Syt2 PE=1 SV=1;sp|P46097|SYT2_MOUSE Synaptotagmin-2 OS=Mus musculus OX=10090 GN=Syt2 PE=1 SV=1	3		1.17061e+07	1.23221e+07	1.29834e+07	7.44923e+06	1.51446e+07	7.25006e+06	2.29827e+07	1.79888e+07	1.11152e+07	1.58415e+07	1.42522	0.51118	0.613935	0.293087	0.490792	Not Regulated
Q9QZD9 _ Eif3i	Q9QZD9;A2AE03	sp|Q9QZD9|EIF3I_MOUSE Eukaryotic translation initiation factor 3 subunit I OS=Mus musculus OX=10090 GN=Eif3i PE=1 SV=1	17		3.89903e+07	5.0282e+07	3.64314e+07	4.00409e+07	5.6199e+07	5.41251e+07	6.56486e+07	5.90256e+07	4.14362e+07	5.87496e+07	1.41783	0.503688	0.605724	0.045591	0.156578	Not Regulated
P42932 _ Cct8	P42932;H3BL49;H3BKG2;H3BLL1;H3BJB6;H3BKR8	sp|P42932|TCPQ_MOUSE T-complex protein 1 subunit theta OS=Mus musculus OX=10090 GN=Cct8 PE=1 SV=3;tr|H3BL49|H3BL49_MOUSE T-complex protein 1 subunit theta OS=Mus musculus OX=10090 GN=Cct8 PE=1 SV=1	26		4.61288e+07	5.36319e+07	5.71927e+07	3.6191e+07	6.02546e+07	8.77195e+07	6.8815e+07	5.70051e+07	4.82861e+07	6.84486e+07	1.41756	0.503412	0.605421	0.0811938	0.221512	Not Regulated
Q8BH58 _ Tiprl	Q8BH58;A0A0A6YY87	sp|Q8BH58|TIPRL_MOUSE TIP41-like protein OS=Mus musculus OX=10090 GN=Tiprl PE=1 SV=1	3		4.10537e+06	4.05815e+06	4.59773e+06	3.56513e+06	2.96514e+06	1.26213e+07	3.6797e+06	3.87534e+06	4.0816e+06	5.78538e+06	1.41743	0.503277	0.605273	0.591072	0.743873	Not Regulated
V9GWT6 _ Erc1	V9GWT6;V9GXH3;V9GXF0;V9GXP8;F8VPM7;Q99MI1;V9GX53;V9GXL1	tr|V9GWT6|V9GWT6_MOUSE ELKS/Rab6-interacting/CAST family member 1 OS=Mus musculus OX=10090 GN=Erc1 PE=1 SV=1;tr|V9GXH3|V9GXH3_MOUSE ELKS/Rab6-interacting/CAST family member 1 OS=Mus musculus OX=10090 GN=Erc1 PE=1 SV=1;tr|V9GXF0|V9GXF0_MOUSE ELKS/Rab6-inter	17		3.2476e+07	3.37975e+07	2.7398e+07	3.39861e+07	3.99175e+07	7.01949e+07	3.39508e+07	3.68668e+07	3.19144e+07	4.52325e+07	1.41731	0.503153	0.605137	0.149739	0.320785	Not Regulated
E9QN08 _ Eef1d	E9QN08;Q80T06;P57776;A0A0R4J1L2;Q91VK2;A0A0R4J1E2;D3YUQ9;F6ZFU0;D3Z7N2;D3YZT9;D3YY68	tr|E9QN08|E9QN08_MOUSE Elongation factor 1-delta (Fragment) OS=Mus musculus OX=10090 GN=Eef1d PE=1 SV=1;tr|Q80T06|Q80T06_MOUSE Elongation factor 1-delta OS=Mus musculus OX=10090 GN=Eef1d PE=1 SV=1;sp|P57776|EF1D_MOUSE Elongation factor 1-delta OS=Mus muscu	7		1.53866e+07	1.48758e+07	1.33444e+07	1.25457e+07	2.28145e+07	2.01113e+07	1.99164e+07	1.66984e+07	1.40381e+07	1.98851e+07	1.41651	0.502341	0.604247	0.0492877	0.165681	Not Regulated
A0A0A6YX18 _ Atp6v1h	A0A0A6YX18;Q8BVE3;A0A0A6YWP6;A0A0A6YVU0;A0A0A6YW86	tr|A0A0A6YX18|A0A0A6YX18_MOUSE V-type proton ATPase subunit H OS=Mus musculus OX=10090 GN=Atp6v1h PE=1 SV=1;sp|Q8BVE3|VATH_MOUSE V-type proton ATPase subunit H OS=Mus musculus OX=10090 GN=Atp6v1h PE=1 SV=1;tr|A0A0A6YWP6|A0A0A6YWP6_MOUSE V-type proton ATPas	6		9.00553e+06	5.83005e+06	3.63574e+06	8.76125e+06	6.01117e+06	8.18635e+06	1.11619e+07	1.31846e+07	6.80814e+06	9.63599e+06	1.41536	0.501171	0.602965	0.193685	0.3822	Not Regulated
Q9CQU0 _ Txndc12	Q9CQU0	sp|Q9CQU0|TXD12_MOUSE Thioredoxin domain-containing protein 12 OS=Mus musculus OX=10090 GN=Txndc12 PE=1 SV=1	7		1.23564e+07	1.27775e+07	1.25908e+07	1.49112e+07	1.3005e+07	5.45784e+06	3.75209e+07	1.85078e+07	1.3159e+07	1.86229e+07	1.41522	0.501029	0.60281	0.727221	0.836253	Not Regulated
A0A2I3BRQ3 _ Itih3	A0A2I3BRQ3;Q61704;CON__Q0V8M9	tr|A0A2I3BRQ3|A0A2I3BRQ3_MOUSE Inter-alpha-trypsin inhibitor heavy chain H3 OS=Mus musculus OX=10090 GN=Itih3 PE=1 SV=1;sp|Q61704|ITIH3_MOUSE Inter-alpha-trypsin inhibitor heavy chain H3 OS=Mus musculus OX=10090 GN=Itih3 PE=1 SV=3;	4	+	3.1431e+06	3.54752e+06	2.37601e+06	3.61464e+06	3.90649e+06	4.11754e+06	3.21993e+06	6.68512e+06	3.17032e+06	4.48227e+06	1.41382	0.499602	0.601245	0.146101	0.315485	Not Regulated
Q9CR68 _ Uqcrfs1	Q9CR68	sp|Q9CR68|UCRI_MOUSE Cytochrome b-c1 complex subunit Rieske, mitochondrial OS=Mus musculus OX=10090 GN=Uqcrfs1 PE=1 SV=1	11		2.35098e+07	1.84425e+07	2.18173e+07	2.13056e+07	2.61036e+07	1.62951e+07	3.56387e+07	4.2002e+07	2.12688e+07	3.00098e+07	1.41098	0.496698	0.598062	0.225808	0.416744	Not Regulated
P48318 _ Gad1	P48318;D3Z1L8;D3Z5S3	sp|P48318|DCE1_MOUSE Glutamate decarboxylase 1 OS=Mus musculus OX=10090 GN=Gad1 PE=1 SV=2	6		5.79314e+06	5.37175e+06	4.49426e+06	4.33051e+06	5.3484e+06	6.57191e+06	9.02168e+06	7.19241e+06	4.99741e+06	7.0336e+06	1.40745	0.493082	0.594099	0.0871199	0.231845	Not Regulated
Q61768 _ Kif5b	Q61768;E9QAK5	sp|Q61768|KINH_MOUSE Kinesin-1 heavy chain OS=Mus musculus OX=10090 GN=Kif5b PE=1 SV=3;tr|E9QAK5|E9QAK5_MOUSE Kinesin-like protein (Fragment) OS=Mus musculus OX=10090 GN=Kif5b PE=1 SV=1	7		8.86961e+06	8.87646e+06	5.21244e+06	6.71565e+06	9.79563e+06	1.44955e+07	1.02954e+07	7.16012e+06	7.41854e+06	1.04367e+07	1.40684	0.492454	0.593411	0.142958	0.309933	Not Regulated
P14115 _ Rpl27a	P14115	sp|P14115|RL27A_MOUSE 60S ribosomal protein L27a OS=Mus musculus OX=10090 GN=Rpl27a PE=1 SV=5	7		6.07242e+06	7.24748e+06	4.76184e+06	2.63066e+06	9.2901e+06	1.09573e+07	5.02123e+06	3.81687e+06	5.1781e+06	7.27138e+06	1.40426	0.489807	0.59051	0.323152	0.522312	Not Regulated
Q60737 _ Csnk2a1	Q60737;A2ANR6;Q6NSS6	sp|Q60737|CSK21_MOUSE Casein kinase II subunit alpha OS=Mus musculus OX=10090 GN=Csnk2a1 PE=1 SV=2	15		3.8909e+07	3.61684e+07	4.92864e+07	2.39975e+07	3.70894e+07	6.36467e+07	3.71607e+07	7.00306e+07	3.70903e+07	5.19819e+07	1.40149	0.486966	0.587396	0.188007	0.374632	Not Regulated
A0A1Y7VN70 _ Glrx5	A0A1Y7VN70;Q80Y14	tr|A0A1Y7VN70|A0A1Y7VN70_MOUSE Glutaredoxin-related protein 5, mitochondrial OS=Mus musculus OX=10090 GN=Glrx5 PE=1 SV=1;sp|Q80Y14|GLRX5_MOUSE Glutaredoxin-related protein 5, mitochondrial OS=Mus musculus OX=10090 GN=Glrx5 PE=1 SV=2	2		1.44355e+07	1.2162e+07	1.24947e+07	1.25407e+07	1.94207e+07	1.17446e+07	1.66193e+07	2.45448e+07	1.29082e+07	1.80824e+07	1.40084	0.486291	0.586656	0.140645	0.307377	Not Regulated
Q8CJF9 _ Ago3	Q8CJF9;A3KFX7	sp|Q8CJF9|AGO3_MOUSE Protein argonaute-3 OS=Mus musculus OX=10090 GN=Ago3 PE=2 SV=2	12		1.44537e+07	2.43332e+07	1.53429e+07	16281500	3.08972e+07	2.85215e+07	2.01471e+07	1.8969e+07	1.76028e+07	2.46337e+07	1.39942	0.484827	0.585052	0.117955	0.275567	Not Regulated
F8VPX1 _ Usp7	F8VPX1;E9PXY8;Q6A4J8;G3UWR8	tr|F8VPX1|F8VPX1_MOUSE Ubiquitin carboxyl-terminal hydrolase 7 OS=Mus musculus OX=10090 GN=Usp7 PE=1 SV=1;tr|E9PXY8|E9PXY8_MOUSE Ubiquitin carboxyl-terminal hydrolase 7 OS=Mus musculus OX=10090 GN=Usp7 PE=1 SV=1;sp|Q6A4J8|UBP7_MOUSE Ubiquitin carboxyl-term	16		1.09722e+07	1.41081e+07	1.09358e+07	7.34737e+06	1.2554e+07	1.47249e+07	1.29409e+07	2.04163e+07	1.08409e+07	1.5159e+07	1.39832	0.483699	0.583815	0.116895	0.274709	Not Regulated
P09528 _ Fth1	P09528;A0A494BA92;A0A494B9D4;A0A494BAP3	sp|P09528|FRIH_MOUSE Ferritin heavy chain OS=Mus musculus OX=10090 GN=Fth1 PE=1 SV=2	14		4.5426e+07	4.30339e+07	4.62435e+07	5.39876e+07	5.33186e+07	5.76523e+07	1.06243e+08	4.65248e+07	4.71728e+07	6.59347e+07	1.39773	0.483083	0.58314	0.200668	0.390381	Not Regulated
Q8VDM4 _ Psmd2	Q8VDM4;A0A338P6S9;A0A338P7H4;A0A338P6M5	sp|Q8VDM4|PSMD2_MOUSE 26S proteasome non-ATPase regulatory subunit 2 OS=Mus musculus OX=10090 GN=Psmd2 PE=1 SV=1	4		1.59476e+06	5.63245e+06	6.2409e+06	3.937e+06	2.0149e+06	1.20802e+07	7.12539e+06	3.06279e+06	4.35128e+06	6.07083e+06	1.39518	0.480454	0.580259	0.624838	0.769104	Not Regulated
Q3UHH0 _ Atp2b2	Q3UHH0;F8WHB1;Q9R0K7;S4R1C4	tr|Q3UHH0|Q3UHH0_MOUSE Calcium-transporting ATPase OS=Mus musculus OX=10090 GN=Atp2b2 PE=1 SV=1;tr|F8WHB1|F8WHB1_MOUSE Calcium-transporting ATPase OS=Mus musculus OX=10090 GN=Atp2b2 PE=1 SV=1;sp|Q9R0K7|AT2B2_MOUSE Plasma membrane calcium-transporting ATPas	15		2.48031e+07	9.8182e+06	5.13573e+06	8.51722e+06	1.57739e+07	1.42852e+07	1.94255e+07	1.77951e+07	1.20686e+07	1.68199e+07	1.3937	0.478916	0.578573	0.135365	0.29946	Not Regulated
P15105 _ Glul	P15105;D3YVK1;D3Z121	sp|P15105|GLNA_MOUSE Glutamine synthetase OS=Mus musculus OX=10090 GN=Glul PE=1 SV=6	27		9.65963e+08	1.09287e+09	1.25944e+09	9.99427e+08	1.2714e+09	1.1889e+09	2.19704e+09	1.35444e+09	1.07942e+09	1.50294e+09	1.39236	0.477529	0.577054	0.132615	0.294657	Not Regulated
Q8R326 _ Pspc1	Q8R326;F7D909	sp|Q8R326|PSPC1_MOUSE Paraspeckle component 1 OS=Mus musculus OX=10090 GN=Pspc1 PE=1 SV=1	12		6.61304e+07	4.8897e+07	4.62862e+07	3.80389e+07	4.70416e+07	1.27399e+08	4.16678e+07	6.07946e+07	4.98381e+07	6.92258e+07	1.38901	0.474061	0.573252	0.37296	0.56676	Not Regulated
Q03265 _ Atp5a1	Q03265;D3Z6F5;D6RJ16	sp|Q03265|ATPA_MOUSE ATP synthase subunit alpha, mitochondrial OS=Mus musculus OX=10090 GN=Atp5f1a PE=1 SV=1;tr|D3Z6F5|D3Z6F5_MOUSE ATP synthase subunit alpha OS=Mus musculus OX=10090 GN=Atp5a1 PE=1 SV=1	40		4.04576e+08	4.84441e+08	4.78575e+08	4.05374e+08	5.87853e+08	6.63556e+08	7.11409e+08	4.95024e+08	4.43241e+08	6.14461e+08	1.38629	0.471229	0.570148	0.0716333	0.204406	Not Regulated
P23116 _ Eif3a	P23116;A0A494B9I0	sp|P23116|EIF3A_MOUSE Eukaryotic translation initiation factor 3 subunit A OS=Mus musculus OX=10090 GN=Eif3a PE=1 SV=5	31		4.07339e+07	7.09311e+07	6.17173e+07	6.66546e+07	7.9145e+07	1.08249e+08	7.64932e+07	6.7964e+07	6.00092e+07	8.29628e+07	1.3825	0.46728	0.56582	0.114048	0.272045	Not Regulated
A0A087WRS3 _ Abi2	A0A087WRS3;A0A087WPP8;Q6AXH6;Q6AXD2;P62484;A0A087WR90;A0A087WNT3;A0A087WP64;A0A087WPE6;A0A087WNU9	tr|A0A087WRS3|A0A087WRS3_MOUSE Abl interactor 2 OS=Mus musculus OX=10090 GN=Abi2 PE=1 SV=1;tr|A0A087WPP8|A0A087WPP8_MOUSE Abl interactor 2 OS=Mus musculus OX=10090 GN=Abi2 PE=1 SV=1;tr|Q6AXH6|Q6AXH6_MOUSE Abi2 protein OS=Mus musculus OX=10090 GN=Abi2 PE=1	8		3.82413e+07	3.80449e+07	3.45556e+07	2.90851e+07	5.41402e+07	4.96547e+07	5.00746e+07	3.88837e+07	3.49817e+07	4.81883e+07	1.37753	0.462081	0.560122	0.0746889	0.210475	Not Regulated
E9PYI8 _ Usp14	E9PYI8;Q9JMA1	tr|E9PYI8|E9PYI8_MOUSE Ubiquitin carboxyl-terminal hydrolase OS=Mus musculus OX=10090 GN=Usp14 PE=1 SV=1;sp|Q9JMA1|UBP14_MOUSE Ubiquitin carboxyl-terminal hydrolase 14 OS=Mus musculus OX=10090 GN=Usp14 PE=1 SV=3	7		5.63393e+06	6.24499e+06	7.23306e+06	5.28608e+06	9.32192e+06	7.89389e+06	9.53537e+06	6.78245e+06	6.09951e+06	8.3834e+06	1.37444	0.458842	0.556572	0.0827209	0.224548	Not Regulated
Q80TL0 _ Ppm1e	Q80TL0	sp|Q80TL0|PPM1E_MOUSE Protein phosphatase 1E OS=Mus musculus OX=10090 GN=Ppm1e PE=1 SV=2	13		3.20033e+07	2.37242e+07	3.4621e+07	3.58556e+07	3.69324e+07	2.72797e+07	6.42267e+07	4.48919e+07	3.1551e+07	4.33327e+07	1.37342	0.457768	0.555395	0.220695	0.411054	Not Regulated
P47708 _ Rph3a	P47708;A0A0J9YV12;P70169	sp|P47708|RP3A_MOUSE Rabphilin-3A OS=Mus musculus OX=10090 GN=Rph3a PE=1 SV=2	26		9.30866e+07	7.54975e+07	7.5086e+07	9.11052e+07	1.40671e+08	2.03556e+08	5.20556e+07	6.27458e+07	8.36939e+07	1.14757e+08	1.37115	0.455389	0.552788	0.592348	0.744326	Not Regulated
Q9D1Q6 _ Erp44	Q9D1Q6	sp|Q9D1Q6|ERP44_MOUSE Endoplasmic reticulum resident protein 44 OS=Mus musculus OX=10090 GN=Erp44 PE=1 SV=1	17		6.19278e+07	5.50265e+07	5.11651e+07	4.63298e+07	8.25048e+07	6.15174e+07	6.11663e+07	8.86767e+07	5.36123e+07	7.34663e+07	1.37033	0.454518	0.551834	0.098066	0.247217	Not Regulated
B1AWE0 _ Clta	B1AWE0;Q6PFA2	tr|B1AWE0|B1AWE0_MOUSE Clathrin light chain OS=Mus musculus OX=10090 GN=Clta PE=1 SV=1;tr|Q6PFA2|Q6PFA2_MOUSE Clathrin light chain OS=Mus musculus OX=10090 GN=Clta PE=1 SV=1	7		3.54274e+07	2.80987e+07	2.57128e+07	3.72164e+07	4.78829e+07	3.05219e+07	2.77464e+07	6.69757e+07	3.16138e+07	4.32817e+07	1.36908	0.453202	0.550391	0.278413	0.475738	Not Regulated
Q5SW88 _ Rab1;Rab1A	Q5SW88;P62821;Q5SW87;Q5SW86	tr|Q5SW88|Q5SW88_MOUSE RAB1A, member RAS oncogene family OS=Mus musculus OX=10090 GN=Rab1a PE=1 SV=1;sp|P62821|RAB1A_MOUSE Ras-related protein Rab-1A OS=Mus musculus OX=10090 GN=Rab1A PE=1 SV=3;tr|Q5SW87|Q5SW87_MOUSE RAB1A, member RAS oncogene family OS=Mu	8		1.25118e+07	7.04422e+06	1.06899e+07	832718	6.90882e+06	1.08226e+07	1.56e+07	9.18134e+06	7.76966e+06	1.06282e+07	1.36791	0.451971	0.549041	0.25898	0.455244	Not Regulated
Q9CQ75 _ Ndufa2	Q9CQ75	sp|Q9CQ75|NDUA2_MOUSE NADH dehydrogenase [ubiquinone] 1 alpha subcomplex subunit 2 OS=Mus musculus OX=10090 GN=Ndufa2 PE=1 SV=3	2		2.55213e+06	3.83515e+06	3.30597e+06	2.85657e+06	4.51637e+06	3.31384e+06	8.59475e+06	702051	3.13745e+06	4.28175e+06	1.36472	0.448607	0.545355	0.990103	0.995159	Not Regulated
Q9D1R9 _ Rpl34	Q9D1R9;A0A0G2JGY8;A0A0G2JEY6	sp|Q9D1R9|RL34_MOUSE 60S ribosomal protein L34 OS=Mus musculus OX=10090 GN=Rpl34 PE=1 SV=2	5		1.00939e+08	5.87686e+07	4.98344e+07	6.42738e+07	1.14286e+08	1.76061e+08	3.9961e+07	4.1882e+07	6.8454e+07	9.30474e+07	1.35927	0.442831	0.539024	0.692674	0.812032	Not Regulated
Q7TMY8 _ Huwe1	Q7TMY8;A2AFQ0;F6XP90	sp|Q7TMY8|HUWE1_MOUSE E3 ubiquitin-protein ligase HUWE1 OS=Mus musculus OX=10090 GN=Huwe1 PE=1 SV=5;tr|A2AFQ0|A2AFQ0_MOUSE E3 ubiquitin-protein ligase HUWE1 OS=Mus musculus OX=10090 GN=Huwe1 PE=1 SV=1	17		1.84417e+07	1.67275e+07	5.09132e+06	4.0536e+06	1.39787e+07	1.43449e+07	2.17114e+07	1.01616e+07	1.10785e+07	1.50491e+07	1.35841	0.441914	0.538019	0.220346	0.410875	Not Regulated
A0A1B0GR60 _ Ftl1	A0A1B0GR60;Q9CPX4;P29391;P49945	tr|A0A1B0GR60|A0A1B0GR60_MOUSE Ferritin OS=Mus musculus OX=10090 GN=Ftl1 PE=1 SV=1;tr|Q9CPX4|Q9CPX4_MOUSE Ferritin OS=Mus musculus OX=10090 GN=Ftl1 PE=1 SV=1;sp|P29391|FRIL1_MOUSE Ferritin light chain 1 OS=Mus musculus OX=10090 GN=Ftl1 PE=1 SV=2	4		1.24471e+07	7.50819e+06	8.44127e+06	6.07256e+06	1.12207e+07	7.17895e+06	1.40085e+07	1.43689e+07	8.61729e+06	1.16943e+07	1.35707	0.440497	0.536466	0.208285	0.399321	Not Regulated
Q9JKS5 _ Habp4	Q9JKS5;E9QKB2;A0A1Y7VNT1	sp|Q9JKS5|HABP4_MOUSE Intracellular hyaluronan-binding protein 4 OS=Mus musculus OX=10090 GN=Habp4 PE=1 SV=2;tr|E9QKB2|E9QKB2_MOUSE Intracellular hyaluronan-binding protein 4 OS=Mus musculus OX=10090 GN=Habp4 PE=1 SV=1;tr|A0A1Y7VNT1|A0A1Y7VNT1_MOUSE Intrac	9		4.34636e+06	2.88126e+06	2.71887e+06	3.52495e+06	4.74813e+06	1.10388e+07	2.21587e+06	254293	3.36786e+06	4.56427e+06	1.35524	0.43855	0.534332	0.614334	0.761517	Not Regulated
P62264 _ Rps14	P62264;D3YVF4;D3Z7I1;A0A494BAS4	sp|P62264|RS14_MOUSE 40S ribosomal protein S14 OS=Mus musculus OX=10090 GN=Rps14 PE=1 SV=3;tr|D3YVF4|D3YVF4_MOUSE 40S ribosomal protein S14 (Fragment) OS=Mus musculus OX=10090 GN=Rps14 PE=1 SV=1;tr|D3Z7I1|D3Z7I1_MOUSE 40S ribosomal protein S14 (Fragment) O	12		2.19359e+08	2.65508e+08	2.68785e+08	3.64332e+08	5.58724e+08	4.44284e+08	1.62709e+08	3.47944e+08	2.79496e+08	3.78415e+08	1.35392	0.437143	0.532791	0.425373	0.614806	Not Regulated
P68040 _ Gnb2l1	P68040	sp|P68040|RACK1_MOUSE Receptor of activated protein C kinase 1 OS=Mus musculus OX=10090 GN=Rack1 PE=1 SV=3	37		3.28113e+09	3.5286e+09	2.4355e+09	4.07957e+09	6.02574e+09	5.62219e+09	2.67729e+09	3.71135e+09	3.3312e+09	4.50914e+09	1.35361	0.436811	0.532426	0.261167	0.457112	Not Regulated
Q6ZPE2 _ Sbf1	Q6ZPE2;H3BKD9;D6RG52;F7AWK3;F6S251;F7BBM8	sp|Q6ZPE2|MTMR5_MOUSE Myotubularin-related protein 5 OS=Mus musculus OX=10090 GN=Sbf1 PE=1 SV=2	72		1.95709e+08	1.86579e+08	1.93821e+08	2.43249e+08	2.66791e+08	1.59951e+08	3.16872e+08	3.63363e+08	2.04839e+08	2.76744e+08	1.35103	0.434061	0.529412	0.234566	0.42615	Not Regulated
P07724 _ Alb	P07724	sp|P07724|ALBU_MOUSE Serum albumin OS=Mus musculus OX=10090 GN=Alb PE=1 SV=3	31		1.40066e+08	8.76503e+07	9.25823e+07	8.89152e+07	1.39811e+08	5.73157e+07	2.49296e+08	1.06363e+08	1.02303e+08	1.38196e+08	1.35085	0.433868	0.529201	0.546414	0.714204	Not Regulated
P14869 _ Rplp0	P14869;S4R1N1;D3YVM5	sp|P14869|RLA0_MOUSE 60S acidic ribosomal protein P0 OS=Mus musculus OX=10090 GN=Rplp0 PE=1 SV=3;tr|S4R1N1|S4R1N1_MOUSE 60S acidic ribosomal protein P0 (Fragment) OS=Mus musculus OX=10090 GN=Rplp0 PE=1 SV=1;tr|D3YVM5|D3YVM5_MOUSE 60S acidic ribosomal prote	20		8.1343e+08	8.27566e+08	6.99552e+08	7.60385e+08	1.35136e+09	1.2423e+09	5.80046e+08	1.01091e+09	7.75233e+08	1.04616e+09	1.34947	0.432395	0.527586	0.256578	0.45151	Not Regulated
A0A0J9YUZ4 _ Hmgb1	A0A0J9YUZ4;P63158;A0A0J9YUD8;D3YZ18;D3YVC6;P30681;A0A1B0GQX9	tr|A0A0J9YUZ4|A0A0J9YUZ4_MOUSE High mobility group protein B1 (Fragment) OS=Mus musculus OX=10090 GN=Hmgb1 PE=1 SV=1;sp|P63158|HMGB1_MOUSE High mobility group protein B1 OS=Mus musculus OX=10090 GN=Hmgb1 PE=1 SV=2;tr|A0A0J9YUD8|A0A0J9YUD8_MOUSE High mobili	7		2.7429e+07	2.98786e+07	3.72783e+07	2.27922e+07	2.99583e+07	3.05368e+07	5.75726e+07	4.03194e+07	2.93445e+07	3.95968e+07	1.34938	0.432292	0.527473	0.201963	0.391409	Not Regulated
Q8QZV4 _ Stk32c	Q8QZV4;E9PXK4	sp|Q8QZV4|ST32C_MOUSE Serine/threonine-protein kinase 32C OS=Mus musculus OX=10090 GN=Stk32c PE=1 SV=1;tr|E9PXK4|E9PXK4_MOUSE Serine/threonine-protein kinase 32C OS=Mus musculus OX=10090 GN=Stk32c PE=1 SV=1	3		5.66114e+06	5.08301e+06	2.8279e+06	832718	4.34767e+06	4.46265e+06	4.49495e+06	6.10725e+06	3.60119e+06	4.85313e+06	1.34765	0.430441	0.525445	0.214166	0.405868	Not Regulated
Q9QZB7 _ Actr10	Q9QZB7;A0A1Y7VL71;A0A1Y7VM21	sp|Q9QZB7|ARP10_MOUSE Actin-related protein 10 OS=Mus musculus OX=10090 GN=Actr10 PE=1 SV=2	11		1.53683e+07	1.8727e+07	1.58865e+07	3.20016e+07	3.99147e+07	2.80709e+07	1.96715e+07	2.27873e+07	2.04959e+07	2.76111e+07	1.34715	0.429916	0.524869	0.213606	0.405752	Not Regulated
P63038 _ Hspd1	P63038;D3Z2F2;D3Z7J9	sp|P63038|CH60_MOUSE 60 kDa heat shock protein, mitochondrial OS=Mus musculus OX=10090 GN=Hspd1 PE=1 SV=1	23		5.10776e+07	5.377e+07	7.03067e+07	4.02398e+07	7.80774e+07	8.73192e+07	4.19515e+07	8.26489e+07	5.38485e+07	7.24992e+07	1.34636	0.429059	0.52393	0.229524	0.421226	Not Regulated
P68372 _ Tubb4b	P68372;G3UZR1	sp|P68372|TBB4B_MOUSE Tubulin beta-4B chain OS=Mus musculus OX=10090 GN=Tubb4b PE=1 SV=1	35		5.00004e+08	5.71834e+08	4.86189e+08	4.30264e+08	6.766e+08	7.40559e+08	4.86197e+08	7.67088e+08	4.97073e+08	6.67611e+08	1.34309	0.425551	0.520085	0.124674	0.282578	Not Regulated
Q9CXY6 _ Ilf2	Q9CXY6	sp|Q9CXY6|ILF2_MOUSE Interleukin enhancer-binding factor 2 OS=Mus musculus OX=10090 GN=Ilf2 PE=1 SV=1	12		1.71456e+07	2.04213e+07	1.89793e+07	1.71757e+07	2.20367e+07	4.22122e+07	1.16706e+07	2.3086e+07	1.84305e+07	2.47514e+07	1.34296	0.425417	0.519939	0.460724	0.648604	Not Regulated
P63276 _ Rps17	P63276	sp|P63276|RS17_MOUSE 40S ribosomal protein S17 OS=Mus musculus OX=10090 GN=Rps17 PE=1 SV=2	14		2.16287e+08	2.27742e+08	2.53911e+08	2.16302e+08	3.72534e+08	2.83491e+08	1.41969e+08	4.29614e+08	2.28561e+08	3.06902e+08	1.34276	0.425201	0.519702	0.396479	0.588744	Not Regulated
D3YUM1 _ Ndufv1	D3YUM1;Q91YT0;D3Z1U9;D3Z0K1;A0A494BAS8;D3YXX5;D6RG60	tr|D3YUM1|D3YUM1_MOUSE NADH dehydrogenase [ubiquinone] flavoprotein 1, mitochondrial OS=Mus musculus OX=10090 GN=Ndufv1 PE=1 SV=1;sp|Q91YT0|NDUV1_MOUSE NADH dehydrogenase [ubiquinone] flavoprotein 1, mitochondrial OS=Mus musculus OX=10090 GN=Ndufv1 PE=1 SV	13		1.61328e+07	3.29897e+07	1.9318e+07	1.77803e+07	2.79871e+07	1.78598e+07	3.32045e+07	3.6357e+07	2.15552e+07	2.88521e+07	1.33852	0.42064	0.514703	0.222524	0.412268	Not Regulated
Q99M87 _ Dnaja3	Q99M87	sp|Q99M87|DNJA3_MOUSE DnaJ homolog subfamily A member 3, mitochondrial OS=Mus musculus OX=10090 GN=Dnaja3 PE=1 SV=1	5		4.07662e+06	3.19872e+06	3.52487e+06	3.90751e+06	5.68311e+06	5.3589e+06	3.96538e+06	4.66505e+06	3.67693e+06	4.91811e+06	1.33756	0.419603	0.513567	0.104983	0.26097	Not Regulated
Q3ULD5 _ Mccc2	Q3ULD5;Q6PD20	sp|Q3ULD5|MCCB_MOUSE Methylcrotonoyl-CoA carboxylase beta chain, mitochondrial OS=Mus musculus OX=10090 GN=Mccc2 PE=1 SV=1	7		2.57219e+06	3.1091e+06	2.17917e+06	2.52934e+06	3.72252e+06	3.10064e+06	3.88534e+06	3.18134e+06	2.59745e+06	3.47246e+06	1.33687	0.418861	0.512753	0.0936527	0.240948	Not Regulated
Q5UE59 _ Klc1	Q5UE59;E9Q7C9;Q7TNF4;Q8CD76;O88447;F6UYN4	tr|Q5UE59|Q5UE59_MOUSE Kinesin light chain 1 OS=Mus musculus OX=10090 GN=Klc1 PE=1 SV=1;tr|E9Q7C9|E9Q7C9_MOUSE Kinesin light chain 1 OS=Mus musculus OX=10090 GN=Klc1 PE=1 SV=1;tr|Q7TNF4|Q7TNF4_MOUSE Kinesin light chain 1 OS=Mus musculus OX=10090 GN=Klc1 PE	14		1.28158e+07	2.72675e+07	2.7109e+07	2.22132e+07	3.00644e+07	2.00991e+07	3.15495e+07	3.77247e+07	2.23514e+07	2.98594e+07	1.33591	0.417823	0.511615	0.206958	0.3973	Not Regulated
A0A338P769 _ Gm49601	A0A338P769;A0A338P6R8;A0A338P755	tr|A0A338P769|A0A338P769_MOUSE Septin 5 OS=Mus musculus OX=10090 GN=Sept5 PE=1 SV=1;tr|A0A338P6R8|A0A338P6R8_MOUSE Predicted gene, 49601 OS=Mus musculus OX=10090 GN=Gm49601 PE=3 SV=1	32		2.87097e+08	2.98524e+08	2.94432e+08	2.78623e+08	3.44239e+08	3.21884e+08	4.51567e+08	4.29649e+08	2.89669e+08	3.86835e+08	1.33544	0.417313	0.511056	0.102532	0.256883	Not Regulated
Q7TSE6 _ Stk38l	Q7TSE6;A0A0N4SVR1	sp|Q7TSE6|ST38L_MOUSE Serine/threonine-protein kinase 38-like OS=Mus musculus OX=10090 GN=Stk38l PE=1 SV=2	22		6.76327e+07	5.65993e+07	9.73346e+07	1.08844e+08	1.06055e+08	4.87454e+07	1.32611e+08	1.53664e+08	8.26026e+07	1.10269e+08	1.33493	0.416766	0.510457	0.411405	0.604832	Not Regulated
Q9D9M2 _ Usp12	Q9D9M2	sp|Q9D9M2|UBP12_MOUSE Ubiquitin carboxyl-terminal hydrolase 12 OS=Mus musculus OX=10090 GN=Usp12 PE=2 SV=2	2		3.7077e+06	5.14405e+06	760643	832718	4.57717e+06	5.86321e+06	1.9515e+06	1.5062e+06	2.61128e+06	3.47452e+06	1.33058	0.412058	0.505297	0.371583	0.565724	Not Regulated
O08599 _ Stxbp1	O08599;A0A140LHJ4	sp|O08599|STXB1_MOUSE Syntaxin-binding protein 1 OS=Mus musculus OX=10090 GN=Stxbp1 PE=1 SV=2	44		9.84282e+08	7.95779e+08	1.04838e+09	8.45553e+08	1.22755e+09	1.00149e+09	1.21876e+09	1.43689e+09	9.18499e+08	1.22117e+09	1.32953	0.410918	0.504047	0.108911	0.265901	Not Regulated
A2AUK5 _ Epb4.1l1;Epb41l1	A2AUK5;A2AUK8;Q9Z2H5;A2AUK7;E9PV14;A0A2R8VHB6	tr|A2AUK5|A2AUK5_MOUSE Band 4.1-like protein 1 OS=Mus musculus OX=10090 GN=Epb41l1 PE=1 SV=1;tr|A2AUK8|A2AUK8_MOUSE Band 4.1-like protein 1 OS=Mus musculus OX=10090 GN=Epb41l1 PE=1 SV=1;sp|Q9Z2H5|E41L1_MOUSE Band 4.1-like protein 1 OS=Mus musculus OX=10090	27		8.02797e+07	8.81861e+07	8.47202e+07	7.80392e+07	9.44084e+07	1.06365e+08	1.09959e+08	1.28778e+08	8.28063e+07	1.09878e+08	1.32692	0.408086	0.500944	0.0951144	0.242788	Not Regulated
Q8BMF4 _ Dlat	Q8BMF4	sp|Q8BMF4|ODP2_MOUSE Dihydrolipoyllysine-residue acetyltransferase component of pyruvate dehydrogenase complex, mitochondrial OS=Mus musculus OX=10090 GN=Dlat PE=1 SV=2	11		2.09821e+07	2.49946e+07	1.87032e+07	1.69024e+07	2.06552e+07	1.95739e+07	3.39473e+07	3.40495e+07	2.03956e+07	2.70565e+07	1.32659	0.407717	0.500539	0.220212	0.410875	Not Regulated
Q8CC27 _ Cacnb2	Q8CC27;C7IVS7;A0A0A6YWX5	sp|Q8CC27|CACB2_MOUSE Voltage-dependent L-type calcium channel subunit beta-2 OS=Mus musculus OX=10090 GN=Cacnb2 PE=1 SV=1;tr|C7IVS7|C7IVS7_MOUSE Calcium channel voltage-dependent beta 2 subunit OS=Mus musculus OX=10090 GN=Cacnb2 PE=1 SV=1	13		1.03541e+07	1.2011e+07	1.49315e+07	1.48882e+07	1.90502e+07	2.15607e+07	9.29865e+06	1.93173e+07	1.30462e+07	1.73067e+07	1.32657	0.407704	0.500524	0.293583	0.491117	Not Regulated
Q60865 _ Caprin1	Q60865;F6YLI0	sp|Q60865|CAPR1_MOUSE Caprin-1 OS=Mus musculus OX=10090 GN=Caprin1 PE=1 SV=2	10		2.24802e+07	2.55842e+07	2.20835e+07	2.29951e+07	1.58262e+07	7.03062e+07	2.27037e+07	1.46953e+07	2.32857e+07	3.08828e+07	1.32625	0.407358	0.500145	0.857218	0.931709	Not Regulated
B7ZNL2 _ Nap1l4	B7ZNL2;Q78ZA7;A0A140LJB5;A0A140LJ37;A0A140LI78	tr|B7ZNL2|B7ZNL2_MOUSE Nap1l4 protein OS=Mus musculus OX=10090 GN=Nap1l4 PE=1 SV=1;sp|Q78ZA7|NP1L4_MOUSE Nucleosome assembly protein 1-like 4 OS=Mus musculus OX=10090 GN=Nap1l4 PE=1 SV=1;tr|A0A140LJB5|A0A140LJB5_MOUSE Nucleosome assembly protein 1-like 4 (	11		6.01281e+06	1.46286e+07	1.10067e+07	832718	5.11579e+06	1.01246e+07	1.77564e+07	1.00611e+07	8.12022e+06	1.07645e+07	1.32564	0.406688	0.499411	0.317364	0.517067	Not Regulated
P80313 _ Cct7	P80313;A0A0N4SV00;A0A0N4SUI8;A0A0N4SV22	sp|P80313|TCPH_MOUSE T-complex protein 1 subunit eta OS=Mus musculus OX=10090 GN=Cct7 PE=1 SV=1;tr|A0A0N4SV00|A0A0N4SV00_MOUSE T-complex protein 1 subunit eta OS=Mus musculus OX=10090 GN=Cct7 PE=1 SV=1	21		2.86269e+07	4.8705e+07	3.80767e+07	4.0812e+07	4.40706e+07	3.78938e+07	7.13222e+07	5.29251e+07	3.90552e+07	5.15529e+07	1.32	0.400541	0.492674	0.209579	0.400441	Not Regulated
P17426 _ Ap2a1	P17426;A0A140LIG7;A0A140LHA6;A0A140LHG0	sp|P17426|AP2A1_MOUSE AP-2 complex subunit alpha-1 OS=Mus musculus OX=10090 GN=Ap2a1 PE=1 SV=1	54		4.69396e+08	4.62748e+08	4.87755e+08	3.18555e+08	5.2111e+08	8.90807e+08	3.34317e+08	5.47668e+08	4.34613e+08	5.73475e+08	1.31951	0.399999	0.49208	0.336111	0.533707	Not Regulated
Q8VEM8 _ Slc25a3	Q8VEM8;G5E902	sp|Q8VEM8|MPCP_MOUSE Phosphate carrier protein, mitochondrial OS=Mus musculus OX=10090 GN=Slc25a3 PE=1 SV=1;tr|G5E902|G5E902_MOUSE MCG10343, isoform CRA_b OS=Mus musculus OX=10090 GN=Slc25a3 PE=1 SV=1	6		7.11395e+06	7.70882e+06	7.70815e+06	6.18889e+06	5.09826e+06	2.21049e+07	7.37611e+06	3.02762e+06	7.17995e+06	9.40173e+06	1.30944	0.388953	0.479973	0.979639	0.992457	Not Regulated
P17751 _ Tpi1	P17751;H7BXC3	sp|P17751|TPIS_MOUSE Triosephosphate isomerase OS=Mus musculus OX=10090 GN=Tpi1 PE=1 SV=4;tr|H7BXC3|H7BXC3_MOUSE Triosephosphate isomerase OS=Mus musculus OX=10090 GN=Tpi1 PE=1 SV=1	29		1.26567e+09	1.31312e+09	1.34882e+09	1.12787e+09	1.28261e+09	7.81002e+08	2.85479e+09	1.69486e+09	1.26387e+09	1.65332e+09	1.30814	0.387515	0.478397	0.547503	0.714478	Not Regulated
Q9CPY7 _ Lap3	Q9CPY7;A0A0G2JEM7	sp|Q9CPY7|AMPL_MOUSE Cytosol aminopeptidase OS=Mus musculus OX=10090 GN=Lap3 PE=1 SV=3	11		6.07551e+06	8.74625e+06	9.83394e+06	8.06878e+06	8.50628e+06	8.27687e+06	1.44335e+07	1.15816e+07	8.18112e+06	1.06996e+07	1.30784	0.387181	0.478032	0.216967	0.406907	Not Regulated
Q9D6M3 _ Slc25a22	Q9D6M3;E9PV90;E9PY45;E9Q6M6;A0A0J9YTY6;Q9DB41;V9GWS2;A0A0J9YUX4;Q80X52;E9Q579	sp|Q9D6M3|GHC1_MOUSE Mitochondrial glutamate carrier 1 OS=Mus musculus OX=10090 GN=Slc25a22 PE=1 SV=1;tr|E9PV90|E9PV90_MOUSE Mitochondrial glutamate carrier 1 (Fragment) OS=Mus musculus OX=10090 GN=Slc25a22 PE=1 SV=1;tr|E9PY45|E9PY45_MOUSE Mitochondrial gl	6		7.01885e+06	3.60938e+06	5.2661e+06	3.80335e+06	5.62118e+06	1.21785e+07	5.59577e+06	2.31828e+06	4.92442e+06	6.42843e+06	1.30542	0.384513	0.475107	0.682242	0.80737	Not Regulated
G8JL35 _ Mob4	G8JL35;E0CYJ0;E0CXA9;Q6PEB6	tr|G8JL35|G8JL35_MOUSE MOB-like protein phocein (Fragment) OS=Mus musculus OX=10090 GN=Mob4 PE=1 SV=1;tr|E0CYJ0|E0CYJ0_MOUSE MOB-like protein phocein (Fragment) OS=Mus musculus OX=10090 GN=Mob4 PE=1 SV=1;tr|E0CXA9|E0CXA9_MOUSE MOB-like protein phocein OS=M	5		6.92921e+06	7.33199e+06	1.02238e+07	9.36606e+06	7.17283e+06	9.85711e+06	1.53952e+07	1.16658e+07	8.46276e+06	1.10227e+07	1.3025	0.381281	0.471565	0.268728	0.465762	Not Regulated
O55135 _ Eif6	O55135;A6PWZ2;D6RG53;D6RJJ3;B1AZQ4	sp|O55135|IF6_MOUSE Eukaryotic translation initiation factor 6 OS=Mus musculus OX=10090 GN=Eif6 PE=1 SV=2	8		8.8877e+07	1.8524e+08	1.06398e+08	2.06549e+08	2.51151e+08	2.34092e+08	8.48493e+07	1.93323e+08	1.46766e+08	1.90854e+08	1.3004	0.378951	0.469011	0.428335	0.616751	Not Regulated
Q8R3Q2 _ Ppp6r2	Q8R3Q2;G3X9K4;Q8C400	sp|Q8R3Q2|PP6R2_MOUSE Serine/threonine-protein phosphatase 6 regulatory subunit 2 OS=Mus musculus OX=10090 GN=Ppp6r2 PE=1 SV=1;tr|G3X9K4|G3X9K4_MOUSE SAPS domain family, member 2, isoform CRA_a OS=Mus musculus OX=10090 GN=Ppp6r2 PE=1 SV=1	3		2.89776e+06	4.07031e+06	3.94929e+06	4.0532e+06	3.88132e+06	2.99112e+06	4.3311e+06	8.25601e+06	3.74264e+06	4.86489e+06	1.29985	0.37835	0.468353	0.417646	0.609052	Not Regulated
A0A0R4J0B4 _ Cmas	A0A0R4J0B4;Q99KK2;A0A0N4SW65;A0A0N4SWC3	tr|A0A0R4J0B4|A0A0R4J0B4_MOUSE Cytidine monophospho-N-acetylneuraminic acid synthetase OS=Mus musculus OX=10090 GN=Cmas PE=1 SV=1;sp|Q99KK2|NEUA_MOUSE N-acylneuraminate cytidylyltransferase OS=Mus musculus OX=10090 GN=Cmas PE=1 SV=2	16		3.49224e+07	3.84716e+07	5.14299e+07	3.36195e+07	5.11282e+07	2.54666e+07	5.96431e+07	6.97042e+07	3.96108e+07	5.14855e+07	1.29978	0.378272	0.468267	0.399477	0.592114	Not Regulated
F7CYX4 _ Ppfia2	F7CYX4;B8QI34;Q8BSS9;S4R1D4	tr|F7CYX4|F7CYX4_MOUSE Liprin-alpha-2 OS=Mus musculus OX=10090 GN=Ppfia2 PE=1 SV=1;tr|B8QI34|B8QI34_MOUSE Liprin-alpha-2 OS=Mus musculus OX=10090 GN=Ppfia2 PE=1 SV=1;sp|Q8BSS9|LIPA2_MOUSE Liprin-alpha-2 OS=Mus musculus OX=10090 GN=Ppfia2 PE=1 SV=2	19		1.52014e+07	1.47253e+07	1.89836e+07	1.2526e+07	2.27155e+07	32563000	9.34421e+06	1.52292e+07	1.53591e+07	1.9963e+07	1.29975	0.378235	0.468227	0.537323	0.709738	Not Regulated
Q91ZP9 _ Necab2	Q91ZP9	sp|Q91ZP9|NECA2_MOUSE N-terminal EF-hand calcium-binding protein 2 OS=Mus musculus OX=10090 GN=Necab2 PE=1 SV=1	10		1.1894e+07	1.17459e+07	1.03016e+07	6.01087e+06	1.12325e+07	6.07153e+06	2.34347e+07	1.11436e+07	9.9881e+06	1.29706e+07	1.2986	0.37696	0.46683	0.552509	0.717556	Not Regulated
Q501J6 _ Ddx17	Q501J6;Q3U741;Q3TU25	sp|Q501J6|DDX17_MOUSE Probable ATP-dependent RNA helicase DDX17 OS=Mus musculus OX=10090 GN=Ddx17 PE=1 SV=1;tr|Q3U741|Q3U741_MOUSE DEAD (Asp-Glu-Ala-Asp) box polypeptide 17, isoform CRA_a OS=Mus musculus OX=10090 GN=Ddx17 PE=1 SV=1;tr|Q3TU25|Q3TU25_MOUSE P	11		1.9303e+07	2.31595e+07	1.79631e+07	1.49166e+07	2.1522e+07	4.75864e+07	1.07553e+07	1.71435e+07	1.88355e+07	2.42518e+07	1.28756	0.364636	0.453322	0.709075	0.821778	Not Regulated
Q9DBZ5 _ Eif3k	Q9DBZ5;Q3TY56;A0A140LJ59	sp|Q9DBZ5|EIF3K_MOUSE Eukaryotic translation initiation factor 3 subunit K OS=Mus musculus OX=10090 GN=Eif3k PE=1 SV=1;tr|Q3TY56|Q3TY56_MOUSE Eukaryotic translation initiation factor 3 subunit K OS=Mus musculus OX=10090 GN=Eif3k PE=1 SV=1	5		2.79901e+07	1.62829e+07	1.93052e+07	2.11459e+07	2.42073e+07	2.79515e+07	4.03742e+07	1.64562e+07	2.1181e+07	2.72473e+07	1.2864	0.36334	0.451901	0.348879	0.547037	Not Regulated
A2AE27 _ Ampd2	A2AE27;Q9DBT5	tr|A2AE27|A2AE27_MOUSE AMP deaminase OS=Mus musculus OX=10090 GN=Ampd2 PE=1 SV=1;sp|Q9DBT5|AMPD2_MOUSE AMP deaminase 2 OS=Mus musculus OX=10090 GN=Ampd2 PE=1 SV=1	9		1.32747e+07	1.32303e+07	1.26766e+07	9.32169e+06	1.403e+07	1.32926e+07	1.41416e+07	2.0903e+07	1.21258e+07	1.55918e+07	1.28583	0.362701	0.451202	0.197772	0.386976	Not Regulated
Q8K212 _ Pacs1	Q8K212;A0A494BAE9;A0A494BB22	sp|Q8K212|PACS1_MOUSE Phosphofurin acidic cluster sorting protein 1 OS=Mus musculus OX=10090 GN=Pacs1 PE=1 SV=2	11		1.90042e+07	1.52735e+07	2.07328e+07	2.13786e+07	2.27989e+07	3.23323e+07	1.55517e+07	2.7279e+07	1.90973e+07	2.44905e+07	1.28241	0.358855	0.446986	0.288946	0.487371	Not Regulated
P62806 _ Hist1h4a	P62806	sp|P62806|H4_MOUSE Histone H4 OS=Mus musculus OX=10090 GN=Hist1h4a PE=1 SV=2	13		9.73004e+08	1.28529e+09	1.29002e+09	8.71593e+08	8.94153e+08	3.3589e+09	4.82077e+08	9.28352e+08	1.10498e+09	1.41587e+09	1.28136	0.357673	0.44569	0.976078	0.991902	Not Regulated
A2AS98 _ Nckap1	A2AS98;P28660;Q8K1X4;A0A2R8VHC4	tr|A2AS98|A2AS98_MOUSE Nck-associated protein 1 OS=Mus musculus OX=10090 GN=Nckap1 PE=1 SV=1;sp|P28660|NCKP1_MOUSE Nck-associated protein 1 OS=Mus musculus OX=10090 GN=Nckap1 PE=1 SV=2	36		1.05412e+08	1.0762e+08	1.03224e+08	5.82582e+07	9.08365e+07	1.64959e+08	1.26019e+08	9.76682e+07	9.36287e+07	1.19871e+08	1.28028	0.356458	0.444359	0.272921	0.468111	Not Regulated
A0A0J9YUS5 _ Eif4g1	A0A0J9YUS5;E9PVC6;E9Q9E1;E9PVC5;Q6NZJ6	tr|A0A0J9YUS5|A0A0J9YUS5_MOUSE Eukaryotic translation initiation factor 4 gamma 1 OS=Mus musculus OX=10090 GN=Eif4g1 PE=1 SV=1;tr|E9PVC6|E9PVC6_MOUSE Eukaryotic translation initiation factor 4 gamma 1 OS=Mus musculus OX=10090 GN=Eif4g1 PE=1 SV=1;tr|E9Q9E1|	3		7.7125e+06	751278	4.32176e+06	3.58163e+06	5.28505e+06	6.34554e+06	5.11551e+06	4.19628e+06	4.09179e+06	5.23559e+06	1.27954	0.355621	0.443441	0.256274	0.451464	Not Regulated
P31938 _ Map2k1	P31938;Q91YS7;Q63932	sp|P31938|MP2K1_MOUSE Dual specificity mitogen-activated protein kinase kinase 1 OS=Mus musculus OX=10090 GN=Map2k1 PE=1 SV=2	9		7.83832e+06	1.13859e+07	1.68515e+07	1.5152e+07	1.57767e+07	3.06209e+07	7.41755e+06	1.16347e+07	1.28069e+07	1.63625e+07	1.27763	0.353466	0.44108	0.637225	0.776792	Not Regulated
Q8VHK9 _ Dhx36	Q8VHK9	sp|Q8VHK9|DHX36_MOUSE ATP-dependent DNA/RNA helicase DHX36 OS=Mus musculus OX=10090 GN=Dhx36 PE=1 SV=2	16		4.48804e+07	5.43734e+07	4.602e+07	4.12908e+07	7.3797e+07	7.68095e+07	2.53839e+07	6.21173e+07	4.66412e+07	5.95269e+07	1.27628	0.351939	0.439406	0.536595	0.709738	Not Regulated
A0A1Y7VNZ6 _ Mark3	A0A1Y7VNZ6;Q03141;A0A1Y7VK86;A0A1Y7VJB1;A0A0A6YY78;E9Q2J6	tr|A0A1Y7VNZ6|A0A1Y7VNZ6_MOUSE Non-specific serine/threonine protein kinase OS=Mus musculus OX=10090 GN=Mark3 PE=1 SV=1;sp|Q03141|MARK3_MOUSE MAP/microtubule affinity-regulating kinase 3 OS=Mus musculus OX=10090 GN=Mark3 PE=1 SV=2	7		5.88754e+06	5.87852e+06	5.22881e+06	3.0956e+06	5.92548e+06	1.27817e+07	3.58071e+06	3.34037e+06	5.02262e+06	6.40707e+06	1.27564	0.351226	0.438625	0.708187	0.821367	Not Regulated
Q9DB72 _ Btbd17	Q9DB72	sp|Q9DB72|BTBDH_MOUSE BTB/POZ domain-containing protein 17 OS=Mus musculus OX=10090 GN=Btbd17 PE=1 SV=1	10		2.53459e+07	2.21169e+07	2.36548e+07	2.53989e+07	3.15802e+07	4.35164e+07	1.56447e+07	3.22413e+07	2.41291e+07	3.07456e+07	1.27421	0.349606	0.436849	0.442102	0.628373	Not Regulated
H3BLG5 _ Sdcbp	H3BLG5;Q3TMX0;O08992;A2AKJ9;A2AKJ6;A2AKJ5	tr|H3BLG5|H3BLG5_MOUSE Syntenin-1 (Fragment) OS=Mus musculus OX=10090 GN=Sdcbp PE=1 SV=1;tr|Q3TMX0|Q3TMX0_MOUSE MCG4375, isoform CRA_b OS=Mus musculus OX=10090 GN=Sdcbp PE=1 SV=1;sp|O08992|SDCB1_MOUSE Syntenin-1 OS=Mus musculus OX=10090 GN=Sdcbp PE=1 SV=1;	6		1.10793e+07	1.57775e+07	6.97516e+06	1.32047e+07	2.2543e+07	1.22002e+07	8.41525e+06	1.67214e+07	1.17592e+07	1.497e+07	1.27305	0.348284	0.4354	0.422713	0.613198	Not Regulated
Q9DBP5 _ Cmpk1	Q9DBP5;A0A0R4J093	sp|Q9DBP5|KCY_MOUSE UMP-CMP kinase OS=Mus musculus OX=10090 GN=Cmpk1 PE=1 SV=1;tr|A0A0R4J093|A0A0R4J093_MOUSE UMP-CMP kinase OS=Mus musculus OX=10090 GN=Cmpk1 PE=1 SV=1	13		6.92542e+07	1.09009e+08	5.84381e+07	6.75163e+07	1.04116e+08	9.00551e+07	8.31143e+07	1.09416e+08	7.60544e+07	9.66753e+07	1.27113	0.346115	0.433023	0.184874	0.371118	Not Regulated
A2AL12 _ Hnrnpa3	A2AL12;Q8BG05;A2AL13;V9GX38	tr|A2AL12|A2AL12_MOUSE Heterogeneous nuclear ribonucleoprotein A3 OS=Mus musculus OX=10090 GN=Hnrnpa3 PE=1 SV=1;sp|Q8BG05|ROA3_MOUSE Heterogeneous nuclear ribonucleoprotein A3 OS=Mus musculus OX=10090 GN=Hnrnpa3 PE=1 SV=1	25		2.62058e+08	2.48966e+08	2.56146e+08	2.166e+08	2.4114e+08	3.29973e+08	3.51785e+08	3.26668e+08	2.45942e+08	3.12391e+08	1.27018	0.345034	0.431838	0.176191	0.358109	Not Regulated
P58871 _ Tnks1bp1	P58871;Z4YJL4	sp|P58871|TB182_MOUSE 182 kDa tankyrase-1-binding protein OS=Mus musculus OX=10090 GN=Tnks1bp1 PE=1 SV=2;tr|Z4YJL4|Z4YJL4_MOUSE 182 kDa tankyrase-1-binding protein OS=Mus musculus OX=10090 GN=Tnks1bp1 PE=1 SV=1	10		2.45183e+06	751278	2.48987e+06	1.72825e+06	2.60739e+06	3.04133e+06	1.92348e+06	1.84847e+06	1.85531e+06	2.35517e+06	1.26942	0.344171	0.430892	0.290219	0.489012	Not Regulated
A0A0U1RNK7 _ Dock7	A0A0U1RNK7;E9PX48;A2A9M5;A2A9M4;Q8R1A4;A0A0U1RNY4;A0A0U1RPH6;A2AW79;F6ZJ55;Q8C147	tr|A0A0U1RNK7|A0A0U1RNK7_MOUSE Dedicator of cytokinesis protein 7 OS=Mus musculus OX=10090 GN=Dock7 PE=1 SV=1;tr|E9PX48|E9PX48_MOUSE Dedicator of cytokinesis protein 7 OS=Mus musculus OX=10090 GN=Dock7 PE=1 SV=2;tr|A2A9M5|A2A9M5_MOUSE Dedicator of cytokine	15		1.04341e+07	1.37975e+07	1.34738e+07	1.29074e+07	2.10978e+07	2.30644e+07	747511	1.93358e+07	1.26532e+07	1.60614e+07	1.26935	0.344094	0.430808	0.656442	0.790647	Not Regulated
Q99KG3 _ Rbm10	Q99KG3	sp|Q99KG3|RBM10_MOUSE RNA-binding protein 10 OS=Mus musculus OX=10090 GN=Rbm10 PE=1 SV=1	6		7.87732e+06	7.87024e+06	7.61208e+06	9.93704e+06	1.03717e+07	3.9806e+06	9.96159e+06	1.79427e+07	8.32417e+06	1.05641e+07	1.26909	0.343798	0.430484	0.706373	0.820988	Not Regulated
Q923F1 _ Clns1a	Q923F1;Q61189	tr|Q923F1|Q923F1_MOUSE Chloride channel, nucleotide-sensitive, 1A OS=Mus musculus OX=10090 GN=Clns1a PE=1 SV=1;sp|Q61189|ICLN_MOUSE Methylosome subunit pICln OS=Mus musculus OX=10090 GN=Clns1a PE=1 SV=1	10		6.15589e+07	1.14698e+08	1.29567e+08	1.17466e+08	2.21385e+08	6.39168e+07	9.89991e+07	1.52592e+08	1.05823e+08	1.34223e+08	1.26838	0.342987	0.429595	0.569464	0.73082	Not Regulated
Q62093 _ Srsf2	Q62093	sp|Q62093|SRSF2_MOUSE Serine/arginine-rich splicing factor 2 OS=Mus musculus OX=10090 GN=Srsf2 PE=1 SV=4	5		2.0564e+07	1.81456e+07	2.03314e+07	1.21034e+07	2.39881e+07	3.73157e+07	1.78965e+07	1.09454e+07	1.77861e+07	2.25364e+07	1.26708	0.341505	0.427971	0.562388	0.726325	Not Regulated
A0A0R4J049 _ Prmt5	A0A0R4J049;F6QQQ6;A0A2I3BRG2;S4R295	tr|A0A0R4J049|A0A0R4J049_MOUSE Protein arginine N-methyltransferase 5 OS=Mus musculus OX=10090 GN=Prmt5 PE=1 SV=1	40		1.43948e+09	1.92669e+09	2.23653e+09	2.13434e+09	2.80847e+09	7.04541e+08	2.50438e+09	3.78424e+09	1.93426e+09	2.4504e+09	1.26684	0.341238	0.427678	0.803367	0.895936	Not Regulated
D3Z2W1 _ Dgki	D3Z2W1;D3YWQ0;D3Z519;S4R2G0;S4R215	tr|D3Z2W1|D3Z2W1_MOUSE Diacylglycerol kinase OS=Mus musculus OX=10090 GN=Dgki PE=1 SV=1;tr|D3YWQ0|D3YWQ0_MOUSE Diacylglycerol kinase OS=Mus musculus OX=10090 GN=Dgki PE=1 SV=1;tr|D3Z519|D3Z519_MOUSE Diacylglycerol kinase OS=Mus musculus OX=10090 GN=Dgki PE	13		2.76086e+07	2.44064e+07	2.1053e+07	2.16451e+07	2.05788e+07	3.32416e+07	2.20222e+07	4.40835e+07	2.36783e+07	2.99815e+07	1.2662	0.34051	0.42688	0.374207	0.567594	Not Regulated
E9Q6B6 _ Mapk8ip3	E9Q6B6;E9Q6E0;J3QNR6;K3W4S4;Q9ESN9;D3YWH6	tr|E9Q6B6|E9Q6B6_MOUSE C-Jun-amino-terminal kinase-interacting protein 3 OS=Mus musculus OX=10090 GN=Mapk8ip3 PE=1 SV=1;tr|E9Q6E0|E9Q6E0_MOUSE C-Jun-amino-terminal kinase-interacting protein 3 OS=Mus musculus OX=10090 GN=Mapk8ip3 PE=1 SV=1;tr|J3QNR6|J3QNR6	11		1.01507e+07	1.1821e+07	1.27798e+07	1.07414e+07	1.57371e+07	1.14133e+07	1.62438e+07	1.4204e+07	1.13732e+07	1.43996e+07	1.26609	0.340384	0.426742	0.177833	0.359219	Not Regulated
P46061 _ Rangap1	P46061;A0A2R8VHK9;A0A2R8W753	sp|P46061|RAGP1_MOUSE Ran GTPase-activating protein 1 OS=Mus musculus OX=10090 GN=Rangap1 PE=1 SV=2;tr|A0A2R8VHK9|A0A2R8VHK9_MOUSE Ran GTPase-activating protein 1 (Fragment) OS=Mus musculus OX=10090 GN=Rangap1 PE=1 SV=1	5		8.35368e+06	3.94258e+06	7.11607e+06	6.74757e+06	8.92075e+06	9.18289e+06	5.9117e+06	9.00041e+06	6.53997e+06	8.25393e+06	1.26207	0.335797	0.421714	0.256072	0.451464	Not Regulated
P62274 _ Rps29	P62274	sp|P62274|RS29_MOUSE 40S ribosomal protein S29 OS=Mus musculus OX=10090 GN=Rps29 PE=1 SV=2	3		1.37761e+06	1.20604e+06	1.79844e+06	2.33969e+06	2.87662e+06	2.8991e+06	1.16505e+06	1.53826e+06	1.68045e+06	2.11976e+06	1.26143	0.335056	0.420903	0.482613	0.665589	Not Regulated
A0A1W2P768 _ Hist1h3b;H3f3a;Hist1h3a	A0A1W2P768;P84228;F8WI35;P68433;E0CYR7;E0CYN1	tr|A0A1W2P768|A0A1W2P768_MOUSE Histone H3.2 OS=Mus musculus OX=10090 GN=Hist2h3c1 PE=1 SV=1;sp|P84228|H32_MOUSE Histone H3.2 OS=Mus musculus OX=10090 GN=Hist1h3b PE=1 SV=2;tr|F8WI35|F8WI35_MOUSE Histone H3 OS=Mus musculus OX=10090 GN=H3f3a PE=1 SV=1;sp|P68	7		3.34551e+08	3.31982e+08	7.82087e+08	2.53719e+08	3.17824e+08	1.26962e+09	3.52173e+08	2.06147e+08	4.25585e+08	5.36442e+08	1.26048	0.333975	0.419718	0.861751	0.935797	Not Regulated
Q9CQE8 _ RTRAF	Q9CQE8	sp|Q9CQE8|RTRAF_MOUSE RNA transcription, translation and transport factor protein OS=Mus musculus OX=10090 GN=RTRAF PE=1 SV=1	7		1.9742e+07	2.72633e+07	1.94974e+07	2.03573e+07	3.42486e+07	2.73258e+07	1.36637e+07	3.4144e+07	2.1715e+07	2.73455e+07	1.25929	0.332612	0.418224	0.461239	0.648767	Not Regulated
Q9WUR9 _ Ak4	Q9WUR9;A2ARF6;A2ARF5;F6TEU8	sp|Q9WUR9|KAD4_MOUSE Adenylate kinase 4, mitochondrial OS=Mus musculus OX=10090 GN=Ak4 PE=1 SV=1;tr|A2ARF6|A2ARF6_MOUSE Adenylate kinase 4, mitochondrial (Fragment) OS=Mus musculus OX=10090 GN=Ak4 PE=1 SV=1	4		4.89932e+06	5.81458e+06	2.72912e+06	3.83067e+06	5.01567e+06	2.70653e+06	3.97162e+06	1.00399e+07	4.31842e+06	5.43343e+06	1.2582	0.331358	0.41685	0.622743	0.76827	Not Regulated
Q9JMG7 _ Hdgfrp3	Q9JMG7	sp|Q9JMG7|HDGR3_MOUSE Hepatoma-derived growth factor-related protein 3 OS=Mus musculus OX=10090 GN=Hdgfl3 PE=1 SV=2	8		3.5541e+07	4.93678e+07	5.51432e+07	4.53193e+07	6.66772e+07	2.20113e+07	9.00085e+07	5.44796e+07	4.63428e+07	5.82942e+07	1.25789	0.331005	0.416463	0.680236	0.806947	Not Regulated
Q80XR5 _ U2af2	Q80XR5;P26369;Q3KQM4;A0A140LJ08	tr|Q80XR5|Q80XR5_MOUSE U2 snRNP auxiliary factor large subunit OS=Mus musculus OX=10090 GN=U2af2 PE=1 SV=1;sp|P26369|U2AF2_MOUSE Splicing factor U2AF 65 kDa subunit OS=Mus musculus OX=10090 GN=U2af2 PE=1 SV=3;tr|Q3KQM4|Q3KQM4_MOUSE U2 snRNP auxiliary facto	11		3.9261e+07	5.57114e+07	3.51861e+07	3.75992e+07	4.55681e+07	7.94274e+07	3.35777e+07	5.1893e+07	4.19394e+07	5.26166e+07	1.25458	0.327209	0.412302	0.390929	0.582631	Not Regulated
P01837 _ Igkc	P01837	sp|P01837|IGKC_MOUSE Immunoglobulin kappa constant OS=Mus musculus OX=10090 GN=Igkc PE=1 SV=2	11		3.65341e+07	5.4285e+07	4.87228e+07	3.84934e+07	4.61988e+07	2.93045e+07	8.93293e+07	5.85043e+07	4.45088e+07	5.58342e+07	1.25445	0.327058	0.412137	0.528403	0.703884	Not Regulated
Q8R5C5 _ Actr1b	Q8R5C5;E0CZD4;E0CYB4	sp|Q8R5C5|ACTY_MOUSE Beta-centractin OS=Mus musculus OX=10090 GN=Actr1b PE=1 SV=1	24		2.71541e+08	3.00402e+08	2.56345e+08	2.87875e+08	3.6422e+08	3.10797e+08	3.10457e+08	4.14138e+08	2.79041e+08	3.49903e+08	1.25395	0.326479	0.411502	0.179622	0.361965	Not Regulated
Q9ERR1 _ Ndel1	Q9ERR1	sp|Q9ERR1|NDEL1_MOUSE Nuclear distribution protein nudE-like 1 OS=Mus musculus OX=10090 GN=Ndel1 PE=1 SV=2	9		9.62372e+06	6.54988e+06	1.24825e+07	1.11468e+07	1.34378e+07	1.04794e+07	9.20825e+06	1.66742e+07	9.95073e+06	1.24499e+07	1.25116	0.323261	0.407974	0.306338	0.504666	Not Regulated
E0CY11 _ Nrxn1	E0CY11;Q9CS84;E0CZA5;A0A0H2UH29;P0DI97;A0A0G2JE40;A0A0G2JE65	tr|E0CY11|E0CY11_MOUSE Neurexin-1 OS=Mus musculus OX=10090 GN=Nrxn1 PE=1 SV=2;sp|Q9CS84|NRX1A_MOUSE Neurexin-1 OS=Mus musculus OX=10090 GN=Nrxn1 PE=1 SV=3	10		1.009e+07	7.14737e+06	9.02183e+06	7.77971e+06	9.65917e+06	9.67675e+06	1.64569e+07	6.70668e+06	8.50972e+06	1.06249e+07	1.24856	0.320262	0.404688	0.4238	0.614169	Not Regulated
Q45VK5 _ Ilf3	Q45VK5;A0A1L1STE4;Q9Z1X4;A0A1L1SU19;A0A1L1SQR7;Q91WM1	tr|Q45VK5|Q45VK5_MOUSE Interleukin enhancer-binding factor 3 OS=Mus musculus OX=10090 GN=Ilf3 PE=1 SV=1;tr|A0A1L1STE4|A0A1L1STE4_MOUSE Interleukin enhancer-binding factor 3 OS=Mus musculus OX=10090 GN=Ilf3 PE=1 SV=1;sp|Q9Z1X4|ILF3_MOUSE Interleukin enhance	8		9.95588e+06	1.03099e+07	1.21564e+07	7.51119e+06	9.37975e+06	2.73123e+07	5.06372e+06	8.03852e+06	9.98336e+06	1.24486e+07	1.24693	0.318382	0.402628	0.937146	0.976794	Not Regulated
Q8CJ19 _ Mical3	Q8CJ19;A0A1D5RM34;A0A0N4SVV2;A0A0N4SWA5;A0A0N4SV64;A0A0N4SUZ1;A0A1D5RME9;A0A140LID8;A0A140LJA5;F7AR27;Q8BML1	sp|Q8CJ19|MICA3_MOUSE [F-actin]-monooxygenase MICAL3 OS=Mus musculus OX=10090 GN=Mical3 PE=1 SV=2;tr|A0A1D5RM34|A0A1D5RM34_MOUSE [F-actin]-monooxygenase MICAL3 (Fragment) OS=Mus musculus OX=10090 GN=Mical3 PE=1 SV=1	34		5.77532e+07	5.75397e+07	5.77236e+07	5.50468e+07	6.36851e+07	1.08773e+08	3.5767e+07	7.58946e+07	5.70158e+07	7.10299e+07	1.24579	0.317063	0.401182	0.550821	0.716508	Not Regulated
P12025 _ Mdk	P12025	sp|P12025|MK_MOUSE Midkine OS=Mus musculus OX=10090 GN=Mdk PE=1 SV=2	3		1.75412e+06	1.24505e+06	2.00098e+06	2.30682e+06	1.90248e+06	1.6348e+06	5.05984e+06	496546	1.82674e+06	2.27342e+06	1.24452	0.31559	0.399568	0.883277	0.949245	Not Regulated
Q02105 _ C1qc	Q02105	sp|Q02105|C1QC_MOUSE Complement C1q subcomponent subunit C OS=Mus musculus OX=10090 GN=C1qc PE=1 SV=2	5		2.77292e+07	4.65523e+07	5.25016e+06	3.91711e+07	4.10035e+07	2.32734e+07	6.02399e+07	2.30525e+07	2.96757e+07	3.68924e+07	1.24318	0.31404	0.397869	0.410599	0.604194	Not Regulated
P83870 _ Phf5a	P83870	sp|P83870|PHF5A_MOUSE PHD finger-like domain-containing protein 5A OS=Mus musculus OX=10090 GN=Phf5a PE=1 SV=1	2		742480	629001	557353	864951	705942	1.2706e+06	794029	702051	698446	868155	1.24298	0.313805	0.397611	0.332403	0.53041	Not Regulated
P20108 _ Prdx3	P20108	sp|P20108|PRDX3_MOUSE Thioredoxin-dependent peroxide reductase, mitochondrial OS=Mus musculus OX=10090 GN=Prdx3 PE=1 SV=1	15		1.42616e+08	2.46563e+08	2.26898e+08	1.76951e+08	2.21343e+08	2.81184e+08	1.89076e+08	2.9341e+08	1.98257e+08	2.46253e+08	1.24209	0.312771	0.396478	0.269352	0.465762	Not Regulated
Q8C8N2 _ Scai	Q8C8N2;A0A0N4SVJ6	sp|Q8C8N2|SCAI_MOUSE Protein SCAI OS=Mus musculus OX=10090 GN=Scai PE=1 SV=2	5		1.87868e+06	1.84425e+06	2.21418e+06	2.07861e+06	2.84424e+06	2.64179e+06	2.13289e+06	2.33731e+06	2.00393e+06	2.48906e+06	1.24209	0.312768	0.396474	0.192332	0.380916	Not Regulated
Q8R574 _ Prpsap2	Q8R574	sp|Q8R574|KPRB_MOUSE Phosphoribosyl pyrophosphate synthase-associated protein 2 OS=Mus musculus OX=10090 GN=Prpsap2 PE=1 SV=1	11		8.23557e+06	4.81085e+06	1.37931e+07	5.49075e+06	1.00346e+07	1.39187e+07	5.77445e+06	1.03908e+07	8.08256e+06	1.00297e+07	1.2409	0.311388	0.394962	0.380405	0.573036	Not Regulated
Q9D6F9 _ Tubb4a	Q9D6F9	sp|Q9D6F9|TBB4A_MOUSE Tubulin beta-4A chain OS=Mus musculus OX=10090 GN=Tubb4a PE=1 SV=3	8		2.75693e+07	3.14652e+07	2.5811e+07	2.45724e+07	4.08013e+07	3.29389e+07	2.92071e+07	3.27579e+07	2.73545e+07	3.39263e+07	1.24025	0.310628	0.394129	0.204895	0.394761	Not Regulated
D3YVU0 _ Usp46	D3YVU0;P62069	tr|D3YVU0|D3YVU0_MOUSE Ubiquitin carboxyl-terminal hydrolase 46 OS=Mus musculus OX=10090 GN=Usp46 PE=1 SV=1;sp|P62069|UBP46_MOUSE Ubiquitin carboxyl-terminal hydrolase 46 OS=Mus musculus OX=10090 GN=Usp46 PE=1 SV=1	4		7.04185e+06	5.8208e+06	5.50606e+06	6.42116e+06	8.3291e+06	8.57408e+06	5.04041e+06	8.76584e+06	6.19747e+06	7.67736e+06	1.23879	0.308932	0.39227	0.308343	0.506942	Not Regulated
Q61171 _ Prdx2	Q61171;D3Z4A4	sp|Q61171|PRDX2_MOUSE Peroxiredoxin-2 OS=Mus musculus OX=10090 GN=Prdx2 PE=1 SV=3;tr|D3Z4A4|D3Z4A4_MOUSE Peroxiredoxin-2 (Fragment) OS=Mus musculus OX=10090 GN=Prdx2 PE=1 SV=8	11		2.79915e+08	3.28267e+08	3.12066e+08	1.9524e+08	2.94775e+08	1.80078e+08	4.57346e+08	4.49e+08	2.78872e+08	3.453e+08	1.2382	0.308245	0.391518	0.511632	0.689241	Not Regulated
Q3UH60 _ Dip2b	Q3UH60;B2RQC7	sp|Q3UH60|DIP2B_MOUSE Disco-interacting protein 2 homolog B OS=Mus musculus OX=10090 GN=Dip2b PE=1 SV=1;tr|B2RQC7|B2RQC7_MOUSE DIP2 disco-interacting protein 2 homolog B (Drosophila) OS=Mus musculus OX=10090 GN=Dip2b PE=1 SV=1	6		6.13344e+06	5.46551e+06	5.45525e+06	5.47478e+06	8.20636e+06	7.44576e+06	747511	1.1482e+07	5.63225e+06	6.97041e+06	1.23759	0.307532	0.390736	0.764632	0.867009	Not Regulated
Q8CJG0 _ Ago2	Q8CJG0;A3KFX6	sp|Q8CJG0|AGO2_MOUSE Protein argonaute-2 OS=Mus musculus OX=10090 GN=Ago2 PE=1 SV=3	40		2.14169e+08	2.65439e+08	2.4476e+08	2.40218e+08	4.10134e+08	4.23941e+08	1.38802e+08	2.20285e+08	2.41147e+08	2.98291e+08	1.23697	0.306808	0.389942	0.664923	0.796145	Not Regulated
Q3UEQ1 _ Inpp4a	Q3UEQ1;E9Q9A0;F6V2U0;D3YUD3;D3YUL8;D3Z230;F6R4N2;A0A0R4J0Q2;E9QAD0;Q9EPW0;A0A0A6YXS5	tr|Q3UEQ1|Q3UEQ1_MOUSE Type I inositol 3,4-bisphosphate 4-phosphatase OS=Mus musculus OX=10090 GN=Inpp4a PE=1 SV=1;tr|E9Q9A0|E9Q9A0_MOUSE Type I inositol 3,4-bisphosphate 4-phosphatase OS=Mus musculus OX=10090 GN=Inpp4a PE=1 SV=2;tr|F6V2U0|F6V2U0_MOUSE Typ	11		1.11555e+07	1.32261e+07	1.71091e+07	1.0596e+07	1.11497e+07	1.70374e+07	1.34859e+07	2.27227e+07	1.30217e+07	1.60989e+07	1.23632	0.306051	0.389113	0.367706	0.562985	Not Regulated
Q9D8N0 _ Eef1g	Q9D8N0	sp|Q9D8N0|EF1G_MOUSE Elongation factor 1-gamma OS=Mus musculus OX=10090 GN=Eef1g PE=1 SV=3	17		1.24561e+08	1.18081e+08	1.24512e+08	1.31956e+08	1.50612e+08	1.61159e+08	1.4211e+08	1.62313e+08	1.24778e+08	1.54049e+08	1.23458	0.304025	0.386892	0.172199	0.354425	Not Regulated
D3YTQ3 _ Hnrnpdl	D3YTQ3;F6VQH5;Q9Z130	tr|D3YTQ3|D3YTQ3_MOUSE Heterogeneous nuclear ribonucleoprotein D-like OS=Mus musculus OX=10090 GN=Hnrnpdl PE=1 SV=1;tr|F6VQH5|F6VQH5_MOUSE Heterogeneous nuclear ribonucleoprotein D-like (Fragment) OS=Mus musculus OX=10090 GN=Hnrnpdl PE=1 SV=1;sp|Q9Z130|HNR	5		1.64891e+07	2.00346e+07	1.66523e+07	1.9616e+07	2.5084e+07	2.2261e+07	1.87805e+07	2.37295e+07	1.8198e+07	2.24637e+07	1.23441	0.303819	0.386666	0.205239	0.394934	Not Regulated
Q9Z1N5 _ Ddx39b	Q9Z1N5;Q8VDW0;G3UXI6;D6RHT5	sp|Q9Z1N5|DX39B_MOUSE Spliceosome RNA helicase Ddx39b OS=Mus musculus OX=10090 GN=Ddx39b PE=1 SV=1	14		3.65341e+07	6.04588e+07	3.87172e+07	3.76966e+07	5.90017e+07	3.74188e+07	4.7133e+07	6.99545e+07	4.33517e+07	5.3377e+07	1.23126	0.30013	0.382623	0.337117	0.533741	Not Regulated
P99024 _ Tubb5	P99024	sp|P99024|TBB5_MOUSE Tubulin beta-5 chain OS=Mus musculus OX=10090 GN=Tubb5 PE=1 SV=1	5		2.98431e+07	2.40156e+07	2.49499e+07	2.80719e+07	2.71995e+07	3.39636e+07	2.93743e+07	4.1046e+07	2.67201e+07	3.28958e+07	1.23112	0.299977	0.382455	0.248561	0.441596	Not Regulated
Q80TB8 _ Vat1l	Q80TB8;D3Z434	sp|Q80TB8|VAT1L_MOUSE Synaptic vesicle membrane protein VAT-1 homolog-like OS=Mus musculus OX=10090 GN=Vat1l PE=1 SV=2	10		16281500	2.41399e+07	2.42326e+07	1.41834e+07	1.80717e+07	1.84108e+07	3.76398e+07	2.2913e+07	1.97093e+07	2.42588e+07	1.23083	0.29963	0.382075	0.422752	0.613198	Not Regulated
P60229 _ Eif3e	P60229	sp|P60229|EIF3E_MOUSE Eukaryotic translation initiation factor 3 subunit E OS=Mus musculus OX=10090 GN=Eif3e PE=1 SV=1	12		2.15151e+07	2.17179e+07	3.19809e+07	2.05264e+07	2.57529e+07	3.92062e+07	3.59872e+07	1.66788e+07	2.39351e+07	2.94062e+07	1.22858	0.296997	0.37919	0.46801	0.653767	Not Regulated
A0A494BAJ6 _ Arl3	A0A494BAJ6;Q9WUL7	tr|A0A494BAJ6|A0A494BAJ6_MOUSE ADP-ribosylation factor-like protein 3 OS=Mus musculus OX=10090 GN=Arl3 PE=1 SV=1;sp|Q9WUL7|ARL3_MOUSE ADP-ribosylation factor-like protein 3 OS=Mus musculus OX=10090 GN=Arl3 PE=1 SV=1	4		1.2323e+07	1.26823e+07	1.25308e+07	1.10558e+07	1.7219e+07	1.16647e+07	1.30422e+07	1.74918e+07	1.2148e+07	1.48544e+07	1.22279	0.290177	0.371715	0.278461	0.475738	Not Regulated
A0A087WSJ9 _ Rgs6	A0A087WSJ9;A0A087WSH2;A0A087WPW1;F6WDS8;A0A087WQG6;A0A087WNZ9;A0A087WRP8;A0A087WPC4;A0A087WPD1;Q9Z2H2;A0A0J9YTS6;A0A0J9YUE4;Q3UTM5	tr|A0A087WSJ9|A0A087WSJ9_MOUSE Regulator of G-protein-signaling 6 OS=Mus musculus OX=10090 GN=Rgs6 PE=1 SV=1;tr|A0A087WSH2|A0A087WSH2_MOUSE Regulator of G-protein-signaling 6 OS=Mus musculus OX=10090 GN=Rgs6 PE=1 SV=4;tr|A0A087WPW1|A0A087WPW1_MOUSE Regulat	3		2.68174e+06	751278	3.02118e+06	3.26523e+06	3.3328e+06	3.20622e+06	2.08568e+06	3.24292e+06	2.42986e+06	2.96691e+06	1.22102	0.288089	0.369426	0.34612	0.543759	Not Regulated
Q3TFP0 _ Srsf10	Q3TFP0;Q9R0U0;A3KG57	tr|Q3TFP0|Q3TFP0_MOUSE Serine/arginine-rich-splicing factor 10 OS=Mus musculus OX=10090 GN=Srsf10 PE=1 SV=1;sp|Q9R0U0|SRS10_MOUSE Serine/arginine-rich splicing factor 10 OS=Mus musculus OX=10090 GN=Srsf10 PE=1 SV=2	4		4.72538e+06	6.89799e+06	5.70333e+06	6.85538e+06	7.70154e+06	8.49293e+06	5.62131e+06	7.65704e+06	6.04552e+06	7.3682e+06	1.21879	0.285446	0.36653	0.278776	0.475738	Not Regulated
Q64152 _ Btf3	Q64152	sp|Q64152|BTF3_MOUSE Transcription factor BTF3 OS=Mus musculus OX=10090 GN=Btf3 PE=1 SV=3	3		4.16331e+06	7.01757e+06	4.02558e+06	5.35466e+06	4.99687e+06	1.09089e+07	5.03618e+06	4.11647e+06	5.14028e+06	6.2646e+06	1.21873	0.285376	0.366453	0.566175	0.729477	Not Regulated
Q8K274 _ Fn3krp	Q8K274	sp|Q8K274|KT3K_MOUSE Ketosamine-3-kinase OS=Mus musculus OX=10090 GN=Fn3krp PE=1 SV=2	6		1.11872e+07	6.94384e+06	1.1917e+07	9.48604e+06	1.05461e+07	9.02085e+06	1.61438e+07	1.24408e+07	9.88353e+06	1.20379e+07	1.21797	0.284481	0.365472	0.348652	0.547037	Not Regulated
A0A0A0MQF6 _ Gapdh;Gm3839	A0A0A0MQF6;P16858;S4R257;S4R1W1;A0A1D5RLD8;A0A0R4J0X7;S4R2G5;Q64467;S4R1W8;V9GXA7;V9GX06	tr|A0A0A0MQF6|A0A0A0MQF6_MOUSE Glyceraldehyde-3-phosphate dehydrogenase OS=Mus musculus OX=10090 GN=Gapdh PE=1 SV=1;sp|P16858|G3P_MOUSE Glyceraldehyde-3-phosphate dehydrogenase OS=Mus musculus OX=10090 GN=Gapdh PE=1 SV=2;tr|S4R257|S4R257_MOUSE Glyceraldehy	19		2.15824e+08	2.39438e+08	2.58978e+08	1.59636e+08	2.45736e+08	2.90996e+08	2.55723e+08	2.7151e+08	2.18469e+08	2.65991e+08	1.21752	0.283949	0.364888	0.233763	0.426052	Not Regulated
Q8K0S0 _ Phyhip	Q8K0S0;E0CXJ1	sp|Q8K0S0|PHYIP_MOUSE Phytanoyl-CoA hydroxylase-interacting protein OS=Mus musculus OX=10090 GN=Phyhip PE=1 SV=1	22		2.82903e+08	2.84688e+08	2.84455e+08	2.74848e+08	3.94721e+08	3.50832e+08	2.76875e+08	3.48141e+08	2.81724e+08	3.42642e+08	1.21624	0.282422	0.363216	0.244125	0.436206	Not Regulated
P18872 _ Gnao1	P18872;D3Z2M7;F7BLT7;A2A610;F6WC15;A2AE31;Q8C040;Q8BHK8;A2AE32;Q66L47;P20612;Q3V3I2;P50149;Q8CGK7	sp|P18872|GNAO_MOUSE Guanine nucleotide-binding protein G(o) subunit alpha OS=Mus musculus OX=10090 GN=Gnao1 PE=1 SV=3;tr|D3Z2M7|D3Z2M7_MOUSE Guanine nucleotide-binding protein G(o) subunit alpha (Fragment) OS=Mus musculus OX=10090 GN=Gnao1 PE=1 SV=1	22		2.50289e+08	2.70548e+08	2.6608e+08	1.97499e+08	3.14883e+08	4.70802e+08	2.17867e+08	1.91167e+08	2.46104e+08	2.9868e+08	1.21363	0.27933	0.359827	0.550127	0.716508	Not Regulated
Q61411 _ Hras	Q61411	sp|Q61411|RASH_MOUSE GTPase HRas OS=Mus musculus OX=10090 GN=Hras PE=1 SV=2	7		5.17832e+06	4.0895e+07	5.71656e+06	3.99638e+06	2.79206e+07	8.59308e+06	1.77564e+07	1.34198e+07	1.39466e+07	1.69225e+07	1.21338	0.279031	0.359499	0.243602	0.436206	Not Regulated
D3Z7M5 _ Nop16	D3Z7M5;Q9CPT5	tr|D3Z7M5|D3Z7M5_MOUSE Nucleolar protein 16 OS=Mus musculus OX=10090 GN=Nop16 PE=1 SV=1;sp|Q9CPT5|NOP16_MOUSE Nucleolar protein 16 OS=Mus musculus OX=10090 GN=Nop16 PE=1 SV=1	4		5.37779e+06	7.23934e+06	3.30811e+06	7.50591e+06	8.82996e+06	1.18768e+07	3.45735e+06	4.23156e+06	5.85779e+06	7.09892e+06	1.21188	0.277243	0.357539	0.721418	0.833115	Not Regulated
Q91VA7 _ Idh3b	Q91VA7;V9GXV0	tr|Q91VA7|Q91VA7_MOUSE Isocitrate dehydrogenase [NAD] subunit, mitochondrial OS=Mus musculus OX=10090 GN=Idh3b PE=1 SV=1	11		2.3824e+06	9.18908e+06	9.43472e+06	7.74954e+06	7.39794e+06	1.08542e+07	7.45992e+06	9.108e+06	7.18893e+06	8.70502e+06	1.21089	0.276069	0.356252	0.344925	0.542406	Not Regulated
P63168 _ Dynll1	P63168;Q80ZS7	sp|P63168|DYL1_MOUSE Dynein light chain 1, cytoplasmic OS=Mus musculus OX=10090 GN=Dynll1 PE=1 SV=1	5		1.31928e+08	7.95862e+07	1.21899e+08	1.37411e+08	1.60609e+08	8.74169e+07	1.33223e+08	1.87753e+08	1.17706e+08	1.4225e+08	1.20852	0.273246	0.353158	0.446203	0.632542	Not Regulated
A0A3B2W864 _ Rps10	A0A3B2W864;A0A338P731;Q3UW83;A0A338P7K4;B2KF67;A0A338P6T6;A0A338P6L9;H3BJY4	tr|A0A3B2W864|A0A3B2W864_MOUSE Nudix hydrolase domain-containing protein OS=Mus musculus OX=10090 GN=Gm49804 PE=4 SV=1;tr|A0A338P731|A0A338P731_MOUSE 40S ribosomal protein S10 (Fragment) OS=Mus musculus OX=10090 GN=Rps10 PE=1 SV=1;tr|Q3UW83|Q3UW83_MOUSE 40	15		2.20748e+08	3.03909e+08	3.36561e+08	2.3846e+08	5.00153e+08	2.77547e+08	2.1416e+08	3.37058e+08	2.74919e+08	3.3223e+08	1.20846	0.273171	0.353077	0.488813	0.67016	Not Regulated
E9PW20 _ Chtop	E9PW20;Q9CY57;D3YZA1;D3Z7T7	tr|E9PW20|E9PW20_MOUSE Chromatin target of PRMT1 protein OS=Mus musculus OX=10090 GN=Chtop PE=1 SV=1;sp|Q9CY57|CHTOP_MOUSE Chromatin target of PRMT1 protein OS=Mus musculus OX=10090 GN=Chtop PE=1 SV=2	4		1.03644e+07	9.70455e+06	8.72308e+06	1.44472e+07	1.34866e+07	5.95102e+06	2.19362e+07	1.07311e+07	1.08098e+07	1.30262e+07	1.20504	0.269082	0.348595	0.723169	0.833124	Not Regulated
Q7TQI3 _ Otub1	Q7TQI3;D3YWF6;D3Z7K0	sp|Q7TQI3|OTUB1_MOUSE Ubiquitin thioesterase OTUB1 OS=Mus musculus OX=10090 GN=Otub1 PE=1 SV=2;tr|D3YWF6|D3YWF6_MOUSE Ubiquitin thioesterase OTUB1 OS=Mus musculus OX=10090 GN=Otub1 PE=1 SV=1	13		6.35395e+07	6.74444e+07	7.93701e+07	8.38925e+07	8.07443e+07	7.18832e+07	1.32317e+08	6.94078e+07	7.35616e+07	8.8588e+07	1.20427	0.268158	0.347581	0.434145	0.620316	Not Regulated
Q7TMF3 _ Ndufa12	Q7TMF3;A0A0R4J275;F6RBR6	sp|Q7TMF3|NDUAC_MOUSE NADH dehydrogenase [ubiquinone] 1 alpha subcomplex subunit 12 OS=Mus musculus OX=10090 GN=Ndufa12 PE=1 SV=2;tr|A0A0R4J275|A0A0R4J275_MOUSE NADH dehydrogenase [ubiquinone] 1 alpha subcomplex subunit 12 OS=Mus musculus OX=10090 GN=Ndufa	5		7.03568e+06	6.95392e+06	7.03522e+06	7.30922e+06	777643	2.67056e+07	5.90452e+06	702051	7.08351e+06	8.52246e+06	1.20314	0.266805	0.346099	0.270003	0.465762	Not Regulated
Q9DBR7 _ Ppp1r12a	Q9DBR7;A0A1W2P750	sp|Q9DBR7|MYPT1_MOUSE Protein phosphatase 1 regulatory subunit 12A OS=Mus musculus OX=10090 GN=Ppp1r12a PE=1 SV=2	8		4.45802e+06	7.31956e+06	8.23034e+06	8.08109e+06	4.33579e+06	2.79949e+07	747511	702051	7.02226e+06	8.44506e+06	1.20261	0.266174	0.345407	0.255506	0.45109	Not Regulated
Q8C605 _ Pfkp	Q8C605;Q9WUA3;F6YL81;D3YUA3	tr|Q8C605|Q8C605_MOUSE ATP-dependent 6-phosphofructokinase OS=Mus musculus OX=10090 GN=Pfkp PE=1 SV=1;sp|Q9WUA3|PFKAP_MOUSE ATP-dependent 6-phosphofructokinase, platelet type OS=Mus musculus OX=10090 GN=Pfkp PE=1 SV=1	6		1.07589e+07	7.53511e+06	8.00831e+06	4.76947e+06	9.57927e+06	1.26622e+07	7.59176e+06	7.52984e+06	7.76796e+06	9.34076e+06	1.20247	0.266004	0.345221	0.378094	0.571357	Not Regulated
Q76MZ3 _ Ppp2r1a	Q76MZ3;G3UWL2;H3BIV7;H3BLQ0;H3BKU1;G3UWS4;Q7TNP2;G3UXQ1;H3BJ83;H3BLE7;H3BK50	sp|Q76MZ3|2AAA_MOUSE Serine/threonine-protein phosphatase 2A 65 kDa regulatory subunit A alpha isoform OS=Mus musculus OX=10090 GN=Ppp2r1a PE=1 SV=3	21		6.32267e+07	6.61036e+07	7.43901e+07	4.27924e+07	7.37079e+07	6.90834e+07	6.42432e+07	8.90988e+07	6.16282e+07	7.40333e+07	1.20129	0.264584	0.343665	0.298937	0.497005	Not Regulated
B1AWV9 _ Slc4a10	B1AWV9;Q5DTL9	tr|B1AWV9|B1AWV9_MOUSE Anion exchange protein OS=Mus musculus OX=10090 GN=Slc4a10 PE=1 SV=1;sp|Q5DTL9|S4A10_MOUSE Sodium-driven chloride bicarbonate exchanger OS=Mus musculus OX=10090 GN=Slc4a10 PE=1 SV=2	3		4.77251e+06	2.86525e+06	760643	3.15498e+06	2.8738e+06	6.00571e+06	2.91953e+06	2.06343e+06	2.88835e+06	3.46562e+06	1.19986	0.262869	0.341785	0.482574	0.665589	Not Regulated
O35226 _ Psmd4	O35226;F7AI87	sp|O35226|PSMD4_MOUSE 26S proteasome non-ATPase regulatory subunit 4 OS=Mus musculus OX=10090 GN=Psmd4 PE=1 SV=1	9		9.27879e+06	1.22116e+07	9.61049e+06	1.1759e+07	1.56706e+07	1.19968e+07	1.08404e+07	1.28029e+07	1.0715e+07	1.28277e+07	1.19717	0.259629	0.338234	0.299976	0.497626	Not Regulated
Q9Z1Q9 _ Vars	Q9Z1Q9;G3UY93;G3UZ22;G3UYW2	sp|Q9Z1Q9|SYVC_MOUSE Valine--tRNA ligase OS=Mus musculus OX=10090 GN=Vars PE=1 SV=1;tr|G3UY93|G3UY93_MOUSE Valine--tRNA ligase (Fragment) OS=Mus musculus OX=10090 GN=Vars PE=1 SV=1	9		9.74547e+06	1.07816e+07	1.03139e+07	9.39406e+06	1.03443e+07	1.10203e+07	1.13973e+07	1.54056e+07	1.00588e+07	1.20419e+07	1.19715	0.259609	0.338212	0.311116	0.509441	Not Regulated
P14231 _ Atp1b2	P14231;I7HIF3	sp|P14231|AT1B2_MOUSE Sodium/potassium-transporting ATPase subunit beta-2 OS=Mus musculus OX=10090 GN=Atp1b2 PE=1 SV=2	5		6.11913e+06	6.1261e+06	6.06085e+06	4.50568e+06	4.29761e+06	6.97905e+06	7.94335e+06	8.08891e+06	5.70294e+06	6.82723e+06	1.19714	0.259594	0.338195	0.432761	0.619973	Not Regulated
Q8CFQ9 _ Fus	Q8CFQ9;P56959;G3UXT7;G3UZD2;Q91VQ2	tr|Q8CFQ9|Q8CFQ9_MOUSE Fusion, derived from t(1216) malignant liposarcoma (Human) OS=Mus musculus OX=10090 GN=Fus PE=1 SV=1;sp|P56959|FUS_MOUSE RNA-binding protein FUS OS=Mus musculus OX=10090 GN=Fus PE=1 SV=1;tr|G3UXT7|G3UXT7_MOUSE RNA-binding protein FUS	14		3.04126e+08	3.00816e+08	2.81437e+08	2.89972e+08	3.41057e+08	2.54733e+08	4.98191e+08	3.13867e+08	2.94088e+08	3.51962e+08	1.19679	0.259174	0.337735	0.425112	0.614806	Not Regulated
Q61142 _ Spin1	Q61142	sp|Q61142|SPIN1_MOUSE Spindlin-1 OS=Mus musculus OX=10090 GN=Spin1 PE=1 SV=2	6		3.11252e+07	1.81456e+07	2.92624e+07	3.05515e+07	2.33405e+07	2.71562e+07	5.67592e+07	2.30479e+07	2.72712e+07	3.2576e+07	1.19452	0.25643	0.334728	0.623898	0.769104	Not Regulated
A0A1L1STE6 _ Idh3a	A0A1L1STE6;Q9D6R2	tr|A0A1L1STE6|A0A1L1STE6_MOUSE Isocitrate dehydrogenase [NAD] subunit, mitochondrial OS=Mus musculus OX=10090 GN=Idh3a PE=1 SV=1;sp|Q9D6R2|IDH3A_MOUSE Isocitrate dehydrogenase [NAD] subunit alpha, mitochondrial OS=Mus musculus OX=10090 GN=Idh3a PE=1 SV=1	13		1.79732e+07	2.21238e+07	2.63832e+07	1.39102e+07	2.06439e+07	3.31696e+07	1.84579e+07	2.35392e+07	2.00976e+07	2.39527e+07	1.19182	0.253163	0.331148	0.407239	0.600335	Not Regulated
Q9D892 _ Itpa	Q9D892	sp|Q9D892|ITPA_MOUSE Inosine triphosphate pyrophosphatase OS=Mus musculus OX=10090 GN=Itpa PE=1 SV=2	5		9.23825e+06	1.2675e+07	1.03113e+07	7.89185e+06	7.71187e+06	1.15269e+07	2.39243e+07	4.57268e+06	1.00291e+07	1.1934e+07	1.18993	0.250879	0.328644	0.987781	0.995159	Not Regulated
D3YXT0 _ Ndufs2	D3YXT0;Q91WD5;A0A0A6YW30;A0A0A6YXD3	tr|D3YXT0|D3YXT0_MOUSE NADH dehydrogenase [ubiquinone] iron-sulfur protein 2, mitochondrial OS=Mus musculus OX=10090 GN=Ndufs2 PE=1 SV=1;sp|Q91WD5|NDUS2_MOUSE NADH dehydrogenase [ubiquinone] iron-sulfur protein 2, mitochondrial OS=Mus musculus OX=10090 GN=	11		7.59116e+06	1.09443e+07	1.28077e+07	8.92588e+06	1.04618e+07	2.23411e+07	7.05889e+06	8.04405e+06	1.00673e+07	1.19765e+07	1.18964	0.25053	0.328262	0.760523	0.864824	Not Regulated
B1AUH5 _ Cask	B1AUH5	tr|B1AUH5|B1AUH5_MOUSE Peripheral plasma membrane protein CASK (Fragment) OS=Mus musculus OX=10090 GN=Cask PE=1 SV=1	2		841638	583654	668709	832718	770338	1.85235e+06	482560	375298	731680	870136	1.18923	0.250029	0.327712	0.965916	0.990277	Not Regulated
P62702 _ Rps4x	P62702	sp|P62702|RS4X_MOUSE 40S ribosomal protein S4, X isoform OS=Mus musculus OX=10090 GN=Rps4x PE=1 SV=2	31		1.22602e+09	1.3275e+09	1.34982e+09	1.53373e+09	2.27975e+09	1.81652e+09	9.00615e+08	1.46468e+09	1.35926e+09	1.61539e+09	1.18843	0.249058	0.326648	0.587267	0.741955	Not Regulated
Q9D0B6 _ Pbdc1	Q9D0B6	sp|Q9D0B6|PBDC1_MOUSE Protein PBDC1 OS=Mus musculus OX=10090 GN=Pbdc1 PE=1 SV=1	3		3.5332e+06	3.4869e+06	2.45913e+06	2.33211e+06	3.30551e+06	2.68725e+06	4.38124e+06	3.66015e+06	2.95283e+06	3.50854e+06	1.18819	0.24877	0.326333	0.36575	0.560517	Not Regulated
Q9QWW1 _ Homer2	Q9QWW1;E9Q4F9;A0A140LHR9;A0A140LJ06	sp|Q9QWW1|HOME2_MOUSE Homer protein homolog 2 OS=Mus musculus OX=10090 GN=Homer2 PE=1 SV=1;tr|E9Q4F9|E9Q4F9_MOUSE Homer protein homolog 2 OS=Mus musculus OX=10090 GN=Homer2 PE=1 SV=1;tr|A0A140LHR9|A0A140LHR9_MOUSE Homer protein homolog 2 (Fragment) OS=Mus	12		2.95766e+07	2.44464e+07	2.30314e+07	2.62904e+07	3.55806e+07	3.12045e+07	1.81401e+07	3.76971e+07	2.58362e+07	3.06556e+07	1.18654	0.246757	0.324126	0.504231	0.682096	Not Regulated
D3Z6S3 _ Tssc4	D3Z6S3;D3YZR1;D3YYU6;Q9JHE7	tr|D3Z6S3|D3Z6S3_MOUSE Protein TSSC4 (Fragment) OS=Mus musculus OX=10090 GN=Tssc4 PE=1 SV=1;tr|D3YZR1|D3YZR1_MOUSE Protein TSSC4 (Fragment) OS=Mus musculus OX=10090 GN=Tssc4 PE=1 SV=1;tr|D3YYU6|D3YYU6_MOUSE Protein TSSC4 (Fragment) OS=Mus musculus OX=10090	3		2.92357e+06	1.31699e+06	1.22757e+06	3.3403e+06	2.60753e+06	3.5664e+06	1.3912e+06	2.88474e+06	2.20211e+06	2.61247e+06	1.18635	0.246527	0.323874	0.491994	0.672253	Not Regulated
Q8BUV3 _ Gphn	Q8BUV3;A0JNY3	sp|Q8BUV3|GEPH_MOUSE Gephyrin OS=Mus musculus OX=10090 GN=Gphn PE=1 SV=2;tr|A0JNY3|A0JNY3_MOUSE Molybdopterin molybdenumtransferase OS=Mus musculus OX=10090 GN=Gphn PE=1 SV=1	47		4.12221e+08	3.61559e+08	3.87243e+08	4.09229e+08	5.70376e+08	5.90474e+08	2.84526e+08	4.14761e+08	3.92563e+08	4.65034e+08	1.18461	0.244412	0.321556	0.523895	0.70223	Not Regulated
Q8K310 _ Matr3	Q8K310;A0A494BAZ2;A0A494B9B1;A0A494BAZ7;A0A494BAD4;A0A494B9X1;A0A494B968;A0A494B9C9;A0A494B8Y5;A0A494BAL7;A0A494BAC5	sp|Q8K310|MATR3_MOUSE Matrin-3 OS=Mus musculus OX=10090 GN=Matr3 PE=1 SV=1;tr|A0A494BAZ2|A0A494BAZ2_MOUSE Matrin-3 (Fragment) OS=Mus musculus OX=10090 GN=Matr3 PE=1 SV=1	14		4.24971e+07	4.31223e+07	4.43206e+07	4.58888e+07	3.81061e+07	8.41652e+07	3.12965e+07	5.47137e+07	4.39572e+07	5.20704e+07	1.18457	0.244363	0.321502	0.675313	0.804195	Not Regulated
O35405 _ Pld3	O35405	sp|O35405|PLD3_MOUSE Phospholipase D3 OS=Mus musculus OX=10090 GN=Pld3 PE=1 SV=1	9		1.79578e+07	1.89341e+07	2.43863e+07	3.0078e+07	2.35809e+07	2.266e+07	4.65103e+07	1.53503e+07	2.28391e+07	2.70254e+07	1.1833	0.242812	0.319803	0.681709	0.807326	Not Regulated
Q01853 _ Vcp	Q01853	sp|Q01853|TERA_MOUSE Transitional endoplasmic reticulum ATPase OS=Mus musculus OX=10090 GN=Vcp PE=1 SV=4	93		4.75105e+09	5.98954e+09	5.10669e+09	5.89954e+09	7.1164e+09	2.74548e+09	8751306250	6.99648e+09	5.43671e+09	6.40242e+09	1.17763	0.235884	0.312209	0.751032	0.857696	Not Regulated
P14206 _ Rpsa	P14206;A0A1L1SUK3;A0A1L1SRW0	sp|P14206|RSSA_MOUSE 40S ribosomal protein SA OS=Mus musculus OX=10090 GN=Rpsa PE=1 SV=4;tr|A0A1L1SUK3|A0A1L1SUK3_MOUSE 40S ribosomal protein SA OS=Mus musculus OX=10090 GN=Rpsa PE=1 SV=1	24		4.8613e+09	5.23159e+09	4.3424e+09	5.02838e+09	7.16887e+09	5.88778e+09	2.67293e+09	7.15309e+09	4.86592e+09	5.72067e+09	1.17566	0.233471	0.309565	0.702066	0.818909	Not Regulated
I7HJQ9 _ Mtmr1	I7HJQ9;Q9Z2C4;F6T9H9;I7HPV7;Q8CIU6;Q8CIU3;Q8CIU5	tr|I7HJQ9|I7HJQ9_MOUSE Myotubularin-related protein 1 OS=Mus musculus OX=10090 GN=Mtmr1 PE=1 SV=1;sp|Q9Z2C4|MTMR1_MOUSE Myotubularin-related protein 1 OS=Mus musculus OX=10090 GN=Mtmr1 PE=1 SV=1;tr|F6T9H9|F6T9H9_MOUSE Myotubularin-related protein 1 (Fragme	22		8.9563e+07	8.62984e+07	1.01644e+08	1.00596e+08	1.07657e+08	6.30781e+07	1.25701e+08	1.46918e+08	9.45254e+07	1.10839e+08	1.17258	0.229686	0.305416	0.587827	0.742086	Not Regulated
A0A494B9N4 _ Syt7	A0A494B9N4;A0A286YCU4;A0A494B991;A0A286YCR9;A0A2C9F2C1;A0A494BB44;A0A498WGM0;Q9R0N7	tr|A0A494B9N4|A0A494B9N4_MOUSE Synaptotagmin-7 OS=Mus musculus OX=10090 GN=Syt7 PE=1 SV=1;tr|A0A286YCU4|A0A286YCU4_MOUSE Synaptotagmin-7 OS=Mus musculus OX=10090 GN=Syt7 PE=1 SV=1;tr|A0A494B991|A0A494B991_MOUSE Synaptotagmin-7 OS=Mus musculus OX=10090 GN=S	9		1.57372e+07	1.96963e+07	1.42939e+07	1.18976e+07	1.72049e+07	2.21416e+07	1.05007e+07	2.23894e+07	1.54063e+07	1.80592e+07	1.1722	0.229214	0.304899	0.554899	0.718937	Not Regulated
Q8BTV2 _ Cpsf7	Q8BTV2;A0A494B9T0	sp|Q8BTV2|CPSF7_MOUSE Cleavage and polyadenylation specificity factor subunit 7 OS=Mus musculus OX=10090 GN=Cpsf7 PE=1 SV=2	7		1.42686e+07	1.43124e+07	1.8837e+07	1.67022e+07	1.63975e+07	1.67972e+07	1.27844e+07	2.91403e+07	1.603e+07	1.87798e+07	1.17154	0.228406	0.304013	0.580571	0.736931	Not Regulated
Q6P5B5 _ Fxr2	Q6P5B5;Q9WVR4	tr|Q6P5B5|Q6P5B5_MOUSE Fragile X mental retardation syndrome-related protein 2 OS=Mus musculus OX=10090 GN=Fxr2 PE=1 SV=1;sp|Q9WVR4|FXR2_MOUSE Fragile X mental retardation syndrome-related protein 2 OS=Mus musculus OX=10090 GN=Fxr2 PE=1 SV=1	13		5.0431e+07	4.26777e+07	4.30425e+07	3.72908e+07	4.89647e+07	9.82671e+07	1.63827e+07	3.8856e+07	4.33605e+07	5.06176e+07	1.16737	0.223259	0.298372	0.929846	0.972928	Not Regulated
P80316 _ Cct5	P80316;E0CZA1	sp|P80316|TCPE_MOUSE T-complex protein 1 subunit epsilon OS=Mus musculus OX=10090 GN=Cct5 PE=1 SV=1	24		8.97159e+07	1.22153e+08	8.84989e+07	7.62495e+07	1.11311e+08	1.11598e+08	9.79892e+07	1.18688e+08	9.41544e+07	1.09896e+08	1.16719	0.223044	0.298136	0.330836	0.529468	Not Regulated
A0A087WPQ9 _ Nrxn3	A0A087WPQ9;E9Q2X2;Q6P9K9;E9Q3Q4;Q8C985	tr|A0A087WPQ9|A0A087WPQ9_MOUSE Neurexin-3-beta OS=Mus musculus OX=10090 GN=Nrxn3 PE=1 SV=1;tr|E9Q2X2|E9Q2X2_MOUSE Neurexin-3-beta OS=Mus musculus OX=10090 GN=Nrxn3 PE=1 SV=1;sp|Q6P9K9|NRX3A_MOUSE Neurexin-3 OS=Mus musculus OX=10090 GN=Nrxn3 PE=1 SV=2;tr|E9	3		5.34749e+06	4.96454e+06	5.31833e+06	3.17338e+06	4.71688e+06	4.02511e+06	6.56145e+06	6.63865e+06	4.70094e+06	5.48552e+06	1.1669	0.222681	0.297739	0.45935	0.647792	Not Regulated
E9Q3M9 _ 2010300C02Rik	E9Q3M9	tr|E9Q3M9|E9Q3M9_MOUSE RIKEN cDNA 2010300C02 gene OS=Mus musculus OX=10090 GN=2010300C02Rik PE=1 SV=1	3		817736	470232	628701	739431	640527	1.00899e+06	747511	702051	664025	774769	1.16678	0.222528	0.297571	0.413622	0.60683	Not Regulated
Q64514 _ Tpp2	Q64514;A0A087WRC0;Q05DJ9;A0A087WP19;A0A087WQR6	sp|Q64514|TPP2_MOUSE Tripeptidyl-peptidase 2 OS=Mus musculus OX=10090 GN=Tpp2 PE=1 SV=3;tr|A0A087WRC0|A0A087WRC0_MOUSE Tripeptidyl-peptidase 2 OS=Mus musculus OX=10090 GN=Tpp2 PE=1 SV=1;tr|Q05DJ9|Q05DJ9_MOUSE Tpp2 protein OS=Mus musculus OX=10090 GN=Tpp2 P	11		1.19959e+07	5.95046e+06	7.99109e+06	8.29374e+06	1.21066e+07	9.96148e+06	1.11419e+07	6.71579e+06	8.55779e+06	9.98144e+06	1.16636	0.222009	0.297002	0.459247	0.647792	Not Regulated
Q8VDJ3 _ Hdlbp	Q8VDJ3;A0A087WP83;A0A087WS92;A0A087WPC5;A0A087WQY9;A0A087WPH2	sp|Q8VDJ3|VIGLN_MOUSE Vigilin OS=Mus musculus OX=10090 GN=Hdlbp PE=1 SV=1;tr|A0A087WP83|A0A087WP83_MOUSE Vigilin OS=Mus musculus OX=10090 GN=Hdlbp PE=1 SV=1	34		8.33769e+07	1.0135e+08	8.43216e+07	7.6677e+07	1.00999e+08	1.78911e+08	3.15519e+07	9.15897e+07	8.64313e+07	1.00763e+08	1.16581	0.221338	0.296267	0.97312	0.991902	Not Regulated
F8WIT2 _ Anxa6	F8WIT2;P14824	tr|F8WIT2|F8WIT2_MOUSE Annexin OS=Mus musculus OX=10090 GN=Anxa6 PE=1 SV=1;sp|P14824|ANXA6_MOUSE Annexin A6 OS=Mus musculus OX=10090 GN=Anxa6 PE=1 SV=3	41		1.47666e+08	1.59404e+08	1.88939e+08	1.31547e+08	1.04368e+08	1.04369e+08	2.9499e+08	2.2785e+08	1.56889e+08	1.82894e+08	1.16576	0.221266	0.296188	0.836376	0.917025	Not Regulated
Q9DAI2 _ Ift22	Q9DAI2;A0A0H2UKB7;A0A0G2JF44;A0A0G2JDJ1	sp|Q9DAI2|IFT22_MOUSE Intraflagellar transport protein 22 homolog OS=Mus musculus OX=10090 GN=Ift22 PE=1 SV=1;tr|A0A0H2UKB7|A0A0H2UKB7_MOUSE Intraflagellar transport protein 22 homolog (Fragment) OS=Mus musculus OX=10090 GN=Ift22 PE=1 SV=1;tr|A0A0G2JF44|A0	3		3.4597e+06	4.17332e+06	3.43947e+06	3.70514e+06	3.32799e+06	2.70096e+06	4.04931e+06	7.1479e+06	3.69441e+06	4.30654e+06	1.16569	0.221187	0.296101	0.704463	0.819684	Not Regulated
P62983 _ Rps27a	P62983;A0A0A6YW67;E9Q9J0;E9Q4P0;E9Q5F6;E9QNP0;Q5SX22;P62984;P0CG49;P0CG50	sp|P62983|RS27A_MOUSE Ubiquitin-40S ribosomal protein S27a OS=Mus musculus OX=10090 GN=Rps27a PE=1 SV=2	7		5.18814e+07	5.15523e+07	6.71698e+07	6.01993e+07	1.01144e+08	1.15496e+08	1.96798e+07	3.25249e+07	5.77007e+07	6.7211e+07	1.16482	0.220109	0.29492	0.812948	0.902905	Not Regulated
O88291 _ Znf326;Zfp326	O88291;A0A0R4J098;D3YXQ7	sp|O88291|ZN326_MOUSE DBIRD complex subunit ZNF326 OS=Mus musculus OX=10090 GN=Znf326 PE=1 SV=1;tr|A0A0R4J098|A0A0R4J098_MOUSE Zinc finger protein 326 OS=Mus musculus OX=10090 GN=Zfp326 PE=1 SV=1;tr|D3YXQ7|D3YXQ7_MOUSE Zinc finger protein 326 (Fragment) OS	2		2.87518e+06	1.92517e+06	2.06773e+06	2.20536e+06	777643	2.75769e+06	2.94649e+06	4.07542e+06	2.26836e+06	2.63931e+06	1.16353	0.218512	0.29317	0.988319	0.995159	Not Regulated
Q99K48 _ Nono	Q99K48;B1AXT0	sp|Q99K48|NONO_MOUSE Non-POU domain-containing octamer-binding protein OS=Mus musculus OX=10090 GN=Nono PE=1 SV=3	20		6.92977e+07	4.96081e+07	4.2042e+07	5.53295e+07	4.97976e+07	1.32921e+08	3.20875e+07	3.68126e+07	5.40693e+07	6.29048e+07	1.16341	0.218359	0.293002	0.985691	0.995159	Not Regulated
Q8BGG7 _ Ubash3b	Q8BGG7;D3YVT5	sp|Q8BGG7|UBS3B_MOUSE Ubiquitin-associated and SH3 domain-containing protein B OS=Mus musculus OX=10090 GN=Ubash3b PE=1 SV=1	8		8.23305e+06	6.65165e+06	7.66716e+06	9.13325e+06	1.16227e+07	7.58541e+06	747511	1.6891e+07	7.92128e+06	9.21166e+06	1.1629	0.217728	0.29231	0.60947	0.758397	Not Regulated
A0A0A6YVV4 _ Map9	A0A0A6YVV4;A0A0A6YXJ3;Q3TRR0;A0A0A6YVR4	tr|A0A0A6YVV4|A0A0A6YVV4_MOUSE Microtubule-associated protein 9 (Fragment) OS=Mus musculus OX=10090 GN=Map9 PE=1 SV=1;tr|A0A0A6YXJ3|A0A0A6YXJ3_MOUSE Microtubule-associated protein 9 (Fragment) OS=Mus musculus OX=10090 GN=Map9 PE=1 SV=5;sp|Q3TRR0|MAP9_MOUSE	4		2.72986e+06	885934	3.45371e+06	4.18279e+06	2.10469e+06	3.26309e+06	3.01147e+06	4.70288e+06	2.81307e+06	3.27053e+06	1.16262	0.217378	0.291927	0.470308	0.655246	Not Regulated
A0A494B953 _ Nedd4l	A0A494B953;A0A494BAG2;A0A494B9F0;A0A494BAX0;Q8CFI0;A0A494BA39;E9PXB7;G3X9H8;A0A494B9L5;A0A494BAE4;A0A286YCR1;A0A494BAD8	tr|A0A494B953|A0A494B953_MOUSE E3 ubiquitin-protein ligase NEDD4-like OS=Mus musculus OX=10090 GN=Nedd4l PE=1 SV=1;tr|A0A494BAG2|A0A494BAG2_MOUSE E3 ubiquitin-protein ligase NEDD4-like OS=Mus musculus OX=10090 GN=Nedd4l PE=1 SV=1;tr|A0A494B9F0|A0A494B9F0_M	27		4.36965e+07	2.45127e+07	2.4782e+07	4.50406e+07	4.06599e+07	8.12324e+07	1.17069e+07	2.66344e+07	3.45079e+07	4.00584e+07	1.16085	0.215176	0.289514	0.924026	0.969188	Not Regulated
Q8VIJ6 _ Sfpq	Q8VIJ6	sp|Q8VIJ6|SFPQ_MOUSE Splicing factor, proline- and glutamine-rich OS=Mus musculus OX=10090 GN=Sfpq PE=1 SV=1	29		2.31296e+08	2.22205e+08	2.20621e+08	1.9804e+08	1.99581e+08	4.57869e+08	1.23135e+08	2.30929e+08	2.18041e+08	2.52878e+08	1.15978	0.213847	0.288057	0.891564	0.953111	Not Regulated
Q6GT24 _ Prdx6	Q6GT24;O08709;D3Z0Y2;Q8BG37;A0A0A6YXQ7	tr|Q6GT24|Q6GT24_MOUSE Peroxiredoxin-6 OS=Mus musculus OX=10090 GN=Prdx6 PE=1 SV=1;sp|O08709|PRDX6_MOUSE Peroxiredoxin-6 OS=Mus musculus OX=10090 GN=Prdx6 PE=1 SV=3;tr|D3Z0Y2|D3Z0Y2_MOUSE Peroxiredoxin-6 OS=Mus musculus OX=10090 GN=Prdx6 PE=1 SV=1	17		1.34292e+08	1.01328e+08	1.30329e+08	7.85559e+07	1.13633e+08	1.22788e+08	1.64745e+08	1.1187e+08	1.11126e+08	1.28259e+08	1.15418	0.206862	0.280401	0.431193	0.619339	Not Regulated
P20060 _ Hexb	P20060	sp|P20060|HEXB_MOUSE Beta-hexosaminidase subunit beta OS=Mus musculus OX=10090 GN=Hexb PE=1 SV=2	3		3.74263e+06	3.11394e+06	3.33572e+06	2.4452e+06	3.78431e+06	3.5033e+06	2.71507e+06	4.57164e+06	3.15937e+06	3.64358e+06	1.15326	0.20572	0.27915	0.462422	0.649734	Not Regulated
Q3TGS9 _ Arfgap1	Q3TGS9;V9GWV1;V9GXM1;Q9EPJ9	tr|Q3TGS9|Q3TGS9_MOUSE ADP-ribosylation factor GTPase-activating protein 1 OS=Mus musculus OX=10090 GN=Arfgap1 PE=1 SV=1;tr|V9GWV1|V9GWV1_MOUSE ADP-ribosylation factor GTPase-activating protein 1 OS=Mus musculus OX=10090 GN=Arfgap1 PE=1 SV=1;tr|V9GXM1|V9GX	4		1.99763e+06	2.90709e+06	2.8084e+06	1.88936e+06	777643	4.05877e+06	747511	5.46249e+06	2.40062e+06	2.7616e+06	1.15037	0.202101	0.275183	0.645238	0.783125	Not Regulated
A0A1D5RLB2 _ Ank2	A0A1D5RLB2	tr|A0A1D5RLB2|A0A1D5RLB2_MOUSE Ankyrin-2 (Fragment) OS=Mus musculus OX=10090 GN=Ank2 PE=1 SV=1	2		5.82316e+07	5.06686e+07	6.27079e+07	7.40148e+07	7.57187e+07	6.10885e+07	4.66716e+07	9.83037e+07	6.14057e+07	7.04456e+07	1.14722	0.198137	0.270839	0.594856	0.745749	Not Regulated
E9PV22 _ Lrrc47	E9PV22;Q505F5	tr|E9PV22|E9PV22_MOUSE Leucine-rich repeat-containing protein 47 OS=Mus musculus OX=10090 GN=Lrrc47 PE=1 SV=1;sp|Q505F5|LRC47_MOUSE Leucine-rich repeat-containing protein 47 OS=Mus musculus OX=10090 GN=Lrrc47 PE=1 SV=1	3		1.36524e+06	1.66115e+06	2.08666e+06	1.48246e+06	1.99595e+06	1.85832e+06	1.54116e+06	2.16629e+06	1.64888e+06	1.89043e+06	1.1465	0.197232	0.269846	0.418383	0.60958	Not Regulated
E9Q3M3 _ Dctn1	E9Q3M3;O08788;E9Q586;D3YX34;D3Z2M9;D3YYG9	tr|E9Q3M3|E9Q3M3_MOUSE Dynactin subunit 1 OS=Mus musculus OX=10090 GN=Dctn1 PE=1 SV=1;sp|O08788|DCTN1_MOUSE Dynactin subunit 1 OS=Mus musculus OX=10090 GN=Dctn1 PE=1 SV=3;tr|E9Q586|E9Q586_MOUSE Dynactin subunit 1 OS=Mus musculus OX=10090 GN=Dctn1 PE=1 SV=1	22		4.03636e+07	2.53951e+07	2.76826e+07	4.80004e+07	4.30157e+07	5.17013e+07	2.58336e+07	4.14496e+07	3.53604e+07	4.05e+07	1.14535	0.195788	0.268264	0.540768	0.70987	Not Regulated
Q8CBY8 _ Dctn4	Q8CBY8;Q3TRR2	sp|Q8CBY8|DCTN4_MOUSE Dynactin subunit 4 OS=Mus musculus OX=10090 GN=Dctn4 PE=1 SV=1	13		5.91111e+07	5.09323e+07	4.96892e+07	7.06668e+07	8.7389e+07	6.23941e+07	4.21586e+07	7.1833e+07	5.75999e+07	6.59437e+07	1.14486	0.195169	0.267586	0.585547	0.740468	Not Regulated
A2AEW9 _ Gripap1	A2AEW9;A2AEW8;Q8VD04;A2AEW6;A2AEW5	tr|A2AEW9|A2AEW9_MOUSE GRIP1-associated protein 1 OS=Mus musculus OX=10090 GN=Gripap1 PE=1 SV=1;tr|A2AEW8|A2AEW8_MOUSE GRIP1-associated protein 1 OS=Mus musculus OX=10090 GN=Gripap1 PE=1 SV=1;sp|Q8VD04|GRAP1_MOUSE GRIP1-associated protein 1 OS=Mus musculus	8		4.17074e+06	8.23023e+06	4.37584e+06	1.43606e+07	6.58698e+06	5.8738e+06	1.01789e+07	1.29954e+07	7.78436e+06	8.90878e+06	1.14445	0.194649	0.267016	0.50607	0.684015	Not Regulated
Q9WV34 _ Mpp2	Q9WV34	sp|Q9WV34|MPP2_MOUSE MAGUK p55 subfamily member 2 OS=Mus musculus OX=10090 GN=Mpp2 PE=1 SV=1	13		2.34943e+07	2.05607e+07	3.61696e+07	2.44588e+07	3.22972e+07	3.41916e+07	1.95373e+07	3.37658e+07	2.61709e+07	2.9948e+07	1.14432	0.194497	0.266849	0.524213	0.70223	Not Regulated
Q9JHU9 _ Isyna1	Q9JHU9;A0A1B0GS86	sp|Q9JHU9|INO1_MOUSE Inositol-3-phosphate synthase 1 OS=Mus musculus OX=10090 GN=Isyna1 PE=1 SV=1	6		6.77056e+06	6.26046e+06	2.64757e+06	5.25131e+06	5.83838e+06	1.01919e+06	8.50341e+06	8.58767e+06	5.23247e+06	5.98716e+06	1.14423	0.194379	0.26672	0.873605	0.94134	Not Regulated
Q62277 _ Syp	Q62277;F6VR28	sp|Q62277|SYPH_MOUSE Synaptophysin OS=Mus musculus OX=10090 GN=Syp PE=1 SV=2;tr|F6VR28|F6VR28_MOUSE Synaptophysin (Fragment) OS=Mus musculus OX=10090 GN=Syp PE=1 SV=1	2		9.58879e+06	7.92037e+06	8.85374e+06	5.78997e+06	1.22598e+07	1.39255e+07	7.41955e+06	3.13441e+06	8.03822e+06	9.18481e+06	1.14264	0.192375	0.264523	0.988063	0.995159	Not Regulated
P43006 _ Slc1a2	P43006;A2APL5;F7CAM6;F6ZRK3;A2AQI7	sp|P43006|EAA2_MOUSE Excitatory amino acid transporter 2 OS=Mus musculus OX=10090 GN=Slc1a2 PE=1 SV=1;tr|A2APL5|A2APL5_MOUSE Amino acid transporter OS=Mus musculus OX=10090 GN=Slc1a2 PE=1 SV=1;tr|F7CAM6|F7CAM6_MOUSE Amino acid transporter (Fragment) OS=Mus	8		5.87113e+07	5.67498e+07	5.8105e+07	4.7857e+07	5.05555e+07	8.1645e+07	9.64672e+07	2.40178e+07	5.53558e+07	6.31714e+07	1.14119	0.190537	0.262508	0.978757	0.992181	Not Regulated
G3X9N3 _ Pnmal2	G3X9N3	tr|G3X9N3|G3X9N3_MOUSE MCG16539 OS=Mus musculus OX=10090 GN=Pnmal2 PE=1 SV=1	4		6.79609e+06	9.80687e+06	7.39303e+06	9.85439e+06	9.92643e+06	8.88446e+06	5.68558e+06	1.40864e+07	8.4626e+06	9.64571e+06	1.1398	0.188787	0.260591	0.678613	0.806596	Not Regulated
Q8R2M2 _ Dnttip2	Q8R2M2	sp|Q8R2M2|TDIF2_MOUSE Deoxynucleotidyltransferase terminal-interacting protein 2 OS=Mus musculus OX=10090 GN=Dnttip2 PE=1 SV=1	2		1.95288e+06	1.60978e+06	2.55719e+06	1.77884e+06	1.92227e+06	3.42092e+06	1.84626e+06	1.81307e+06	1.97468e+06	2.25063e+06	1.13975	0.188714	0.260511	0.606152	0.755831	Not Regulated
A0A494BAY0 _ Vps37c	A0A494BAY0;A0A494BAR3;Q8R105	tr|A0A494BAY0|A0A494BAY0_MOUSE Vacuolar protein sorting-associated protein 37C (Fragment) OS=Mus musculus OX=10090 GN=Vps37c PE=1 SV=1;tr|A0A494BAR3|A0A494BAR3_MOUSE Vacuolar protein sorting-associated protein 37C OS=Mus musculus OX=10090 GN=Vps37c PE=1 SV	2		4.30414e+06	4.28309e+06	4.35905e+06	3.92847e+06	3.83946e+06	3.90894e+06	5.33551e+06	6.13965e+06	4.21869e+06	4.80589e+06	1.13919	0.188009	0.259739	0.526732	0.703648	Not Regulated
O88952 _ Lin7c	O88952	sp|O88952|LIN7C_MOUSE Protein lin-7 homolog C OS=Mus musculus OX=10090 GN=Lin7c PE=1 SV=2	5		1.68496e+07	1.59984e+07	2.12836e+07	1.8941e+07	2.41437e+07	2.73991e+07	1.63027e+07	1.52246e+07	1.82681e+07	2.07675e+07	1.13682	0.184998	0.256439	0.596495	0.746652	Not Regulated
O54724 _ Ptrf	O54724	sp|O54724|CAVN1_MOUSE Caveolae-associated protein 1 OS=Mus musculus OX=10090 GN=Cavin1 PE=1 SV=1	4		2.8021e+06	3.3154e+06	3.49029e+06	2.8237e+06	4.25604e+06	4.01969e+06	2.65445e+06	3.20014e+06	3.10787e+06	3.53258e+06	1.13666	0.184796	0.256217	0.513479	0.690724	Not Regulated
Q8R2K3 _ Ssbp1	Q8R2K3;Q9CYR0;D3Z3Y3	tr|Q8R2K3|Q8R2K3_MOUSE Single-stranded DNA binding protein 1 OS=Mus musculus OX=10090 GN=Ssbp1 PE=1 SV=1;sp|Q9CYR0|SSBP_MOUSE Single-stranded DNA-binding protein, mitochondrial OS=Mus musculus OX=10090 GN=Ssbp1 PE=1 SV=1	7		3.1142e+07	3.17234e+07	3.09106e+07	2.96303e+07	4.08197e+07	3.42241e+07	1.83449e+07	4.67935e+07	3.08516e+07	3.50456e+07	1.13594	0.183888	0.255221	0.752955	0.859133	Not Regulated
E9PY58 _ Clpb	E9PY58;Q8CCN6;Q60649	tr|E9PY58|E9PY58_MOUSE Caseinolytic peptidase B protein homolog OS=Mus musculus OX=10090 GN=Clpb PE=1 SV=1;tr|Q8CCN6|Q8CCN6_MOUSE Caseinolytic peptidase B protein homolog OS=Mus musculus OX=10090 GN=Clpb PE=1 SV=1;sp|Q60649|CLPB_MOUSE Caseinolytic peptidas	8		9.10807e+06	7.43914e+06	6.72267e+06	8.41251e+06	7.03099e+06	1.77798e+07	747511	1.04149e+07	7.9206e+06	8.9933e+06	1.13543	0.183241	0.254512	0.569981	0.730906	Not Regulated
P46935 _ Nedd4	P46935;V9GWV8;Q3V335;V9GXK3;V9GXS6	sp|P46935|NEDD4_MOUSE E3 ubiquitin-protein ligase NEDD4 OS=Mus musculus OX=10090 GN=Nedd4 PE=1 SV=3	17		2.16007e+07	2.03936e+07	2.33957e+07	2.02369e+07	2.40518e+07	3.21382e+07	1.19192e+07	2.90284e+07	2.14067e+07	2.42844e+07	1.13443	0.181966	0.253115	0.792011	0.888757	Not Regulated
A0A023T778 _ Magohb;Magoh	A0A023T778;Q9CQL1;P61327;G3UZW7	tr|A0A023T778|A0A023T778_MOUSE Mago nashi protein OS=Mus musculus OX=10090 GN=Magohb PE=1 SV=1;sp|Q9CQL1|MGN2_MOUSE Protein mago nashi homolog 2 OS=Mus musculus OX=10090 GN=Magohb PE=2 SV=1;sp|P61327|MGN_MOUSE Protein mago nashi homolog OS=Mus musculus OX=	2		6.66858e+06	4.87962e+06	7.22922e+06	4.36392e+06	7.15218e+06	6.43836e+06	6.33674e+06	6.30871e+06	5.78533e+06	6.559e+06	1.13373	0.181076	0.252139	0.415381	0.606837	Not Regulated
A0A0R4J124 _ Srpk2	A0A0R4J124;O54781;Q6P5E1;A0A0G2JG74;Q9Z0G2;O70551;A0A0G2JDY2	tr|A0A0R4J124|A0A0R4J124_MOUSE SRSF protein kinase 2 OS=Mus musculus OX=10090 GN=Srpk2 PE=1 SV=1;sp|O54781|SRPK2_MOUSE SRSF protein kinase 2 OS=Mus musculus OX=10090 GN=Srpk2 PE=1 SV=2	14		2.37595e+07	3.34412e+07	2.64202e+07	2.14124e+07	2.30153e+07	6.7083e+07	1.60732e+07	1.28386e+07	2.62583e+07	2.97525e+07	1.13307	0.180237	0.25122	0.803156	0.895936	Not Regulated
Q8BG18 _ Necab1	Q8BG18	sp|Q8BG18|NECA1_MOUSE N-terminal EF-hand calcium-binding protein 1 OS=Mus musculus OX=10090 GN=Necab1 PE=1 SV=1	3		5.02865e+06	6.65317e+06	5.60655e+06	5.58057e+06	6.0222e+06	6.05918e+06	4.91341e+06	8.90192e+06	5.71723e+06	6.47418e+06	1.1324	0.17938	0.250281	0.566015	0.729477	Not Regulated
Q80ZX0 _ Sec24b	Q80ZX0;F6VJC5	tr|Q80ZX0|Q80ZX0_MOUSE Sec24-related gene family, member B (S. cerevisiae) OS=Mus musculus OX=10090 GN=Sec24b PE=1 SV=1;tr|F6VJC5|F6VJC5_MOUSE Sec24-related gene family, member B (S. cerevisiae) (Fragment) OS=Mus musculus OX=10090 GN=Sec24b PE=1 SV=1	4		2.79382e+06	2.57803e+06	2.532e+06	2.82086e+06	3.72831e+06	2.37145e+06	747511	5.2894e+06	2.68118e+06	3.03417e+06	1.13166	0.178435	0.249245	0.800515	0.894596	Not Regulated
Q9QYB8 _ Add2	Q9QYB8;A0A0N4SWF0	sp|Q9QYB8|ADDB_MOUSE Beta-adducin OS=Mus musculus OX=10090 GN=Add2 PE=1 SV=4	28		1.25734e+08	9.6692e+07	1.56417e+08	1.1515e+08	1.17634e+08	1.59816e+08	1.25183e+08	1.56213e+08	1.23498e+08	1.39712e+08	1.13128	0.17796	0.248725	0.470144	0.655246	Not Regulated
H3BIV5 _ Akap5	H3BIV5;D3YVF0	tr|H3BIV5|H3BIV5_MOUSE A-kinase anchor protein 5 OS=Mus musculus OX=10090 GN=Akap5 PE=1 SV=1;sp|D3YVF0|AKAP5_MOUSE A-kinase anchor protein 5 OS=Mus musculus OX=10090 GN=Akap5 PE=1 SV=2	19		5.63842e+07	4.99768e+07	6.21215e+07	5.12713e+07	6.19359e+07	8.61873e+07	6.25729e+07	3.76025e+07	5.49384e+07	6.20746e+07	1.12989	0.176188	0.246783	0.683575	0.808222	Not Regulated
Q9JKB1 _ Uchl3;Uchl4	Q9JKB1;A0A2I3BQ39;P58321	sp|Q9JKB1|UCHL3_MOUSE Ubiquitin carboxyl-terminal hydrolase isozyme L3 OS=Mus musculus OX=10090 GN=Uchl3 PE=1 SV=2;tr|A0A2I3BQ39|A0A2I3BQ39_MOUSE Ubiquitin carboxyl-terminal hydrolase (Fragment) OS=Mus musculus OX=10090 GN=Uchl3 PE=1 SV=1;sp|P58321|UCHL4_M	7		8.83931e+06	1.27541e+07	8.44754e+06	9.35145e+06	1.23672e+07	9.63767e+06	7.82623e+06	1.46722e+07	9.84811e+06	1.11258e+07	1.12974	0.175995	0.246571	0.590985	0.743873	Not Regulated
A0A3Q4EBV4 _ Fam98a	A0A3Q4EBV4;Q3TJZ6	tr|A0A3Q4EBV4|A0A3Q4EBV4_MOUSE Protein FAM98A OS=Mus musculus OX=10090 GN=Fam98a PE=1 SV=1;sp|Q3TJZ6|FA98A_MOUSE Protein FAM98A OS=Mus musculus OX=10090 GN=Fam98a PE=1 SV=1	2		2.70503e+06	2.41247e+06	2.23439e+06	2.51446e+06	2.39853e+06	3.7906e+06	3.04949e+06	1.88998e+06	2.46659e+06	2.78215e+06	1.12794	0.173685	0.244039	0.643916	0.782517	Not Regulated
G3UW30 _ Gbe1	G3UW30;F6ZHD8;Q9D6Y9	tr|G3UW30|G3UW30_MOUSE 1,4-alpha-glucan-branching enzyme OS=Mus musculus OX=10090 GN=Gbe1 PE=1 SV=1;tr|F6ZHD8|F6ZHD8_MOUSE 1,4-alpha-glucan-branching enzyme OS=Mus musculus OX=10090 GN=Gbe1 PE=1 SV=2;sp|Q9D6Y9|GLGB_MOUSE 1,4-alpha-glucan-branching enzyme O	5		6.21648e+06	5.53206e+06	1.57286e+07	3.24264e+06	7.32993e+06	1.20748e+07	6.33227e+06	8.89915e+06	7.67994e+06	8.65904e+06	1.12749	0.173112	0.243412	0.433914	0.620316	Not Regulated
A0A0R4IZX5 _ Ncan	A0A0R4IZX5;P55066	tr|A0A0R4IZX5|A0A0R4IZX5_MOUSE Neurocan core protein OS=Mus musculus OX=10090 GN=Ncan PE=1 SV=1;sp|P55066|NCAN_MOUSE Neurocan core protein OS=Mus musculus OX=10090 GN=Ncan PE=1 SV=1	47		4.49323e+08	4.68409e+08	4.23238e+08	3.98745e+08	5.02953e+08	6.35287e+08	3.94172e+08	4.28911e+08	4.34929e+08	4.90331e+08	1.12738	0.172976	0.243262	0.5401	0.70987	Not Regulated
Q8R4E6 _ Purg	Q8R4E6	sp|Q8R4E6|PURG_MOUSE Purine-rich element-binding protein gamma OS=Mus musculus OX=10090 GN=Purg PE=1 SV=1	4		5.65259e+06	7.16505e+06	9.05855e+06	9.28137e+06	8.18345e+06	9.41455e+06	6.57334e+06	1.09537e+07	7.78939e+06	8.78126e+06	1.12734	0.172918	0.243199	0.533731	0.706716	Not Regulated
P32921 _ Wars	P32921	sp|P32921|SYWC_MOUSE Tryptophan--tRNA ligase, cytoplasmic OS=Mus musculus OX=10090 GN=Wars PE=1 SV=2	4		3.91488e+06	3.55152e+06	3.80312e+06	3.57568e+06	3.93349e+06	3.11543e+06	4.56004e+06	5.10062e+06	3.7113e+06	4.1774e+06	1.12559	0.170679	0.240744	0.54687	0.714226	Not Regulated
A2AR02 _ Ppig	A2AR02;A2AR01	sp|A2AR02|PPIG_MOUSE Peptidyl-prolyl cis-trans isomerase G OS=Mus musculus OX=10090 GN=Ppig PE=1 SV=1;tr|A2AR01|A2AR01_MOUSE Peptidyl-prolyl cis-trans isomerase (Fragment) OS=Mus musculus OX=10090 GN=Ppig PE=1 SV=1	2		1.16873e+06	1.56366e+06	990112	1.21603e+06	985530	1.49719e+06	1.50444e+06	1.56974e+06	1.23463e+06	1.38922e+06	1.12521	0.170197	0.240216	0.540916	0.70987	Not Regulated
Q9CWZ7 _ Napg	Q9CWZ7;D3Z4B2;A0A494BA20;A0A494BAE3;A0A494BA49;A0A494BAX2;A0A494BBF5	sp|Q9CWZ7|SNAG_MOUSE Gamma-soluble NSF attachment protein OS=Mus musculus OX=10090 GN=Napg PE=1 SV=1;tr|D3Z4B2|D3Z4B2_MOUSE Gamma-soluble NSF attachment protein (Fragment) OS=Mus musculus OX=10090 GN=Napg PE=1 SV=1;tr|A0A494BA20|A0A494BA20_MOUSE Gamma-solu	13		1.87531e+07	2.29758e+07	2.78207e+07	1.4826e+07	2.00938e+07	2.32436e+07	2.20492e+07	2.93225e+07	2.10939e+07	2.36773e+07	1.12247	0.166678	0.23636	0.497868	0.676743	Not Regulated
P01868 _ Ighg1	P01868;P01869	sp|P01868|IGHG1_MOUSE Ig gamma-1 chain C region secreted form OS=Mus musculus OX=10090 GN=Ighg1 PE=1 SV=1;sp|P01869|IGH1M_MOUSE Ig gamma-1 chain C region, membrane-bound form OS=Mus musculus OX=10090 GN=Ighg1 PE=1 SV=2	13		3.43501e+08	4.70701e+08	3.03285e+08	4.02925e+08	3.96969e+08	1.64009e+08	7.73065e+08	3.71366e+08	3.80103e+08	4.26352e+08	1.12168	0.165656	0.23524	0.96425	0.989192	Not Regulated
A0A0G2JEP0 _ Fxr1	A0A0G2JEP0;Q61584;A0A0H2UH27;A0A0G2JGL6;A0A0G2JGH0	tr|A0A0G2JEP0|A0A0G2JEP0_MOUSE Fragile X mental retardation syndrome-related protein 1 OS=Mus musculus OX=10090 GN=Fxr1 PE=1 SV=1;sp|Q61584|FXR1_MOUSE Fragile X mental retardation syndrome-related protein 1 OS=Mus musculus OX=10090 GN=Fxr1 PE=1 SV=2;tr|A0A	7		2.303e+07	2.11559e+07	1.55008e+07	1.55429e+07	1.96724e+07	3.88628e+07	1.01414e+07	1.5672e+07	1.88074e+07	2.10872e+07	1.12122	0.165064	0.234591	0.975877	0.991902	Not Regulated
A2AWI7 _ Sh3glb2	A2AWI7;Q8R3V5;A2AWI9	tr|A2AWI7|A2AWI7_MOUSE Endophilin-B2 OS=Mus musculus OX=10090 GN=Sh3glb2 PE=1 SV=1;sp|Q8R3V5|SHLB2_MOUSE Endophilin-B2 OS=Mus musculus OX=10090 GN=Sh3glb2 PE=1 SV=2;tr|A2AWI9|A2AWI9_MOUSE Endophilin-B2 OS=Mus musculus OX=10090 GN=Sh3glb2 PE=1 SV=1	16		2.72986e+07	2.17165e+07	2.84184e+07	2.70479e+07	2.71783e+07	2.5662e+07	2.83396e+07	3.58554e+07	2.61203e+07	2.92588e+07	1.12015	0.163697	0.233092	0.502898	0.680859	Not Regulated
Q8VD37 _ Sgip1	Q8VD37	sp|Q8VD37|SGIP1_MOUSE SH3-containing GRB2-like protein 3-interacting protein 1 OS=Mus musculus OX=10090 GN=Sgip1 PE=1 SV=1	9		1.60879e+07	1.83031e+07	1.79119e+07	1.44107e+07	1.92666e+07	1.66384e+07	1.55882e+07	2.31794e+07	1.66784e+07	1.86681e+07	1.1193	0.1626	0.23189	0.531013	0.704263	Not Regulated
P60879 _ Snap25	P60879	sp|P60879|SNP25_MOUSE Synaptosomal-associated protein 25 OS=Mus musculus OX=10090 GN=Snap25 PE=1 SV=1	10		3.58131e+07	3.60731e+07	5.19152e+07	3.70784e+07	4.49247e+07	4.82894e+07	5.86344e+07	2.80966e+07	4.022e+07	4.49863e+07	1.11851	0.161574	0.230765	0.661791	0.794149	Not Regulated
Q3TEG0 _ A830010M20Rik;Kiaa1107	Q3TEG0;A0A1D5RL96;Q80TK0;F7CG54;D3YUW2	tr|Q3TEG0|Q3TEG0_MOUSE BTB/POZ domain-containing protein 8 OS=Mus musculus OX=10090 GN=Btbd8 PE=1 SV=1;tr|A0A1D5RL96|A0A1D5RL96_MOUSE BTB/POZ domain-containing protein 8 OS=Mus musculus OX=10090 GN=Btbd8 PE=1 SV=1;sp|Q80TK0|K1107_MOUSE AP2-interacting clat	3		841638	751278	8.24572e+06	8.00182e+06	5.99449e+06	3.07458e+06	5.66957e+06	5.19091e+06	4.46011e+06	4.98239e+06	1.1171	0.159757	0.228774	0.291122	0.489519	Not Regulated
D6RGM7 _ Katnal2;Spata5	D6RGM7;D3Z4J2;Q9D3R6;D3Z0U5;A0A0G2JFY0;A0A0A0MQ80;Q3UMC0	tr|D6RGM7|D6RGM7_MOUSE Katanin p60 ATPase-containing subunit A-like 2 OS=Mus musculus OX=10090 GN=Katnal2 PE=1 SV=1;tr|D3Z4J2|D3Z4J2_MOUSE Katanin p60 ATPase-containing subunit A-like 2 OS=Mus musculus OX=10090 GN=Katnal2 PE=3 SV=1;sp|Q9D3R6|KATL2_MOUSE Ka	2		1.01389e+08	1.61683e+08	1.38888e+08	1.59974e+08	1.85779e+08	6.54314e+07	2.60737e+08	1.15447e+08	1.40484e+08	1.56849e+08	1.11649	0.158971	0.227913	0.996948	0.997989	Not Regulated
A0A087WNM1 _ Srgap2	A0A087WNM1;Q91Z67;A0A087WSQ1;A0A087WS59;A0A087WRV4;A0A087WS73;A0A087WNR5	tr|A0A087WNM1|A0A087WNM1_MOUSE SLIT-ROBO Rho GTPase-activating protein 2 OS=Mus musculus OX=10090 GN=Srgap2 PE=1 SV=1;sp|Q91Z67|SRGP2_MOUSE SLIT-ROBO Rho GTPase-activating protein 2 OS=Mus musculus OX=10090 GN=Srgap2 PE=1 SV=2	13		9.41541e+06	4.53441e+06	1.30797e+07	4.95614e+06	9.63032e+06	1.39649e+07	4.5471e+06	7.49455e+06	7.99642e+06	8.90921e+06	1.11415	0.155944	0.224595	0.695788	0.815094	Not Regulated
Q3ULL6 _ Upf3b	Q3ULL6;F6Q8N5	tr|Q3ULL6|Q3ULL6_MOUSE UPF3 regulator of nonsense transcripts homolog B (yeast) OS=Mus musculus OX=10090 GN=Upf3b PE=1 SV=1;tr|F6Q8N5|F6Q8N5_MOUSE UPF3 regulator of nonsense transcripts homolog B (yeast) (Fragment) OS=Mus musculus OX=10090 GN=Upf3b PE=1 SV	5		4.35843e+06	5.18271e+06	4.59887e+06	3.40145e+06	5.33426e+06	9.14598e+06	2.80218e+06	2.25763e+06	4.38536e+06	4.88501e+06	1.11394	0.155665	0.224289	0.912688	0.964779	Not Regulated
O70589 _ Cask	O70589;F6ZQR2	sp|O70589|CSKP_MOUSE Peripheral plasma membrane protein CASK OS=Mus musculus OX=10090 GN=Cask PE=1 SV=2	48		2.68497e+08	2.12042e+08	2.6665e+08	2.55599e+08	3.29773e+08	4.62062e+08	1.5454e+08	1.69832e+08	2.50697e+08	2.79052e+08	1.11311	0.15459	0.223111	0.977261	0.991902	Not Regulated
Q9CX86 _ Hnrnpa0	Q9CX86	sp|Q9CX86|ROA0_MOUSE Heterogeneous nuclear ribonucleoprotein A0 OS=Mus musculus OX=10090 GN=Hnrnpa0 PE=1 SV=1	10		6.32281e+07	6.50086e+07	4.43975e+07	7.5749e+07	7.28906e+07	5.89809e+07	4.72849e+07	9.72589e+07	6.20958e+07	6.91038e+07	1.11286	0.154269	0.222759	0.675603	0.804195	Not Regulated
Q9WTX6 _ Cul1	Q9WTX6;Q3TPM3	sp|Q9WTX6|CUL1_MOUSE Cullin-1 OS=Mus musculus OX=10090 GN=Cul1 PE=1 SV=1;tr|Q3TPM3|Q3TPM3_MOUSE Cullin-1 (Fragment) OS=Mus musculus OX=10090 GN=Cul1 PE=1 SV=1	3		7.42255e+06	2.6062e+06	7.78073e+06	8.46486e+06	1.34785e+07	743431	8.8636e+06	6.12778e+06	6.56859e+06	7.30334e+06	1.11186	0.152973	0.221339	0.723475	0.833124	Not Regulated
P84091 _ Ap2m1	P84091;Q3TWV4;A0A338P6T4;A0A338P798	sp|P84091|AP2M1_MOUSE AP-2 complex subunit mu OS=Mus musculus OX=10090 GN=Ap2m1 PE=1 SV=1;tr|Q3TWV4|Q3TWV4_MOUSE AP-2 complex subunit mu OS=Mus musculus OX=10090 GN=Ap2m1 PE=1 SV=1	34		2.08137e+08	2.10551e+08	2.6413e+08	1.57418e+08	2.1177e+08	3.96852e+08	1.74445e+08	1.51116e+08	2.10059e+08	2.33546e+08	1.11181	0.15291	0.221269	0.840873	0.920532	Not Regulated
H7BX95 _ Srsf1	H7BX95;Q6PDM2;F7AI47;F6QXN3;Q9D0B0	tr|H7BX95|H7BX95_MOUSE Serine/arginine-rich-splicing factor 1 OS=Mus musculus OX=10090 GN=Srsf1 PE=1 SV=1;sp|Q6PDM2|SRSF1_MOUSE Serine/arginine-rich splicing factor 1 OS=Mus musculus OX=10090 GN=Srsf1 PE=1 SV=3	14		7.49423e+07	9.22264e+07	6.75114e+07	9.52176e+07	9.47492e+07	1.61824e+08	6.16913e+07	4.84749e+07	8.24744e+07	9.16849e+07	1.11168	0.152738	0.221081	0.976754	0.991902	Not Regulated
A0A0G2JEG8 _ Amph	A0A0G2JEG8;Q7TQF7;S4R2J8;S4R1B8;S4R270;D3Z6Q9	tr|A0A0G2JEG8|A0A0G2JEG8_MOUSE Amphiphysin OS=Mus musculus OX=10090 GN=Amph PE=1 SV=1;sp|Q7TQF7|AMPH_MOUSE Amphiphysin OS=Mus musculus OX=10090 GN=Amph PE=1 SV=1	23		6.17749e+07	5.80768e+07	1.07885e+08	5.37806e+07	6.7455e+07	8.42982e+07	9.42484e+07	6.66263e+07	7.03794e+07	7.8157e+07	1.11051	0.151221	0.219418	0.518081	0.696199	Not Regulated
Q6ZWZ6 _ Rps12	Q6ZWZ6;F7AEH4;A0A1W2P7A1;P63323	tr|Q6ZWZ6|Q6ZWZ6_MOUSE 40S ribosomal protein S12 OS=Mus musculus OX=10090 GN=Rps12-ps3 PE=1 SV=1;tr|F7AEH4|F7AEH4_MOUSE 40S ribosomal protein S12 OS=Mus musculus OX=10090 GN=Rps12 PE=1 SV=1;tr|A0A1W2P7A1|A0A1W2P7A1_MOUSE 40S ribosomal protein S12 OS=Mus mu	15		6.20498e+08	7.88129e+08	6.61351e+08	7.6888e+08	8.18105e+08	1.2681e+09	2.33699e+08	8.31586e+08	7.09715e+08	7.87873e+08	1.11013	0.150725	0.218875	0.876856	0.944217	Not Regulated
P17427 _ Ap2a2	P17427;A0A0J9YUA7	sp|P17427|AP2A2_MOUSE AP-2 complex subunit alpha-2 OS=Mus musculus OX=10090 GN=Ap2a2 PE=1 SV=2	32		2.07239e+08	2.15853e+08	2.2872e+08	1.41198e+08	1.9876e+08	3.1993e+08	1.5753e+08	2.0203e+08	1.98253e+08	2.19563e+08	1.10749	0.147292	0.215112	0.687829	0.809855	Not Regulated
Q80YX1 _ Tnc	Q80YX1;Q80YX0	sp|Q80YX1|TENA_MOUSE Tenascin OS=Mus musculus OX=10090 GN=Tnc PE=1 SV=1	10		1.00844e+07	6.58178e+06	9.31046e+06	6.20688e+06	7.42439e+06	9.51077e+06	1.13489e+07	7.34821e+06	8.04588e+06	8.90807e+06	1.10716	0.146863	0.214643	0.585635	0.740468	Not Regulated
Q9DCC5 _ Cbx3	Q9DCC5;P23198;D3Z1A9;D3Z313;Q61686	tr|Q9DCC5|Q9DCC5_MOUSE Cbx3 protein OS=Mus musculus OX=10090 GN=Cbx3 PE=1 SV=1;sp|P23198|CBX3_MOUSE Chromobox protein homolog 3 OS=Mus musculus OX=10090 GN=Cbx3 PE=1 SV=2	6		1.96803e+07	1.68739e+07	2.31168e+07	1.80157e+07	2.02465e+07	2.94267e+07	1.85462e+07	1.77882e+07	1.94217e+07	2.15019e+07	1.10711	0.146797	0.21457	0.628155	0.770961	Not Regulated
F6RT34 _ Mbp	F6RT34;F6VME3	tr|F6RT34|F6RT34_MOUSE Myelin basic protein (Fragment) OS=Mus musculus OX=10090 GN=Mbp PE=1 SV=1;tr|F6VME3|F6VME3_MOUSE Myelin basic protein (Fragment) OS=Mus musculus OX=10090 GN=Mbp PE=1 SV=1	23		4.44049e+09	3.53495e+09	3.07583e+09	6.29819e+09	5.83074e+09	3.53044e+09	5.40072e+09	4.42588e+09	4.33737e+09	4.79695e+09	1.10596	0.145297	0.212926	0.577084	0.734884	Not Regulated
A0A0A0MQA5 _ Tuba4a	A0A0A0MQA5;P68368;A0A087WQS4;A0A087WRB4;A0A087WSB0;A0A087WSL5;Q3UX10;A0A087WS35	tr|A0A0A0MQA5|A0A0A0MQA5_MOUSE Tubulin alpha chain (Fragment) OS=Mus musculus OX=10090 GN=Tuba4a PE=1 SV=1;sp|P68368|TBA4A_MOUSE Tubulin alpha-4A chain OS=Mus musculus OX=10090 GN=Tuba4a PE=1 SV=1	10		7.13976e+07	7.62128e+07	6.66219e+07	6.25463e+07	7.30518e+07	7.27666e+07	6.45386e+07	9.53492e+07	6.91946e+07	7.64266e+07	1.10452	0.143414	0.210862	0.574481	0.733783	Not Regulated
P50114 _ S100b	P50114	sp|P50114|S100B_MOUSE Protein S100-B OS=Mus musculus OX=10090 GN=S100b PE=1 SV=2	4		3.79846e+07	3.55898e+07	4.42096e+07	2.87321e+07	3.41835e+07	4.22773e+07	4.64491e+07	3.88906e+07	3.6629e+07	4.04502e+07	1.10432	0.143158	0.210582	0.540345	0.70987	Not Regulated
Q8R5L1 _ C1qbp	Q8R5L1;O35658	tr|Q8R5L1|Q8R5L1_MOUSE Complement component 1 Q subcomponent-binding protein, mitochondrial OS=Mus musculus OX=10090 GN=C1qbp PE=1 SV=1;sp|O35658|C1QBP_MOUSE Complement component 1 Q subcomponent-binding protein, mitochondrial OS=Mus musculus OX=10090 GN=C	5		2.96636e+07	3.26072e+07	3.42553e+07	2.36972e+07	2.79631e+07	5.44277e+07	1.893e+07	3.14121e+07	3.00558e+07	3.31832e+07	1.10405	0.14281	0.2102	0.882361	0.948889	Not Regulated
E9PY16 _ Adap1	E9PY16	tr|E9PY16|E9PY16_MOUSE ArfGAP with dual PH domains 1 OS=Mus musculus OX=10090 GN=Adap1 PE=1 SV=1	9		2.66533e+07	2.67607e+07	2.8575e+07	2.19292e+07	2.70609e+07	2.62537e+07	2.11958e+07	4.01753e+07	2.59795e+07	2.86714e+07	1.10362	0.142238	0.209573	0.685842	0.808937	Not Regulated
Q9DBG3 _ Ap2b1	Q9DBG3;H3BIY9;H3BKM0;H3BJ06;Q5SWR0	sp|Q9DBG3|AP2B1_MOUSE AP-2 complex subunit beta OS=Mus musculus OX=10090 GN=Ap2b1 PE=1 SV=1;tr|H3BIY9|H3BIY9_MOUSE AP complex subunit beta OS=Mus musculus OX=10090 GN=Ap2b1 PE=1 SV=1;tr|H3BKM0|H3BKM0_MOUSE AP complex subunit beta OS=Mus musculus OX=10090 G	47		3.26921e+08	3.99022e+08	4.52415e+08	2.84385e+08	3.4332e+08	6.99723e+08	2.62762e+08	3.08159e+08	3.65686e+08	4.03491e+08	1.10338	0.141932	0.209238	0.880112	0.947096	Not Regulated
B1ATI9 _ Gas7	B1ATI9;Q3U432;Q60780	tr|B1ATI9|B1ATI9_MOUSE Growth arrest-specific protein 7 OS=Mus musculus OX=10090 GN=Gas7 PE=1 SV=1;tr|Q3U432|Q3U432_MOUSE Growth arrest-specific protein 7 OS=Mus musculus OX=10090 GN=Gas7 PE=1 SV=1;sp|Q60780|GAS7_MOUSE Growth arrest-specific protein 7 OS=M	6		9.31904e+06	1.1407e+07	1.33817e+07	6.3734e+06	9.68377e+06	1.74758e+07	7.63696e+06	9.85205e+06	1.01203e+07	1.11621e+07	1.10295	0.141362	0.208613	0.727813	0.836342	Not Regulated
Q5SV64 _ Myh10	Q5SV64;Q3UH59;Q61879;Q8BXF2	tr|Q5SV64|Q5SV64_MOUSE Myosin-10 OS=Mus musculus OX=10090 GN=Myh10 PE=1 SV=1;tr|Q3UH59|Q3UH59_MOUSE Myosin-10 OS=Mus musculus OX=10090 GN=Myh10 PE=1 SV=1;sp|Q61879|MYH10_MOUSE Myosin-10 OS=Mus musculus OX=10090 GN=Myh10 PE=1 SV=2	60		1.14304e+08	1.29936e+08	1.16885e+08	1.29549e+08	1.20211e+08	2.51639e+08	6.16395e+07	1.07617e+08	1.22668e+08	1.35277e+08	1.10278	0.141149	0.20838	0.918993	0.966548	Not Regulated
Q5SVG5 _ Ap1b1	Q5SVG5;Q5SVG4;O35643	tr|Q5SVG5|Q5SVG5_MOUSE AP complex subunit beta OS=Mus musculus OX=10090 GN=Ap1b1 PE=1 SV=1;tr|Q5SVG4|Q5SVG4_MOUSE AP complex subunit beta OS=Mus musculus OX=10090 GN=Ap1b1 PE=1 SV=1;sp|O35643|AP1B1_MOUSE AP-1 complex subunit beta-1 OS=Mus musculus OX=10090	12		3.97183e+07	4.00016e+07	4.06628e+07	3.80619e+07	4.20867e+07	6.9724e+07	3.91971e+07	2.3711e+07	3.96112e+07	4.36797e+07	1.10271	0.141056	0.208277	0.91119	0.96458	Not Regulated
A0A1W2P812 _ Ank3	A0A1W2P812;G5E8K5;G5E8K3;G5E8K2;S4R1S2;S4R2S8;S4R236;S4R2C1;S4R2F5;S4R187;S4R1X7;G3X971;S4R2J6;S4R165;S4R229;W4VSQ0;Q3UVY0;S4R278;S4R1U4;S4R162;S4R208	tr|A0A1W2P812|A0A1W2P812_MOUSE Ankyrin-3 OS=Mus musculus OX=10090 GN=Ank3 PE=1 SV=1;sp|G5E8K5|ANK3_MOUSE Ankyrin-3 OS=Mus musculus OX=10090 GN=Ank3 PE=1 SV=1;tr|G5E8K3|G5E8K3_MOUSE Ankyrin 3, epithelial, isoform CRA_b OS=Mus musculus OX=10090 GN=Ank3 PE=1	2		7.81952e+06	4.7668e+06	5.01176e+06	6.16292e+06	7.75429e+06	7.1001e+06	3.92289e+06	7.41383e+06	5.94025e+06	6.54778e+06	1.10227	0.140481	0.207647	0.703712	0.819654	Not Regulated
Q8CBE3 _ Wdr37	Q8CBE3;H3BJS1;H3BK66;Q05BF4;H3BJR7;H3BKY3;H3BJR4;H3BJB3	sp|Q8CBE3|WDR37_MOUSE WD repeat-containing protein 37 OS=Mus musculus OX=10090 GN=Wdr37 PE=1 SV=1;tr|H3BJS1|H3BJS1_MOUSE WD repeat-containing protein 37 (Fragment) OS=Mus musculus OX=10090 GN=Wdr37 PE=1 SV=1	5		5.40262e+06	5.51867e+06	6.43318e+06	5.2716e+06	5.83032e+06	9.61202e+06	4.00587e+06	5.48487e+06	5.65652e+06	6.23327e+06	1.10196	0.140074	0.207201	0.814978	0.903925	Not Regulated
A0A0R4J259 _ Syncrip	A0A0R4J259;Q7TMK9;G3UZI2;G3V018;G3UZ48;G3UXJ6;G3UWM1;G3XA76;G3UXU5	tr|A0A0R4J259|A0A0R4J259_MOUSE Heterogeneous nuclear ribonucleoprotein Q OS=Mus musculus OX=10090 GN=Syncrip PE=1 SV=1;sp|Q7TMK9|HNRPQ_MOUSE Heterogeneous nuclear ribonucleoprotein Q OS=Mus musculus OX=10090 GN=Syncrip PE=1 SV=2;tr|G3UZI2|G3UZI2_MOUSE Hete	11		1.85259e+07	2.92407e+07	1.58894e+07	1.55104e+07	2.00783e+07	2.89557e+07	1.44123e+07	2.37398e+07	1.97916e+07	2.17965e+07	1.1013	0.13921	0.206255	0.657843	0.791749	Not Regulated
P97315 _ Csrp1	P97315	sp|P97315|CSRP1_MOUSE Cysteine and glycine-rich protein 1 OS=Mus musculus OX=10090 GN=Csrp1 PE=1 SV=3	8		1.1788e+07	1.06622e+07	1.24307e+07	9.12676e+06	1.07931e+07	1.92509e+07	1.06039e+07	7.79911e+06	1.10019e+07	1.21118e+07	1.10088	0.138656	0.205647	0.831402	0.912802	Not Regulated
Q80VP1 _ Epn1	Q80VP1;D3Z550;D3Z4V3;Q91W69	sp|Q80VP1|EPN1_MOUSE Epsin-1 OS=Mus musculus OX=10090 GN=Epn1 PE=1 SV=3	6		1.40722e+07	1.82823e+07	1.7149e+07	1.36924e+07	1.60906e+07	1.45824e+07	1.25231e+07	2.63403e+07	1.5799e+07	1.73841e+07	1.10033	0.137936	0.204859	0.761761	0.865132	Not Regulated
Q9D6J6 _ Ndufv2	Q9D6J6;M0QWP9;D6RGN4	sp|Q9D6J6|NDUV2_MOUSE NADH dehydrogenase [ubiquinone] flavoprotein 2, mitochondrial OS=Mus musculus OX=10090 GN=Ndufv2 PE=1 SV=2	8		1.47553e+07	3.22744e+07	1.5377e+07	1.41699e+07	1.79925e+07	1.3973e+07	2.9519e+07	2.27481e+07	1.91442e+07	2.10582e+07	1.09998	0.137476	0.204354	0.633591	0.774601	Not Regulated
A0A0A0MQM0 _ Eif5a;Eif5a2	A0A0A0MQM0;P63242;Q8BGY2;J3QPS8	tr|A0A0A0MQM0|A0A0A0MQM0_MOUSE Eukaryotic translation initiation factor 5A (Fragment) OS=Mus musculus OX=10090 GN=Eif5a PE=1 SV=1;sp|P63242|IF5A1_MOUSE Eukaryotic translation initiation factor 5A-1 OS=Mus musculus OX=10090 GN=Eif5a PE=1 SV=2;sp|Q8BGY2|IF5A	10		2.96103e+07	3.37699e+07	2.84384e+07	1.92223e+07	2.32302e+07	2.56769e+07	3.18097e+07	4.12927e+07	2.77602e+07	3.05024e+07	1.09878	0.135904	0.202631	0.660413	0.793608	Not Regulated
P00493 _ Hprt1	P00493	sp|P00493|HPRT_MOUSE Hypoxanthine-guanine phosphoribosyltransferase OS=Mus musculus OX=10090 GN=Hprt1 PE=1 SV=3	9		3.20187e+07	3.91082e+07	3.223e+07	2.80192e+07	3.6002e+07	1.69166e+07	5.92311e+07	3.17754e+07	3.2844e+07	3.59813e+07	1.09552	0.131616	0.197932	0.989705	0.995159	Not Regulated
Q61187 _ Tsg101	Q61187;A0A1B0GS09;A0A1B0GS10;A0A1B0GRX2;D3Z2V5;D3Z0S9	sp|Q61187|TS101_MOUSE Tumor susceptibility gene 101 protein OS=Mus musculus OX=10090 GN=Tsg101 PE=1 SV=2;tr|A0A1B0GS09|A0A1B0GS09_MOUSE Tumor susceptibility gene 101 protein (Fragment) OS=Mus musculus OX=10090 GN=Tsg101 PE=1 SV=1	5		4.3963e+06	4.33736e+06	5.25713e+06	3.34734e+06	4.76256e+06	3.64729e+06	5.48288e+06	5.08344e+06	4.33453e+06	4.74404e+06	1.09448	0.13024	0.196423	0.608662	0.758379	Not Regulated
A2AH25 _ Arhgap1	A2AH25;Q5FWK3	tr|A2AH25|A2AH25_MOUSE Rho GTPase-activating protein 1 OS=Mus musculus OX=10090 GN=Arhgap1 PE=1 SV=1;sp|Q5FWK3|RHG01_MOUSE Rho GTPase-activating protein 1 OS=Mus musculus OX=10090 GN=Arhgap1 PE=1 SV=1	6		1.08522e+07	5.02502e+06	1.39691e+07	1.50816e+07	7.85497e+06	1.3783e+07	9.90226e+06	1.76209e+07	1.1232e+07	1.22903e+07	1.09422	0.129906	0.196057	0.672053	0.801731	Not Regulated
Q6P5D3 _ Dhx57	Q6P5D3	sp|Q6P5D3|DHX57_MOUSE Putative ATP-dependent RNA helicase DHX57 OS=Mus musculus OX=10090 GN=Dhx57 PE=1 SV=2	13		1.40974e+07	1.08519e+07	1.40289e+07	1.38425e+07	1.66859e+07	1.18121e+07	1.69725e+07	1.23001e+07	1.32052e+07	1.44426e+07	1.09371	0.129228	0.195314	0.637294	0.776792	Not Regulated
P49962 _ Srp9	P49962;D3YZX8	sp|P49962|SRP09_MOUSE Signal recognition particle 9 kDa protein OS=Mus musculus OX=10090 GN=Srp9 PE=1 SV=2	3		1.71231e+07	2.10178e+07	1.58382e+07	1.67901e+07	2.25444e+07	2.18837e+07	1.46983e+07	1.82448e+07	1.76923e+07	1.93428e+07	1.09329	0.128676	0.194709	0.639646	0.779075	Not Regulated
P62880 _ Gnb2	P62880;E9QKR0;D3YZX3;D3Z1M1;D3Z1T4;E9PWM7;P29387;A0A0A6YVN9;V9GWY1	sp|P62880|GBB2_MOUSE Guanine nucleotide-binding protein G(I)/G(S)/G(T) subunit beta-2 OS=Mus musculus OX=10090 GN=Gnb2 PE=1 SV=3;tr|E9QKR0|E9QKR0_MOUSE Guanine nucleotide-binding protein G(I)/G(S)/G(T) subunit beta-2 OS=Mus musculus OX=10090 GN=Gnb2 PE=1 S	9		5.04717e+07	4.44424e+07	4.08564e+07	2.49106e+07	3.71163e+07	3.57075e+07	3.90782e+07	6.36487e+07	4.01703e+07	4.38877e+07	1.09254	0.127688	0.193626	0.680232	0.806947	Not Regulated
Q9JLB0 _ Mpp6	Q9JLB0;E9PWC5	sp|Q9JLB0|MPP6_MOUSE MAGUK p55 subfamily member 6 OS=Mus musculus OX=10090 GN=Mpp6 PE=1 SV=1	4		5.01981e+06	5.03883e+06	4.64015e+06	5.92998e+06	7.74184e+06	4.57312e+06	4.96237e+06	5.25918e+06	5.15719e+06	5.63413e+06	1.09248	0.127608	0.193538	0.690753	0.812032	Not Regulated
Q62376 _ Snrnp70	Q62376;A0A1B0GRR8;A0A1B0GR44;A0A1B0GR69;A0A1B0GRV8;A0A1B0GSX5;A0A1B0GR50	sp|Q62376|RU17_MOUSE U1 small nuclear ribonucleoprotein 70 kDa OS=Mus musculus OX=10090 GN=Snrnp70 PE=1 SV=2;tr|A0A1B0GRR8|A0A1B0GRR8_MOUSE U1 small nuclear ribonucleoprotein 70 kDa (Fragment) OS=Mus musculus OX=10090 GN=Snrnp70 PE=1 SV=1;tr|A0A1B0GR44|A0A	10		1.46459e+07	1.77438e+07	1.70337e+07	1.90289e+07	1.66322e+07	3.79115e+07	1.06377e+07	9.5777e+06	1.71131e+07	1.86898e+07	1.09213	0.127149	0.193035	0.821333	0.908205	Not Regulated
Q99M71 _ Epdr1	Q99M71;A0A1Y7VKS9	sp|Q99M71|EPDR1_MOUSE Mammalian ependymin-related protein 1 OS=Mus musculus OX=10090 GN=Epdr1 PE=1 SV=1	7		9.18663e+06	1.37993e+07	1.10736e+07	1.05485e+07	1.07692e+07	8.07981e+06	2.19845e+07	7.87142e+06	1.1152e+07	1.21762e+07	1.09184	0.126765	0.192615	0.986866	0.995159	Not Regulated
Q8K2D8 _ Fibp	Q8K2D8;Q9JI19	tr|Q8K2D8|Q8K2D8_MOUSE Acidic fibroblast growth factor intracellular-binding protein OS=Mus musculus OX=10090 GN=Fibp PE=1 SV=1;sp|Q9JI19|FIBP_MOUSE Acidic fibroblast growth factor intracellular-binding protein OS=Mus musculus OX=10090 GN=Fibp PE=1 SV=1	7		1.01639e+07	8.67265e+06	8.30265e+06	1.1898e+07	1.10505e+07	1.01534e+07	6.61501e+06	1.47979e+07	9.75929e+06	1.06542e+07	1.0917	0.126572	0.192403	0.782219	0.88203	Not Regulated
O35344 _ Kpna3	O35344	sp|O35344|IMA4_MOUSE Importin subunit alpha-4 OS=Mus musculus OX=10090 GN=Kpna3 PE=1 SV=1	10		2.6008e+07	3.62595e+07	3.57938e+07	2.75579e+07	4.44241e+07	3.94844e+07	2.28744e+07	3.01032e+07	3.14048e+07	3.42215e+07	1.08969	0.123918	0.189495	0.746224	0.853878	Not Regulated
P62743 _ Ap2s1	P62743;A0A0U1RPS0;A0A0U1RQ06	sp|P62743|AP2S1_MOUSE AP-2 complex subunit sigma OS=Mus musculus OX=10090 GN=Ap2s1 PE=1 SV=1;tr|A0A0U1RPS0|A0A0U1RPS0_MOUSE AP-2 complex subunit sigma OS=Mus musculus OX=10090 GN=Ap2s1 PE=1 SV=1	9		9.20514e+07	1.0535e+08	1.02707e+08	6.94791e+07	8.4312e+07	1.39323e+08	9.43708e+07	8.46751e+07	9.2397e+07	1.0067e+08	1.08954	0.12372	0.189277	0.689954	0.81177	Not Regulated
Q9EQH3 _ Vps35	Q9EQH3	sp|Q9EQH3|VPS35_MOUSE Vacuolar protein sorting-associated protein 35 OS=Mus musculus OX=10090 GN=Vps35 PE=1 SV=1	14		2.79172e+07	1.59404e+07	4.29586e+07	3.09641e+07	3.49655e+07	4.5947e+07	2.46471e+07	2.26455e+07	2.94451e+07	3.20513e+07	1.08851	0.122356	0.187782	0.691444	0.812032	Not Regulated
A0A0J9YTY0 _ 11-sept	A0A0J9YTY0;A0A0J9YUL3;Q8C1B7;A0A0J9YUV6;A0A0J9YVA6	tr|A0A0J9YTY0|A0A0J9YTY0_MOUSE Septin 11 OS=Mus musculus OX=10090 GN=Sept11 PE=1 SV=1;tr|A0A0J9YUL3|A0A0J9YUL3_MOUSE Septin 11 OS=Mus musculus OX=10090 GN=Sept11 PE=1 SV=1;sp|Q8C1B7|SEP11_MOUSE Septin-11 OS=Mus musculus OX=10090 GN=Septin11 PE=1 SV=4	28		2.19331e+08	2.16958e+08	2.47976e+08	1.88382e+08	2.29983e+08	2.44379e+08	2.85762e+08	1.88929e+08	2.18162e+08	2.37263e+08	1.08756	0.12109	0.186395	0.640683	0.779729	Not Regulated
Q3UHB1 _ Nt5dc3	Q3UHB1;A0A1W2P799	sp|Q3UHB1|NT5D3_MOUSE 5-nucleotidase domain-containing protein 3 OS=Mus musculus OX=10090 GN=Nt5dc3 PE=1 SV=1;tr|A0A1W2P799|A0A1W2P799_MOUSE Predicted gene, 49358 (Fragment) OS=Mus musculus OX=10090 GN=Gm49358 PE=4 SV=1	6		9.49635e+06	1.00233e+07	4.68185e+06	832718	3.65846e+06	6.04208e+06	1.2031e+07	5.49282e+06	6.25854e+06	6.8061e+06	1.08749	0.121002	0.186298	0.532068	0.705087	Not Regulated
Q8CG76 _ Akr7a2	Q8CG76	sp|Q8CG76|ARK72_MOUSE Aflatoxin B1 aldehyde reductase member 2 OS=Mus musculus OX=10090 GN=Akr7a2 PE=1 SV=3	2		4.59717e+06	3.52101e+06	4.54379e+06	8.86203e+06	1.28771e+07	2.70435e+06	2.87563e+06	4.94298e+06	5.381e+06	5.85003e+06	1.08716	0.120569	0.185824	0.852498	0.929063	Not Regulated
A2ARP8 _ Map1a	A2ARP8;Q9QYR6	tr|A2ARP8|A2ARP8_MOUSE Microtubule-associated protein 1A OS=Mus musculus OX=10090 GN=Map1a PE=1 SV=1;sp|Q9QYR6|MAP1A_MOUSE Microtubule-associated protein 1A OS=Mus musculus OX=10090 GN=Map1a PE=1 SV=2	115		6.82779e+08	7.66298e+08	8.39559e+08	6.38423e+08	7.96569e+08	8.1645e+08	8.68692e+08	6.95209e+08	7.31765e+08	7.9423e+08	1.08536	0.118177	0.183202	0.591967	0.744326	Not Regulated
Q8BWY3 _ Etf1	Q8BWY3	sp|Q8BWY3|ERF1_MOUSE Eukaryotic peptide chain release factor subunit 1 OS=Mus musculus OX=10090 GN=Etf1 PE=1 SV=4	8		1.37198e+07	1.20112e+07	1.50639e+07	1.16416e+07	9.2013e+06	2.49753e+07	7.38365e+06	1.53353e+07	1.31091e+07	1.42239e+07	1.08503	0.117741	0.182724	0.92307	0.968955	Not Regulated
A2ALS5 _ Rap1gap	A2ALS5;A2ALS4;A2ALS7;A2ALS3	sp|A2ALS5|RPGP1_MOUSE Rap1 GTPase-activating protein 1 OS=Mus musculus OX=10090 GN=Rap1gap PE=1 SV=2;tr|A2ALS4|A2ALS4_MOUSE Rap1 GTPase-activating protein 1 OS=Mus musculus OX=10090 GN=Rap1gap PE=1 SV=1;tr|A2ALS7|A2ALS7_MOUSE Rap1 GTPase-activating protein	7		5.11324e+06	1.37405e+07	1.37195e+07	4.68925e+06	9.40393e+06	1.02495e+07	9.3282e+06	1.14163e+07	9.31561e+06	1.00995e+07	1.08414	0.116556	0.181426	0.482484	0.665589	Not Regulated
Q6P5E4 _ Uggt1	Q6P5E4;G3UYG7;G3UZU8;E9Q4X2;G3UY35;G3UY73;G3UXP5	sp|Q6P5E4|UGGG1_MOUSE UDP-glucose:glycoprotein glucosyltransferase 1 OS=Mus musculus OX=10090 GN=Uggt1 PE=1 SV=4	65		2.54203e+08	2.80546e+08	2.90518e+08	2.45251e+08	3.45992e+08	3.12059e+08	1.19322e+08	3.82518e+08	2.67629e+08	2.89973e+08	1.08349	0.115681	0.180466	0.97711	0.991902	Not Regulated
J3QK20 _ Cacnb4	J3QK20;Q8R0S4	tr|J3QK20|J3QK20_MOUSE Voltage-dependent L-type calcium channel subunit beta-4 OS=Mus musculus OX=10090 GN=Cacnb4 PE=1 SV=1;sp|Q8R0S4|CACB4_MOUSE Voltage-dependent L-type calcium channel subunit beta-4 OS=Mus musculus OX=10090 GN=Cacnb4 PE=1 SV=2	15		1.34728e+08	9.06495e+07	1.05479e+08	1.25505e+08	1.76376e+08	1.75748e+08	4.54733e+07	9.67895e+07	1.1409e+08	1.23597e+08	1.08332	0.115464	0.180229	0.891439	0.953111	Not Regulated
A2AUM6 _ Srp14	A2AUM6;P16254	tr|A2AUM6|A2AUM6_MOUSE Signal recognition particle 14 kDa protein OS=Mus musculus OX=10090 GN=Srp14 PE=1 SV=1;sp|P16254|SRP14_MOUSE Signal recognition particle 14 kDa protein OS=Mus musculus OX=10090 GN=Srp14 PE=1 SV=1	3		1.17076e+07	1.08378e+07	1.11174e+07	1.32963e+07	1.47727e+07	1.07717e+07	1.11109e+07	1.4189e+07	1.17398e+07	1.27111e+07	1.08273	0.114679	0.179369	0.655299	0.790467	Not Regulated
Q5NCF2 _ Trappc1	Q5NCF2;B1ASW5;B1ASW6	sp|Q5NCF2|TPPC1_MOUSE Trafficking protein particle complex subunit 1 OS=Mus musculus OX=10090 GN=Trappc1 PE=1 SV=1;tr|B1ASW5|B1ASW5_MOUSE Trafficking protein particle complex 1, isoform CRA_a OS=Mus musculus OX=10090 GN=Trappc1 PE=1 SV=1	3		4.93102e+06	4.16351e+06	5.69906e+06	4.92084e+06	5.42123e+06	4.0243e+06	6.20138e+06	5.69775e+06	4.92861e+06	5.33616e+06	1.08269	0.114623	0.179306	0.670691	0.801185	Not Regulated
Q64523 _ Hist2h2ac;Hist2h2aa1	Q64523;Q6GSS7	sp|Q64523|H2A2C_MOUSE Histone H2A type 2-C OS=Mus musculus OX=10090 GN=Hist2h2ac PE=1 SV=3;sp|Q6GSS7|H2A2A_MOUSE Histone H2A type 2-A OS=Mus musculus OX=10090 GN=Hist2h2aa1 PE=1 SV=3	2		7.02852e+06	941927	2.70009e+07	6.2242e+06	7.01473e+06	4.77507e+06	1.43628e+07	1.84455e+07	1.02989e+07	1.11495e+07	1.0826	0.114496	0.179168	0.428493	0.616751	Not Regulated
Q80UI5 _ Pik3r1	Q80UI5;P26450	tr|Q80UI5|Q80UI5_MOUSE Phosphatidylinositol 3-kinase regulatory subunit alpha OS=Mus musculus OX=10090 GN=Pik3r1 PE=1 SV=1;sp|P26450|P85A_MOUSE Phosphatidylinositol 3-kinase regulatory subunit alpha OS=Mus musculus OX=10090 GN=Pik3r1 PE=1 SV=2	2		841638	7.21862e+06	6.72979e+06	832718	3.73524e+06	6.26696e+06	5.14223e+06	1.76613e+06	3.90569e+06	4.22764e+06	1.08243	0.114274	0.178925	0.434091	0.620316	Not Regulated
E9Q1G8 _ 07-sept	E9Q1G8;E9Q9F5;O55131;A0A0R4J233;A0A1W2P6J7;Q8C650	tr|E9Q1G8|E9Q1G8_MOUSE Septin 7 OS=Mus musculus OX=10090 GN=Sept7 PE=1 SV=2;tr|E9Q9F5|E9Q9F5_MOUSE Septin 7 OS=Mus musculus OX=10090 GN=Sept7 PE=1 SV=2;sp|O55131|SEPT7_MOUSE Septin-7 OS=Mus musculus OX=10090 GN=Septin7 PE=1 SV=1	30		2.32797e+08	2.79676e+08	2.71531e+08	2.67868e+08	3.57418e+08	2.29491e+08	2.9532e+08	2.5615e+08	2.62968e+08	2.84595e+08	1.08224	0.11402	0.178646	0.686054	0.808937	Not Regulated
Q6PAK3 _ Prmt8	Q6PAK3	sp|Q6PAK3|ANM8_MOUSE Protein arginine N-methyltransferase 8 OS=Mus musculus OX=10090 GN=Prmt8 PE=1 SV=2	7		1.37221e+07	1.50981e+07	1.33409e+07	1.33201e+07	1.75867e+07	1.24747e+07	1.27031e+07	1.72427e+07	1.38703e+07	1.50018e+07	1.08158	0.113139	0.17768	0.685977	0.808937	Not Regulated
Q9CZX8 _ Rps19	Q9CZX8;D3YUT3;D3Z722;D3YUG3;D3Z5R8;S4R223	sp|Q9CZX8|RS19_MOUSE 40S ribosomal protein S19 OS=Mus musculus OX=10090 GN=Rps19 PE=1 SV=3;tr|D3YUT3|D3YUT3_MOUSE 40S ribosomal protein S19 (Fragment) OS=Mus musculus OX=10090 GN=Rps19 PE=1 SV=2;tr|D3Z722|D3Z722_MOUSE 40S ribosomal protein S19 OS=Mus muscu	16		1.07646e+09	1.27129e+09	1.03712e+09	1.31453e+09	1.60963e+09	1.25383e+09	5.27324e+08	1.68552e+09	1.17485e+09	1.26907e+09	1.0802	0.111301	0.175666	0.970943	0.991128	Not Regulated
A0A0R4J0I9 _ Lrp1	A0A0R4J0I9;Q91ZX7;Q3U5J2;D3Z5M3	tr|A0A0R4J0I9|A0A0R4J0I9_MOUSE Low density lipoprotein receptor-related protein 1 OS=Mus musculus OX=10090 GN=Lrp1 PE=1 SV=1;sp|Q91ZX7|LRP1_MOUSE Prolow-density lipoprotein receptor-related protein 1 OS=Mus musculus OX=10090 GN=Lrp1 PE=1 SV=1	8		1.48563e+07	1.76375e+07	1.31097e+07	7.16529e+06	1.73972e+07	8.72133e+06	2.3111e+07	7.70732e+06	1.31922e+07	1.42342e+07	1.07899	0.109675	0.173884	0.939612	0.978349	Not Regulated
Q6P1F6 _ Ppp2r2a	Q6P1F6;Q9CWU3;A0A286YDJ9	sp|Q6P1F6|2ABA_MOUSE Serine/threonine-protein phosphatase 2A 55 kDa regulatory subunit B alpha isoform OS=Mus musculus OX=10090 GN=Ppp2r2a PE=1 SV=1;tr|Q9CWU3|Q9CWU3_MOUSE Serine/threonine-protein phosphatase 2A 55 kDa regulatory subunit B OS=Mus musculus	29		3.21562e+08	2.90211e+08	3.24947e+08	2.8705e+08	3.52327e+08	3.24789e+08	2.59242e+08	3.82829e+08	3.05943e+08	3.29797e+08	1.07797	0.108316	0.172395	0.680396	0.806947	Not Regulated
B1AZ46 _ Baiap2	B1AZ46;Q8BKX1	tr|B1AZ46|B1AZ46_MOUSE Brain-specific angiogenesis inhibitor 1-associated protein 2 OS=Mus musculus OX=10090 GN=Baiap2 PE=1 SV=1;sp|Q8BKX1|BAIP2_MOUSE Brain-specific angiogenesis inhibitor 1-associated protein 2 OS=Mus musculus OX=10090 GN=Baiap2 PE=1 SV=2	28		2.38043e+08	2.61462e+08	2.14771e+08	1.49342e+08	2.65292e+08	3.88723e+08	6.05259e+07	2.1603e+08	2.15905e+08	2.32643e+08	1.07752	0.10772	0.171742	0.795153	0.890397	Not Regulated
Q6P9K8 _ Caskin1	Q6P9K8;F6R2B3;Q8VHK1	sp|Q6P9K8|CSKI1_MOUSE Caskin-1 OS=Mus musculus OX=10090 GN=Caskin1 PE=1 SV=2	22		3.07956e+07	2.61159e+07	3.36817e+07	3.1263e+07	3.16481e+07	6.35409e+07	1.93608e+07	1.66672e+07	3.0464e+07	3.28042e+07	1.07682	0.106776	0.170706	0.819376	0.906947	Not Regulated
Q5DTT2 _ Psd	Q5DTT2	sp|Q5DTT2|PSD1_MOUSE PH and SEC7 domain-containing protein 1 OS=Mus musculus OX=10090 GN=Psd PE=1 SV=2	3		2.15628e+06	2.674e+06	1.86249e+06	2.06968e+06	3.69791e+06	3.30543e+06	1.11654e+06	1.30992e+06	2.19061e+06	2.35745e+06	1.07616	0.105893	0.169739	0.856037	0.931671	Not Regulated
P35700 _ Prdx1	P35700;B1AXW5;B1AXW6;B1AXW4	sp|P35700|PRDX1_MOUSE Peroxiredoxin-1 OS=Mus musculus OX=10090 GN=Prdx1 PE=1 SV=1;tr|B1AXW5|B1AXW5_MOUSE Peroxiredoxin-1 (Fragment) OS=Mus musculus OX=10090 GN=Prdx1 PE=1 SV=8;tr|B1AXW6|B1AXW6_MOUSE Peroxiredoxin-1 (Fragment) OS=Mus musculus OX=10090 GN=Pr	19		1.80012e+08	1.67192e+08	2.1712e+08	1.40671e+08	1.84097e+08	1.27284e+08	2.35653e+08	2.11647e+08	1.76249e+08	1.8967e+08	1.07615	0.10588	0.169725	0.759332	0.864824	Not Regulated
Q9CRB2 _ Nhp2	Q9CRB2	sp|Q9CRB2|NHP2_MOUSE H/ACA ribonucleoprotein complex subunit 2 OS=Mus musculus OX=10090 GN=Nhp2 PE=1 SV=1	3		7.4074e+06	7.68756e+06	6.01275e+06	7.61373e+06	7.63494e+06	7.87245e+06	747511	1.46261e+07	7.18036e+06	7.72024e+06	1.07519	0.104591	0.168311	0.545152	0.713702	Not Regulated
Q8R3F5 _ Mcat	Q8R3F5;A0A2R8W722;A0A2R8VHT7	sp|Q8R3F5|FABD_MOUSE Malonyl-CoA-acyl carrier protein transacylase, mitochondrial OS=Mus musculus OX=10090 GN=Mcat PE=1 SV=3	3		1.53613e+06	1.90888e+06	1.8457e+06	1.38439e+06	777643	3.0036e+06	1.70749e+06	1.67641e+06	1.66877e+06	1.79129e+06	1.07342	0.102208	0.1657	0.918367	0.966548	Not Regulated
Q99KP6 _ Prpf19	Q99KP6	sp|Q99KP6|PRP19_MOUSE Pre-mRNA-processing factor 19 OS=Mus musculus OX=10090 GN=Prpf19 PE=1 SV=1	10		2.4061e+07	2.67856e+07	2.21347e+07	2.26732e+07	2.39089e+07	3.61255e+07	1.77411e+07	2.48884e+07	2.39136e+07	2.5666e+07	1.07328	0.102025	0.1655	0.828568	0.911268	Not Regulated
P62918 _ Rpl8	P62918	sp|P62918|RL8_MOUSE 60S ribosomal protein L8 OS=Mus musculus OX=10090 GN=Rpl8 PE=1 SV=2	23		1.05748e+09	1.30277e+09	9.31673e+08	1.04702e+09	1.56126e+09	1.28908e+09	5.77951e+08	1.22851e+09	1.08473e+09	1.1642e+09	1.07326	0.102001	0.165473	0.948487	0.981693	Not Regulated
P50516 _ Atp6v1a	P50516;D3Z1B9;D3YWH3;D3YZ23	sp|P50516|VATA_MOUSE V-type proton ATPase catalytic subunit A OS=Mus musculus OX=10090 GN=Atp6v1a PE=1 SV=2	43		6.16599e+08	6.10981e+08	6.9995e+08	6.20594e+08	6.63053e+08	5.74704e+08	6.33721e+08	8.57776e+08	6.37031e+08	6.82314e+08	1.07108	0.099072	0.162263	0.715594	0.827564	Not Regulated
P61965 _ Wdr5	P61965;F6Q3W0	sp|P61965|WDR5_MOUSE WD repeat-containing protein 5 OS=Mus musculus OX=10090 GN=Wdr5 PE=1 SV=1;tr|F6Q3W0|F6Q3W0_MOUSE WD repeat-containing protein 5 (Fragment) OS=Mus musculus OX=10090 GN=Wdr5 PE=1 SV=1	3		5.83564e+06	5.21723e+06	760643	832718	2.68318e+06	5.54619e+06	2.8176e+06	2.49588e+06	3.16156e+06	3.38571e+06	1.0709	0.0988228	0.16199	0.415116	0.606837	Not Regulated
Q9Z1D1 _ Eif3g	Q9Z1D1	sp|Q9Z1D1|EIF3G_MOUSE Eukaryotic translation initiation factor 3 subunit G OS=Mus musculus OX=10090 GN=Eif3g PE=1 SV=2	8		3.41775e+07	3.08549e+07	4.06771e+07	3.1493e+07	4.17332e+07	2.81822e+07	3.99916e+07	3.69832e+07	3.43006e+07	3.67226e+07	1.07061	0.0984315	0.161561	0.708188	0.821367	Not Regulated
A0A2R8VKI7 _ Tfcp2	A0A2R8VKI7;Q9ERA0	tr|A0A2R8VKI7|A0A2R8VKI7_MOUSE Alpha-globin transcription factor CP2 OS=Mus musculus OX=10090 GN=Tfcp2 PE=1 SV=1;sp|Q9ERA0|TFCP2_MOUSE Alpha-globin transcription factor CP2 OS=Mus musculus OX=10090 GN=Tfcp2 PE=1 SV=1	4		5.47444e+06	6.03359e+06	5.66903e+06	4.17738e+06	6.15456e+06	7.42893e+06	747511	8.52863e+06	5.33861e+06	5.71491e+06	1.07049	0.0982671	0.161381	0.624766	0.769104	Not Regulated
P12658 _ Calb1	P12658	sp|P12658|CALB1_MOUSE Calbindin OS=Mus musculus OX=10090 GN=Calb1 PE=1 SV=2	8		2.79129e+07	3.01741e+07	3.36262e+07	2.036e+07	2.2929e+07	1.62679e+07	3.92818e+07	4.14773e+07	2.80183e+07	2.9989e+07	1.07034	0.0980634	0.161157	0.958199	0.986721	Not Regulated
A0A498WGK2 _ Nars	A0A498WGK2;Q8BP47;A0A494BAX5;A0A494BB89;A0A494BAW6;A0A494B927;A0A494B996	tr|A0A498WGK2|A0A498WGK2_MOUSE Asparagine--tRNA ligase, cytoplasmic OS=Mus musculus OX=10090 GN=Nars PE=1 SV=1;sp|Q8BP47|SYNC_MOUSE Asparagine--tRNA ligase, cytoplasmic OS=Mus musculus OX=10090 GN=Nars PE=1 SV=2;tr|A0A494BAX5|A0A494BAX5_MOUSE Asparagine--t	17		3.50557e+07	5.50831e+07	4.96963e+07	2.7378e+07	3.87552e+07	4.62877e+07	3.0695e+07	6.31044e+07	4.18033e+07	4.47106e+07	1.06955	0.0969996	0.159992	0.763927	0.866815	Not Regulated
F8WIE5 _ Hectd1	F8WIE5;Q69ZR2	tr|F8WIE5|F8WIE5_MOUSE E3 ubiquitin-protein ligase HECTD1 OS=Mus musculus OX=10090 GN=Hectd1 PE=1 SV=1;sp|Q69ZR2|HECD1_MOUSE E3 ubiquitin-protein ligase HECTD1 OS=Mus musculus OX=10090 GN=Hectd1 PE=1 SV=2	5		2.13973e+06	2.1907e+06	2.20493e+06	2.06508e+06	2.69987e+06	2.66893e+06	747511	3.07582e+06	2.15011e+06	2.29803e+06	1.0688	0.0959889	0.158884	0.838562	0.918802	Not Regulated
Q3UM45 _ Ppp1r7	Q3UM45;A0A087WRA7;F6TGJ2	sp|Q3UM45|PP1R7_MOUSE Protein phosphatase 1 regulatory subunit 7 OS=Mus musculus OX=10090 GN=Ppp1r7 PE=1 SV=2	12		2.30735e+07	3.27508e+07	3.00694e+07	1.96931e+07	2.67682e+07	1.36514e+07	3.19474e+07	4.0474e+07	2.63967e+07	2.82102e+07	1.0687	0.0958602	0.158743	0.95815	0.986721	Not Regulated
P62309 _ Snrpg	P62309	sp|P62309|RUXG_MOUSE Small nuclear ribonucleoprotein G OS=Mus musculus OX=10090 GN=Snrpg PE=1 SV=1	2		1.2111e+07	8.46621e+06	1.03025e+07	9.39041e+06	8.7717e+06	1.34986e+07	3.29432e+06	1.74526e+07	1.00675e+07	1.07543e+07	1.06821	0.095202	0.158021	0.783313	0.882382	Not Regulated
A3KGU5 _ Sptan1	A3KGU5;A3KGU4	tr|A3KGU5|A3KGU5_MOUSE Spectrin alpha chain, non-erythrocytic 1 OS=Mus musculus OX=10090 GN=Sptan1 PE=1 SV=1	3		1.91052e+08	2.15687e+08	2.42283e+08	2.36634e+08	2.82374e+08	1.5854e+08	1.56388e+08	3.48683e+08	2.21414e+08	2.36496e+08	1.06812	0.0950696	0.157876	0.971013	0.991128	Not Regulated
H7BX22 _ Ranbp1	H7BX22;P34022	tr|H7BX22|H7BX22_MOUSE Ran-specific GTPase-activating protein OS=Mus musculus OX=10090 GN=Ranbp1 PE=1 SV=1;sp|P34022|RANG_MOUSE Ran-specific GTPase-activating protein OS=Mus musculus OX=10090 GN=Ranbp1 PE=1 SV=2	4		7.24721e+06	7.47795e+06	6.23478e+06	832718	5.19088e+06	4.71114e+06	6.49353e+06	6.88128e+06	5.44816e+06	5.81921e+06	1.0681	0.0950529	0.157858	0.476696	0.661354	Not Regulated
P97379 _ G3bp2	P97379;A0A0J9YTQ8;A0A0J9YUY8	sp|P97379|G3BP2_MOUSE Ras GTPase-activating protein-binding protein 2 OS=Mus musculus OX=10090 GN=G3bp2 PE=1 SV=2	12		6.10132e+07	6.87024e+07	6.57038e+07	8.63585e+07	6.22215e+07	1.22721e+08	4.64032e+07	6.95393e+07	7.04445e+07	7.52213e+07	1.06781	0.0946552	0.157422	0.969279	0.990869	Not Regulated
Q3TF41 _ Nap1l1	Q3TF41;Q8BSH9;P28656	tr|Q3TF41|Q3TF41_MOUSE Nucleosome assembly protein 1-like 1 OS=Mus musculus OX=10090 GN=Nap1l1 PE=1 SV=1;tr|Q8BSH9|Q8BSH9_MOUSE Nucleosome assembly protein 1-like 1 OS=Mus musculus OX=10090 GN=Nap1l1 PE=1 SV=1;sp|P28656|NP1L1_MOUSE Nucleosome assembly prot	13		3.32812e+07	4.88763e+07	5.29385e+07	3.0772e+07	3.80453e+07	6.02919e+07	3.48371e+07	4.39048e+07	4.1467e+07	4.42698e+07	1.06759	0.0943586	0.157097	0.735471	0.843949	Not Regulated
Q9DB05 _ Napa	Q9DB05;A0A1B0GR35	sp|Q9DB05|SNAA_MOUSE Alpha-soluble NSF attachment protein OS=Mus musculus OX=10090 GN=Napa PE=1 SV=1	17		4.35885e+07	4.25769e+07	4.85606e+07	5.0714e+07	4.63303e+07	4.79244e+07	3.50902e+07	6.84403e+07	4.636e+07	4.94463e+07	1.06657	0.0929829	0.155589	0.835446	0.916623	Not Regulated
E9Q0U7 _ Hsph1	E9Q0U7;Q61699;D3Z027;D3Z3I9;A0A0J9YTZ7	tr|E9Q0U7|E9Q0U7_MOUSE Heat shock protein 105 kDa OS=Mus musculus OX=10090 GN=Hsph1 PE=1 SV=1;sp|Q61699|HS105_MOUSE Heat shock protein 105 kDa OS=Mus musculus OX=10090 GN=Hsph1 PE=1 SV=2	33		8.38272e+07	8.23327e+07	1.00368e+08	7.08332e+07	7.26955e+07	6.34527e+07	1.05577e+08	1.17984e+08	8.43402e+07	8.99273e+07	1.06624	0.0925386	0.155102	0.841274	0.920532	Not Regulated
P63325 _ Rps10	P63325	sp|P63325|RS10_MOUSE 40S ribosomal protein S10 OS=Mus musculus OX=10090 GN=Rps10 PE=1 SV=1	3		9.95336e+07	9.75537e+07	9.36398e+07	1.62599e+08	1.90106e+08	1.41318e+08	6.27436e+07	8.88485e+07	1.13331e+08	1.20754e+08	1.0655	0.0915249	0.153991	0.990459	0.995159	Not Regulated
P42669 _ Pura	P42669	sp|P42669|PURA_MOUSE Transcriptional activator protein Pur-alpha OS=Mus musculus OX=10090 GN=Pura PE=1 SV=1	18		5.28142e+08	5.44397e+08	5.09744e+08	5.59626e+08	6.09022e+08	7.26092e+08	3.62861e+08	5.81514e+08	5.35477e+08	5.69872e+08	1.06423	0.0898137	0.152116	0.864439	0.936428	Not Regulated
Z4YJV4 _ Ogdh	Z4YJV4;Q60597;Q5SVY0;Q5SVY1	tr|Z4YJV4|Z4YJV4_MOUSE 2-oxoglutarate dehydrogenase, mitochondrial OS=Mus musculus OX=10090 GN=Ogdh PE=1 SV=1;sp|Q60597|ODO1_MOUSE 2-oxoglutarate dehydrogenase, mitochondrial OS=Mus musculus OX=10090 GN=Ogdh PE=1 SV=3	39		7.65288e+07	1.15019e+08	1.02252e+08	6.33918e+07	8.61842e+07	9.92728e+07	6.70164e+07	1.27521e+08	8.92978e+07	9.49986e+07	1.06384	0.0892825	0.151534	0.771327	0.873382	Not Regulated
Q62241 _ Snrpc	Q62241	sp|Q62241|RU1C_MOUSE U1 small nuclear ribonucleoprotein C OS=Mus musculus OX=10090 GN=Snrpc PE=1 SV=1	2		3.64991e+06	3.32852e+06	3.11767e+06	3.87761e+06	4.24402e+06	4.70449e+06	3.0469e+06	2.84784e+06	3.49343e+06	3.71081e+06	1.06223	0.0870918	0.149133	0.818316	0.906391	Not Regulated
P30275 _ Ckmt1	P30275;A2ARP5;B0R0E9;B0R0E8;B0R0F0	sp|P30275|KCRU_MOUSE Creatine kinase U-type, mitochondrial OS=Mus musculus OX=10090 GN=Ckmt1 PE=1 SV=1;tr|A2ARP5|A2ARP5_MOUSE Creatine kinase U-type, mitochondrial (Fragment) OS=Mus musculus OX=10090 GN=Ckmt1 PE=1 SV=1	27		5.36503e+08	7.59007e+08	7.9464e+08	4.16655e+08	4.27301e+08	1.22605e+09	4.34334e+08	5.73834e+08	6.26701e+08	6.65379e+08	1.06172	0.0863976	0.148372	0.977148	0.991902	Not Regulated
P62267 _ Rps23	P62267	sp|P62267|RS23_MOUSE 40S ribosomal protein S23 OS=Mus musculus OX=10090 GN=Rps23 PE=1 SV=3	10		4.11561e+08	4.29676e+08	4.6975e+08	4.75445e+08	7.40586e+08	4.96886e+08	3.04489e+08	3.54598e+08	4.46608e+08	4.7414e+08	1.06165	0.0863034	0.148268	0.994544	0.997273	Not Regulated
P61022 _ Chp1	P61022;B0R091;B0R092	sp|P61022|CHP1_MOUSE Calcineurin B homologous protein 1 OS=Mus musculus OX=10090 GN=Chp1 PE=1 SV=2;tr|B0R091|B0R091_MOUSE Calcineurin B homologous protein 1 OS=Mus musculus OX=10090 GN=Chp1 PE=1 SV=1	9		1.87615e+07	2.554e+07	2.61213e+07	2.05548e+07	3.04193e+07	1.70754e+07	1.78953e+07	3.11365e+07	2.27444e+07	2.41316e+07	1.06099	0.0854129	0.147292	0.887444	0.95191	Not Regulated
Q71M36 _ Cspg5	Q71M36	sp|Q71M36|CSPG5_MOUSE Chondroitin sulfate proteoglycan 5 OS=Mus musculus OX=10090 GN=Cspg5 PE=1 SV=2	3		3.70012e+06	3.61988e+06	4.12933e+06	2.35971e+06	3.13427e+06	4.37403e+06	4.02494e+06	3.11676e+06	3.45226e+06	3.6625e+06	1.0609	0.0852876	0.147155	0.716567	0.828101	Not Regulated
P62320 _ Snrpd3	P62320;A0A1W2P7K5	sp|P62320|SMD3_MOUSE Small nuclear ribonucleoprotein Sm D3 OS=Mus musculus OX=10090 GN=Snrpd3 PE=1 SV=1;tr|A0A1W2P7K5|A0A1W2P7K5_MOUSE Small nuclear ribonucleoprotein Sm D3 OS=Mus musculus OX=10090 GN=Snrpd3 PE=1 SV=1	6		5.49772e+07	3.41385e+07	5.34011e+07	6.63015e+07	6.93286e+07	8.47963e+07	3.37118e+07	3.33333e+07	5.22046e+07	5.52925e+07	1.05915	0.082907	0.144546	0.995699	0.99754	Not Regulated
Q8BNW9 _ Kbtbd11	Q8BNW9	sp|Q8BNW9|KBTBB_MOUSE Kelch repeat and BTB domain-containing protein 11 OS=Mus musculus OX=10090 GN=Kbtbd11 PE=1 SV=3	14		1.71063e+07	1.43097e+07	1.56972e+07	1.53684e+07	1.79982e+07	1.38265e+07	1.40803e+07	2.02502e+07	1.56204e+07	1.65388e+07	1.05879	0.082423	0.144016	0.781217	0.88203	Not Regulated
Q922Q4 _ Pycr2;Pycr1	Q922Q4;Q922W5	sp|Q922Q4|P5CR2_MOUSE Pyrroline-5-carboxylate reductase 2 OS=Mus musculus OX=10090 GN=Pycr2 PE=1 SV=1;sp|Q922W5|P5CR1_MOUSE Pyrroline-5-carboxylate reductase 1, mitochondrial OS=Mus musculus OX=10090 GN=Pycr1 PE=1 SV=1	2		4.68793e+06	4.10524e+06	4.34268e+06	4.15424e+06	4.3505e+06	4.93751e+06	2.5105e+06	6.50326e+06	4.32252e+06	4.57544e+06	1.05851	0.0820373	0.143593	0.990874	0.995159	Not Regulated
P62911 _ Rpl32	P62911;P17932	sp|P62911|RL32_MOUSE 60S ribosomal protein L32 OS=Mus musculus OX=10090 GN=Rpl32 PE=1 SV=2	13		2.46362e+08	2.28598e+08	2.45785e+08	2.75241e+08	3.90832e+08	4.44881e+08	9.11962e+07	1.27129e+08	2.48996e+08	2.6351e+08	1.05829	0.0817318	0.143258	0.660572	0.793608	Not Regulated
G3UVV4 _ Hk1	G3UVV4;P17710;D3YYR4;D3Z365;D3Z105;E9Q5B5;O08528;B4YB29;E9Q9M6;F6QD41;E9Q3Z4;E9Q8S8;Q3TRM8	tr|G3UVV4|G3UVV4_MOUSE Hexokinase 1, isoform CRA_f OS=Mus musculus OX=10090 GN=Hk1 PE=1 SV=1;sp|P17710|HXK1_MOUSE Hexokinase-1 OS=Mus musculus OX=10090 GN=Hk1 PE=1 SV=3	67		1.38727e+09	1.47667e+09	1.5192e+09	1.26474e+09	1.41548e+09	1.39282e+09	1.50208e+09	1.65554e+09	1.41197e+09	1.49148e+09	1.05631	0.079035	0.140302	0.714881	0.827328	Not Regulated
Q8K3G9 _ Appl2	Q8K3G9;D3Z340;D6RFR7;H3BL43	sp|Q8K3G9|DP13B_MOUSE DCC-interacting protein 13-beta OS=Mus musculus OX=10090 GN=Appl2 PE=1 SV=1	16		1.61833e+07	1.53342e+07	1.88427e+07	1.76369e+07	1.99637e+07	3.10159e+07	3.62956e+06	1.7192e+07	1.69993e+07	1.79503e+07	1.05594	0.0785312	0.13975	0.649506	0.786131	Not Regulated
Q9DB32 _ Haghl	Q9DB32;D3YZU6;D3YUS7	sp|Q9DB32|HAGHL_MOUSE Hydroxyacylglutathione hydrolase-like protein OS=Mus musculus OX=10090 GN=Haghl PE=1 SV=1;tr|D3YZU6|D3YZU6_MOUSE Hydroxyacylglutathione hydrolase-like protein OS=Mus musculus OX=10090 GN=Haghl PE=1 SV=1;tr|D3YUS7|D3YUS7_MOUSE Hydroxya	4		4.96441e+06	4.85531e+06	4.6067e+06	5.6712e+06	7.14398e+06	3.5774e+06	4.41562e+06	6.07727e+06	5.0244e+06	5.30356e+06	1.05556	0.0780096	0.139178	0.913158	0.964779	Not Regulated
Q3UID0 _ Smarcc2	Q3UID0;Q6PDG5;A0A1W2P6N7;Q3UNN4;P97496	tr|Q3UID0|Q3UID0_MOUSE SWI/SNF complex subunit SMARCC2 OS=Mus musculus OX=10090 GN=Smarcc2 PE=1 SV=1;sp|Q6PDG5|SMRC2_MOUSE SWI/SNF complex subunit SMARCC2 OS=Mus musculus OX=10090 GN=Smarcc2 PE=1 SV=2	3		6.31734e+06	7.89579e+06	5.75428e+06	5.63048e+06	8.27084e+06	6.99031e+06	5.14682e+06	6.59194e+06	6.39947e+06	6.74998e+06	1.05477	0.0769299	0.137995	0.783616	0.882382	Not Regulated
A0A3B2WBH9 _ Tjp2	A0A3B2WBH9;A0A3B2WCN9;A0A3B2W7V8;Q9Z0U1;Q921G9;Q9QXY1	tr|A0A3B2WBH9|A0A3B2WBH9_MOUSE Tight junction protein ZO-2 OS=Mus musculus OX=10090 GN=Tjp2 PE=1 SV=1;tr|A0A3B2WCN9|A0A3B2WCN9_MOUSE Tight junction protein 2, isoform CRA_c OS=Mus musculus OX=10090 GN=Tjp2 PE=1 SV=1;tr|A0A3B2W7V8|A0A3B2W7V8_MOUSE Tight jun	5		4.40401e+06	3.00761e+06	4.12193e+06	3.05488e+06	3.68137e+06	8.24715e+06	2.75651e+06	702051	3.64711e+06	3.84677e+06	1.05474	0.0768937	0.137955	0.570701	0.731253	Not Regulated
P67984 _ Rpl22	P67984	sp|P67984|RL22_MOUSE 60S ribosomal protein L22 OS=Mus musculus OX=10090 GN=Rpl22 PE=1 SV=2	11		7.02179e+08	5.40337e+08	7.20161e+08	9.37066e+08	1.38483e+09	5.57659e+08	3.89864e+08	7.24846e+08	7.24936e+08	7.643e+08	1.0543	0.0762867	0.13729	0.886433	0.95191	Not Regulated
Q62095 _ Ddx3y;D1Pas1	Q62095;P16381;Q3V086;Q61496	sp|Q62095|DDX3Y_MOUSE ATP-dependent RNA helicase DDX3Y OS=Mus musculus OX=10090 GN=Ddx3y PE=1 SV=2;sp|P16381|DDX3L_MOUSE Putative ATP-dependent RNA helicase Pl10 OS=Mus musculus OX=10090 GN=D1Pas1 PE=1 SV=1	3		5.95291e+06	5.61961e+06	4.99796e+06	6.05389e+06	6.51274e+06	3.41848e+06	4.73673e+06	9.17512e+06	5.65609e+06	5.96076e+06	1.05387	0.0756921	0.136638	0.960723	0.987744	Not Regulated
A0A0J9YV86 _ Specc1	A0A0J9YV86;A0A0J9YUF8;A0A0J9YUR2;A0A0J9YTU3;Q5SXY1	tr|A0A0J9YV86|A0A0J9YV86_MOUSE Cytospin-B OS=Mus musculus OX=10090 GN=Specc1 PE=1 SV=1;tr|A0A0J9YUF8|A0A0J9YUF8_MOUSE Cytospin-B OS=Mus musculus OX=10090 GN=Specc1 PE=1 SV=1;tr|A0A0J9YUR2|A0A0J9YUR2_MOUSE Cytospin-B OS=Mus musculus OX=10090 GN=Specc1 PE=1	6		7.56437e+06	6.28186e+06	7.15563e+06	4.51164e+06	8.08277e+06	8.82624e+06	5.15247e+06	4.82443e+06	6.37837e+06	6.72148e+06	1.05379	0.0755895	0.136526	0.865526	0.93698	Not Regulated
P62307 _ Snrpf	P62307	sp|P62307|RUXF_MOUSE Small nuclear ribonucleoprotein F OS=Mus musculus OX=10090 GN=Snrpf PE=1 SV=1	5		2.52702e+07	5.62389e+07	2.44617e+07	2.14462e+07	4.7009e+07	3.65068e+07	3.27666e+07	1.78424e+07	3.18543e+07	3.35312e+07	1.05264	0.074018	0.134804	0.79621	0.890397	Not Regulated
F7B6X4 _ Atxn2	F7B6X4;F6U2C2;E9QM77;O70305;F6V8M6;A0A286YDU2	tr|F7B6X4|F7B6X4_MOUSE Ataxin-2 (Fragment) OS=Mus musculus OX=10090 GN=Atxn2 PE=1 SV=1;tr|F6U2C2|F6U2C2_MOUSE Ataxin-2 (Fragment) OS=Mus musculus OX=10090 GN=Atxn2 PE=1 SV=1;tr|E9QM77|E9QM77_MOUSE Ataxin-2 OS=Mus musculus OX=10090 GN=Atxn2 PE=1 SV=1;sp|O70	4		3.91138e+06	4.01839e+06	4.02102e+06	3.7399e+06	3.51196e+06	1.01693e+07	2.09816e+06	702051	3.92267e+06	4.12036e+06	1.0504	0.0709327	0.131422	0.443856	0.630314	Not Regulated
Q00493 _ Cpe	Q00493	sp|Q00493|CBPE_MOUSE Carboxypeptidase E OS=Mus musculus OX=10090 GN=Cpe PE=1 SV=2	12		7.44065e+07	7.71656e+07	7.56297e+07	6.74148e+07	6.90288e+07	6.68455e+07	7.02181e+07	1.03291e+08	7.36541e+07	7.73459e+07	1.05012	0.0705583	0.131012	0.841879	0.920575	Not Regulated
Q9JIS5 _ Sv2a	Q9JIS5	sp|Q9JIS5|SV2A_MOUSE Synaptic vesicle glycoprotein 2A OS=Mus musculus OX=10090 GN=Sv2a PE=1 SV=1	4		6.19783e+06	5.09544e+06	760643	6.51531e+06	7.19701e+06	3.10607e+06	7.01122e+06	2.18232e+06	4.6423e+06	4.87415e+06	1.04994	0.0703101	0.13074	0.704747	0.819684	Not Regulated
Q80TZ3 _ Dnajc6	Q80TZ3;B1B0B8;B1B0B7;F6SLK1;A0A0R4J0F6;Q99KY4	sp|Q80TZ3|AUXI_MOUSE Putative tyrosine-protein phosphatase auxilin OS=Mus musculus OX=10090 GN=Dnajc6 PE=1 SV=2	12		1.46094e+07	1.77825e+07	1.97009e+07	9.45236e+06	1.73081e+07	1.67999e+07	1.30916e+07	1.74168e+07	1.53863e+07	1.61541e+07	1.0499	0.0702554	0.13068	0.700427	0.817584	Not Regulated
P10649 _ Gstm1	P10649;A2AE89;F6WHQ7;D3YX76;P15626;F6Y363;A2AE91;Q8R5I6;P19639;D3YVP8;D3YVP9;G5E8M7;O35660	sp|P10649|GSTM1_MOUSE Glutathione S-transferase Mu 1 OS=Mus musculus OX=10090 GN=Gstm1 PE=1 SV=2;tr|A2AE89|A2AE89_MOUSE Glutathione S-transferase Mu 1 OS=Mus musculus OX=10090 GN=Gstm1 PE=1 SV=2	21		1.52589e+08	1.45444e+08	2.2973e+08	1.96349e+08	1.56197e+08	1.3366e+08	2.50402e+08	2.19097e+08	1.81028e+08	1.89839e+08	1.04867	0.0685632	0.128825	0.870807	0.939571	Not Regulated
P60122 _ Ruvbl1	P60122;D3YW60	sp|P60122|RUVB1_MOUSE RuvB-like 1 OS=Mus musculus OX=10090 GN=Ruvbl1 PE=1 SV=1	6		1.09131e+07	8.5035e+06	8.09926e+06	1.19839e+07	1.06016e+07	1.18735e+07	3.74726e+06	1.51312e+07	9.87493e+06	1.03384e+07	1.04693	0.0661709	0.126203	0.84785	0.925859	Not Regulated
Q8R570 _ Snap47	Q8R570;B2FDF6	sp|Q8R570|SNP47_MOUSE Synaptosomal-associated protein 47 OS=Mus musculus OX=10090 GN=Snap47 PE=1 SV=1;tr|B2FDF6|B2FDF6_MOUSE Synaptosomal-associated protein 47 OS=Mus musculus OX=10090 GN=Snap47 PE=1 SV=1	4		1.84936e+06	3.23835e+06	3.27352e+06	2.53232e+06	777643	6.50419e+06	747511	3.37151e+06	2.72339e+06	2.85021e+06	1.04657	0.0656668	0.125651	0.488069	0.67016	Not Regulated
Q3U367 _ Aldh9a1	Q3U367;Q9JLJ2	tr|Q3U367|Q3U367_MOUSE 4-trimethylaminobutyraldehyde dehydrogenase OS=Mus musculus OX=10090 GN=Aldh9a1 PE=1 SV=1;sp|Q9JLJ2|AL9A1_MOUSE 4-trimethylaminobutyraldehyde dehydrogenase OS=Mus musculus OX=10090 GN=Aldh9a1 PE=1 SV=1	4		5.0424e+06	8.99936e+06	5.22283e+06	6.66559e+06	7.23009e+06	4.93358e+06	6.10921e+06	8.85995e+06	6.48255e+06	6.78321e+06	1.04638	0.0654072	0.125366	0.809596	0.900413	Not Regulated
E9Q3P4 _ Cenpf	E9Q3P4;F6V6F0;E9PY14	tr|E9Q3P4|E9Q3P4_MOUSE Centromere protein F OS=Mus musculus OX=10090 GN=Cenpf PE=1 SV=1	3		1.21505e+07	1.11409e+07	1.15597e+07	1.18836e+07	2.30223e+07	9.31168e+06	7.8486e+06	8.71937e+06	1.16837e+07	1.22255e+07	1.04638	0.0654003	0.125359	0.813539	0.902945	Not Regulated
Q921M7 _ Fam49b	Q921M7;A0A2I3BRN5;A0A2I3BPH9;A0A2I3BQK1;Q8BHZ0	sp|Q921M7|FA49B_MOUSE Protein FAM49B OS=Mus musculus OX=10090 GN=Fam49b PE=1 SV=1;tr|A0A2I3BRN5|A0A2I3BRN5_MOUSE Protein FAM49B (Fragment) OS=Mus musculus OX=10090 GN=Fam49b PE=1 SV=1	11		1.51439e+07	2.06519e+07	3.34497e+07	1.2784e+07	1.82513e+07	1.73876e+07	2.74297e+07	2.27193e+07	2.05074e+07	2.1447e+07	1.04582	0.0646308	0.124515	0.687323	0.809846	Not Regulated
E0CZ72 _ Kif2a	E0CZ72;P28740;F8VQ42;Q8C0N1	tr|E0CZ72|E0CZ72_MOUSE Kinesin-like protein OS=Mus musculus OX=10090 GN=Kif2a PE=1 SV=1;sp|P28740|KIF2A_MOUSE Kinesin-like protein KIF2A OS=Mus musculus OX=10090 GN=Kif2a PE=1 SV=2;tr|F8VQ42|F8VQ42_MOUSE Kinesin-like protein (Fragment) OS=Mus musculus OX=1	26		2.1177e+08	1.88927e+08	1.81325e+08	2.32373e+08	2.49313e+08	2.5244e+08	1.07444e+08	2.42069e+08	2.03599e+08	2.12816e+08	1.04527	0.0638818	0.123694	0.97439	0.991902	Not Regulated
Q60817 _ Naca	Q60817;P70670	sp|Q60817|NACA_MOUSE Nascent polypeptide-associated complex subunit alpha OS=Mus musculus OX=10090 GN=Naca PE=1 SV=1;sp|P70670|NACAM_MOUSE Nascent polypeptide-associated complex subunit alpha, muscle-specific form OS=Mus musculus OX=10090 GN=Naca PE=1 SV=2	5		3.04982e+07	3.41744e+07	3.24121e+07	1.59014e+07	2.47079e+07	4.05945e+07	2.02177e+07	3.25526e+07	2.82465e+07	2.95182e+07	1.04502	0.0635297	0.123308	0.831294	0.912802	Not Regulated
B7ZCU2 _ Abi1	B7ZCU2;B7ZCU5;B7ZCU4;B7ZCU3;B7ZCU0;J3QNK8;Q8CBW3	tr|B7ZCU2|B7ZCU2_MOUSE Abl interactor 1 OS=Mus musculus OX=10090 GN=Abi1 PE=1 SV=1;tr|B7ZCU5|B7ZCU5_MOUSE Abl interactor 1 OS=Mus musculus OX=10090 GN=Abi1 PE=1 SV=1;tr|B7ZCU4|B7ZCU4_MOUSE Abl interactor 1 OS=Mus musculus OX=10090 GN=Abi1 PE=1 SV=1;tr|B7ZC	15		5.69845e+07	5.97697e+07	5.46123e+07	5.29365e+07	6.62813e+07	6.66745e+07	3.94902e+07	6.18578e+07	5.60758e+07	5.85759e+07	1.04459	0.0629307	0.122652	0.896974	0.957007	Not Regulated
P28663 _ Napb	P28663;D6RHL2	sp|P28663|SNAB_MOUSE Beta-soluble NSF attachment protein OS=Mus musculus OX=10090 GN=Napb PE=1 SV=2	10		3.85555e+07	3.62761e+07	4.16577e+07	3.69986e+07	3.59483e+07	3.83457e+07	3.83096e+07	4.74566e+07	3.8372e+07	4.0015e+07	1.04282	0.0604898	0.119977	0.805911	0.896928	Not Regulated
A0A0G2JG00 _ Fubp1	A0A0G2JG00;Q3TUE1;A0A0G2JGW9;A0A0G2JFY5;Q3UUU2;Q91WJ8;A0A0G2JFK2;A0A0G2JGV9	tr|A0A0G2JG00|A0A0G2JG00_MOUSE Far upstream element-binding protein 1 OS=Mus musculus OX=10090 GN=Fubp1 PE=1 SV=1;tr|Q3TUE1|Q3TUE1_MOUSE Far upstream element-binding protein 1 OS=Mus musculus OX=10090 GN=Fubp1 PE=1 SV=1;tr|A0A0G2JGW9|A0A0G2JGW9_MOUSE Far u	3		4.39588e+06	3.58328e+06	3.91086e+06	3.63953e+06	3.91469e+06	4.10831e+06	5.01346e+06	3.15378e+06	3.88239e+06	4.04756e+06	1.04254	0.0601074	0.119558	0.850793	0.927826	Not Regulated
P62082 _ Rps7	P62082	sp|P62082|RS7_MOUSE 40S ribosomal protein S7 OS=Mus musculus OX=10090 GN=Rps7 PE=2 SV=1	24		1.58887e+09	2.00609e+09	1.7112e+09	1.65155e+09	2.41338e+09	2.11943e+09	9.60199e+08	1.75506e+09	1.73943e+09	1.81202e+09	1.04173	0.0589841	0.118326	0.960947	0.987744	Not Regulated
P63330 _ Ppp2ca	P63330	sp|P63330|PP2AA_MOUSE Serine/threonine-protein phosphatase 2A catalytic subunit alpha isoform OS=Mus musculus OX=10090 GN=Ppp2ca PE=1 SV=1	17		7.21369e+07	8.2207e+07	9.89002e+07	6.24084e+07	8.05958e+07	8.76761e+07	6.73036e+07	9.3022e+07	7.89131e+07	8.21494e+07	1.04101	0.0579848	0.117231	0.785656	0.882912	Not Regulated
A0A0U1RPF2 _ Hspbp1	A0A0U1RPF2;Q99P31;A0A0U1RPE7;A0A0U1RQ49	tr|A0A0U1RPF2|A0A0U1RPF2_MOUSE Hsp70-binding protein 1 (Fragment) OS=Mus musculus OX=10090 GN=Hspbp1 PE=1 SV=1;sp|Q99P31|HPBP1_MOUSE Hsp70-binding protein 1 OS=Mus musculus OX=10090 GN=Hspbp1 PE=1 SV=1;tr|A0A0U1RPE7|A0A0U1RPE7_MOUSE Hsp70-binding protein 1	4		2.71471e+06	3.42242e+06	3.18129e+06	3.50385e+06	3.80382e+06	2.27591e+06	3.24853e+06	4.01707e+06	3.20557e+06	3.33633e+06	1.04079	0.0576842	0.116902	0.905866	0.962075	Not Regulated
Q8CJG1 _ Ago1	Q8CJG1;H3BJ70;Q8CJF8;H3BL59	sp|Q8CJG1|AGO1_MOUSE Protein argonaute-1 OS=Mus musculus OX=10090 GN=Ago1 PE=1 SV=2;tr|H3BJ70|H3BJ70_MOUSE Protein argonaute-1 (Fragment) OS=Mus musculus OX=10090 GN=Ago1 PE=1 SV=1	29		9.95462e+07	1.15622e+08	9.46674e+07	8.46392e+07	1.40085e+08	1.52569e+08	4.44445e+07	7.32226e+07	9.86187e+07	1.0258e+08	1.04017	0.0568207	0.115955	0.804854	0.896365	Not Regulated
P70349 _ Hint1	P70349;B0R1E3	sp|P70349|HINT1_MOUSE Histidine triad nucleotide-binding protein 1 OS=Mus musculus OX=10090 GN=Hint1 PE=1 SV=3	13		2.57443e+08	3.46591e+08	2.68898e+08	2.71629e+08	4.09781e+08	2.69879e+08	1.28267e+08	3.8201e+08	2.8614e+08	2.97484e+08	1.03964	0.0560904	0.115155	0.86354	0.936428	Not Regulated
A2AWN8 _ Ythdf1;Ythdf2;Ythdf3	A2AWN8;P59326;Q91YT7;Q8BYK6	tr|A2AWN8|A2AWN8_MOUSE YTH domain family 1, isoform CRA_a OS=Mus musculus OX=10090 GN=Ythdf1 PE=1 SV=1;sp|P59326|YTHD1_MOUSE YTH domain-containing family protein 1 OS=Mus musculus OX=10090 GN=Ythdf1 PE=1 SV=1;sp|Q91YT7|YTHD2_MOUSE YTH domain-containing fam	3		4.59226e+06	7.17057e+06	5.51346e+06	3.33462e+06	8.89275e+06	3.97952e+06	3.88275e+06	4.65525e+06	5.15273e+06	5.35257e+06	1.03878	0.0548935	0.113843	0.956625	0.986721	Not Regulated
Q0VE82 _ Cpne7	Q0VE82	sp|Q0VE82|CPNE7_MOUSE Copine-7 OS=Mus musculus OX=10090 GN=Cpne7 PE=1 SV=1	20		9.996e+06	1.20054e+07	1.79076e+07	4.63622e+06	7.11655e+06	3.47901e+07	747511	3.60111e+06	1.11363e+07	1.15638e+07	1.03839	0.0543441	0.113241	0.35604	0.552934	Not Regulated
H7BWY4 _ Dlg1	H7BWY4;E9Q9H0;Q811D0;D3Z3B8;F6UDT8;S4R2T8	tr|H7BWY4|H7BWY4_MOUSE Disks large homolog 1 OS=Mus musculus OX=10090 GN=Dlg1 PE=1 SV=1;tr|E9Q9H0|E9Q9H0_MOUSE Disks large homolog 1 OS=Mus musculus OX=10090 GN=Dlg1 PE=1 SV=1;sp|Q811D0|DLG1_MOUSE Disks large homolog 1 OS=Mus musculus OX=10090 GN=Dlg1 PE=1	20		5.64613e+07	5.7762e+07	6.53196e+07	5.99261e+07	5.7319e+07	5.3737e+07	6.12651e+07	7.58796e+07	5.98672e+07	6.20502e+07	1.03646	0.0516685	0.110308	0.855502	0.931671	Not Regulated
Q8K2Y9 _ Ccm2	Q8K2Y9;E0CXR5;F7AVU1;E0CZ84;E0CYY2	sp|Q8K2Y9|CCM2_MOUSE Cerebral cavernous malformations protein 2 homolog OS=Mus musculus OX=10090 GN=Ccm2 PE=1 SV=1;tr|E0CXR5|E0CXR5_MOUSE Cerebral cavernous malformations protein 2 homolog (Fragment) OS=Mus musculus OX=10090 GN=Ccm2 PE=1 SV=1;tr|F7AVU1|F7A	5		5.30541e+06	7.07502e+06	4.03824e+06	5.54742e+06	5.44173e+06	6.66148e+06	3.43957e+06	7.20141e+06	5.49152e+06	5.68605e+06	1.03542	0.0502196	0.10872	0.940442	0.978349	Not Regulated
Q91YZ8 _ Pabpc4	Q91YZ8;A3KFU5;A3KFU8;Q6PHQ9;V9GXG3;A0A0A6YWT2;G5E8X2	tr|Q91YZ8|Q91YZ8_MOUSE Polyadenylate-binding protein OS=Mus musculus OX=10090 GN=Pabpc4 PE=1 SV=1;tr|A3KFU5|A3KFU5_MOUSE Polyadenylate-binding protein OS=Mus musculus OX=10090 GN=Pabpc4 PE=1 SV=1;tr|A3KFU8|A3KFU8_MOUSE Polyadenylate-binding protein OS=Mus	11		4.6934e+07	5.05236e+07	4.07468e+07	3.38075e+07	5.77503e+07	5.51823e+07	2.23423e+07	4.27965e+07	4.3003e+07	4.45179e+07	1.03523	0.0499476	0.108422	0.942727	0.979472	Not Regulated
Q8VDN4 _ Ccdc92	Q8VDN4;D3YUR9;D6RJ58	sp|Q8VDN4|CCD92_MOUSE Coiled-coil domain-containing protein 92 OS=Mus musculus OX=10090 GN=Ccdc92 PE=1 SV=1;tr|D3YUR9|D3YUR9_MOUSE Coiled-coil domain-containing protein 92 (Fragment) OS=Mus musculus OX=10090 GN=Ccdc92 PE=1 SV=1;tr|D6RJ58|D6RJ58_MOUSE Coile	4		5.68008e+06	5.19997e+06	4.2607e+06	6.03982e+06	5.35448e+06	6.33644e+06	3.73279e+06	6.48492e+06	5.29514e+06	5.47716e+06	1.03437	0.0487581	0.107119	0.918045	0.966548	Not Regulated
P53994 _ Rab2a;Rab2b	P53994;Q3TEG7;P59279;G3UXQ7;G3V022;A0A1D5RMH1;S4R232	sp|P53994|RAB2A_MOUSE Ras-related protein Rab-2A OS=Mus musculus OX=10090 GN=Rab2a PE=1 SV=1;tr|Q3TEG7|Q3TEG7_MOUSE Ras-related protein Rab-2B OS=Mus musculus OX=10090 GN=Rab2b PE=1 SV=1;sp|P59279|RAB2B_MOUSE Ras-related protein Rab-2B OS=Mus musculus OX=1	9		1.05025e+07	1.49807e+07	1.04192e+07	9.41908e+06	8.24666e+06	9.66888e+06	1.78223e+07	1.11211e+07	1.13304e+07	1.17147e+07	1.03392	0.0481289	0.106429	0.978448	0.992181	Not Regulated
Q9DCX2 _ Atp5h	Q9DCX2;B1ASE2	sp|Q9DCX2|ATP5H_MOUSE ATP synthase subunit d, mitochondrial OS=Mus musculus OX=10090 GN=Atp5pd PE=1 SV=3;tr|B1ASE2|B1ASE2_MOUSE ATP synthase, H+-transporting, mitochondrial F0 complex, subunit D (Fragment) OS=Mus musculus OX=10090 GN=Atp5h PE=1 SV=1	8		8.57265e+06	1.02964e+07	1.32465e+07	8.9321e+06	1.026e+07	1.13429e+07	1.09372e+07	9.84051e+06	1.02619e+07	1.05951e+07	1.03247	0.0461037	0.104209	0.784769	0.882912	Not Regulated
A0A0N4SVC2 _ Tra2a	A0A0N4SVC2;E9QP00;Q6PFR5	tr|A0A0N4SVC2|A0A0N4SVC2_MOUSE Transformer-2 protein homolog alpha OS=Mus musculus OX=10090 GN=Tra2a PE=1 SV=1;tr|E9QP00|E9QP00_MOUSE Transformer-2 protein homolog alpha OS=Mus musculus OX=10090 GN=Tra2a PE=1 SV=1;sp|Q6PFR5|TRA2A_MOUSE Transformer-2 protei	3		7.53519e+06	6.88142e+06	6.70346e+06	7.34345e+06	6.1489e+06	8.82624e+06	747511	1.36182e+07	7.11588e+06	7.33521e+06	1.03082	0.0437954	0.10168	0.494842	0.673316	Not Regulated
A0A087WSJ7 _ 2410002F23Rik	A0A087WSJ7;Q3TE80	tr|A0A087WSJ7|A0A087WSJ7_MOUSE RIKEN cDNA 2410002F23 gene OS=Mus musculus OX=10090 GN=2410002F23Rik PE=1 SV=1;tr|Q3TE80|Q3TE80_MOUSE RIKEN cDNA 2410002F23 gene OS=Mus musculus OX=10090 GN=2410002F23Rik PE=1 SV=1	4		9.60366e+06	9.45793e+06	7.39702e+06	8.18796e+06	9.8232e+06	8.26818e+06	6.78368e+06	1.08309e+07	8.66164e+06	8.92649e+06	1.03058	0.043452	0.101303	0.906805	0.962444	Not Regulated
Q9JIA1 _ Lgi1	Q9JIA1;A0A0G2JGE8;A0A0G2JGB7;A0A0G2JFT0	sp|Q9JIA1|LGI1_MOUSE Leucine-rich glioma-inactivated protein 1 OS=Mus musculus OX=10090 GN=Lgi1 PE=1 SV=1;tr|A0A0G2JGE8|A0A0G2JGE8_MOUSE Leucine-rich glioma-inactivated protein 1 OS=Mus musculus OX=10090 GN=Lgi1 PE=1 SV=1;tr|A0A0G2JGB7|A0A0G2JGB7_MOUSE Leu	16		1.32084e+08	1.09092e+08	9.70599e+07	1.40928e+08	1.6577e+08	1.1737e+08	7.34939e+07	1.37024e+08	1.19791e+08	1.23415e+08	1.03025	0.0429936	0.100801	0.994503	0.997273	Not Regulated
Q80VC9 _ Camsap3	Q80VC9	sp|Q80VC9|CAMP3_MOUSE Calmodulin-regulated spectrin-associated protein 3 OS=Mus musculus OX=10090 GN=Camsap3 PE=1 SV=1	18		2.56517e+07	4.28751e+07	3.86759e+07	5.0411e+07	5.49419e+07	2.37267e+07	4.11875e+07	4.2484e+07	3.94034e+07	4.0585e+07	1.02999	0.0426266	0.100399	0.947923	0.981693	Not Regulated
Q9WVE8 _ Pacsin2	Q9WVE8;A0A2R8W750;Q3UP40	sp|Q9WVE8|PACN2_MOUSE Protein kinase C and casein kinase substrate in neurons protein 2 OS=Mus musculus OX=10090 GN=Pacsin2 PE=1 SV=1	6		4.50221e+06	5.3237e+06	7.73974e+06	3.92726e+06	6.31958e+06	3.86796e+06	3.7462e+06	8.20135e+06	5.37323e+06	5.53377e+06	1.02988	0.0424754	0.100233	0.975323	0.991902	Not Regulated
Q9CQI3 _ Gmfb	Q9CQI3;A0A2I3BR94;A0A2I3BPS1	sp|Q9CQI3|GMFB_MOUSE Glia maturation factor beta OS=Mus musculus OX=10090 GN=Gmfb PE=1 SV=3;tr|A0A2I3BR94|A0A2I3BR94_MOUSE Glia maturation factor beta (Fragment) OS=Mus musculus OX=10090 GN=Gmfb PE=1 SV=1;tr|A0A2I3BPS1|A0A2I3BPS1_MOUSE Glia maturation fact	6		1.01374e+07	8.37508e+06	1.10181e+07	9.5484e+06	7.50386e+06	1.16267e+07	1.2569e+07	8.54212e+06	9.76975e+06	1.00604e+07	1.02975	0.0422952	0.100035	0.947751	0.981693	Not Regulated
Q64332 _ Syn2	Q64332	sp|Q64332|SYN2_MOUSE Synapsin-2 OS=Mus musculus OX=10090 GN=Syn2 PE=1 SV=2	20		1.82832e+08	2.22605e+08	1.89323e+08	1.65723e+08	1.98859e+08	1.76888e+08	1.44076e+08	2.61028e+08	1.90121e+08	1.95213e+08	1.02678	0.0381293	0.0954695	0.961444	0.987744	Not Regulated
O35286 _ Dhx15	O35286;Q497W9;A0A0G2JG10;A0A0G2JGQ5;Q05BH3;G3X8X0;A2A4N9;A2A4P0	sp|O35286|DHX15_MOUSE Pre-mRNA-splicing factor ATP-dependent RNA helicase DHX15 OS=Mus musculus OX=10090 GN=Dhx15 PE=1 SV=2;tr|Q497W9|Q497W9_MOUSE DEAH (Asp-Glu-Ala-His) box polypeptide 15 OS=Mus musculus OX=10090 GN=Dhx15 PE=1 SV=1;tr|A0A0G2JG10|A0A0G2JG1	22		7.92052e+07	8.62957e+07	7.0153e+07	6.80073e+07	8.52962e+07	1.20851e+08	3.43392e+07	7.05161e+07	7.59153e+07	7.77507e+07	1.02418	0.0344641	0.0914525	0.801894	0.895521	Not Regulated
Q9DB77 _ Uqcrc2	Q9DB77;A0A140LI98	sp|Q9DB77|QCR2_MOUSE Cytochrome b-c1 complex subunit 2, mitochondrial OS=Mus musculus OX=10090 GN=Uqcrc2 PE=1 SV=1	19		2.88752e+07	2.84757e+07	1.47337e+07	1.31993e+07	1.39964e+07	4.85921e+07	1.49373e+07	9.80799e+06	2.1321e+07	2.18334e+07	1.02403	0.0342648	0.091234	0.74698	0.854142	Not Regulated
B1AQX9 _ Srcin1	B1AQX9;B1AQX6;B1AQX7;Q9QWI6;B1AQX8	tr|B1AQX9|B1AQX9_MOUSE SRC kinase-signaling inhibitor 1 OS=Mus musculus OX=10090 GN=Srcin1 PE=1 SV=1;tr|B1AQX6|B1AQX6_MOUSE SRC kinase-signaling inhibitor 1 OS=Mus musculus OX=10090 GN=Srcin1 PE=1 SV=1;tr|B1AQX7|B1AQX7_MOUSE SRC kinase-signaling inhibitor	15		1.6548e+07	2.16102e+07	1.92597e+07	1.51506e+07	1.71724e+07	1.22507e+07	2.3543e+07	2.12708e+07	1.81421e+07	1.85592e+07	1.02299	0.032792	0.0896198	0.990324	0.995159	Not Regulated
J3QN06 _ Carkd	J3QN06;J3QMM7;K3W4M4;Q9CZ42;J3QPU6	tr|J3QN06|J3QN06_MOUSE ATP-dependent (S)-NAD(P)H-hydrate dehydratase OS=Mus musculus OX=10090 GN=Naxd PE=1 SV=1;tr|J3QMM7|J3QMM7_MOUSE ATP-dependent (S)-NAD(P)H-hydrate dehydratase OS=Mus musculus OX=10090 GN=Naxd PE=1 SV=1;tr|K3W4M4|K3W4M4_MOUSE ATP-depen	3		4.51483e+06	4.59282e+06	5.4988e+06	832718	3.31018e+06	4.4518e+06	3.88204e+06	4.1415e+06	3.85979e+06	3.94638e+06	1.02243	0.0320059	0.0887582	0.568474	0.730762	Not Regulated
O35295 _ Purb	O35295	sp|O35295|PURB_MOUSE Transcriptional activator protein Pur-beta OS=Mus musculus OX=10090 GN=Purb PE=1 SV=3	24		1.97827e+08	1.98952e+08	2.13889e+08	2.21415e+08	2.80762e+08	2.15662e+08	1.51668e+08	2.0203e+08	2.08021e+08	2.1253e+08	1.02168	0.0309406	0.0875906	0.99482	0.997273	Not Regulated
Q80UW2 _ Fbxo2	Q80UW2	sp|Q80UW2|FBX2_MOUSE F-box only protein 2 OS=Mus musculus OX=10090 GN=Fbxo2 PE=1 SV=1	9		4.59998e+07	4.21819e+07	5.93731e+07	5.8035e+07	6.19429e+07	5.2635e+07	4.06696e+07	5.44485e+07	5.13975e+07	5.2424e+07	1.01997	0.0285307	0.0849494	0.912508	0.964779	Not Regulated
Q6P1J1 _ Crmp1	Q6P1J1;Q71H75	tr|Q6P1J1|Q6P1J1_MOUSE Crmp1 protein OS=Mus musculus OX=10090 GN=Crmp1 PE=1 SV=1	31		2.3831e+08	2.43649e+08	2.6359e+08	1.64168e+08	2.19179e+08	1.66805e+08	2.7033e+08	2.71245e+08	2.27429e+08	2.3189e+08	1.01961	0.0280226	0.0843926	0.932878	0.97418	Not Regulated
Q9WUM4 _ Coro1c	Q9WUM4;E9PX03;E9PZJ0;E9PVJ1	sp|Q9WUM4|COR1C_MOUSE Coronin-1C OS=Mus musculus OX=10090 GN=Coro1c PE=1 SV=2	21		5.0107e+07	6.11271e+07	5.70361e+07	3.42052e+07	3.62311e+07	7.37438e+07	5.07843e+07	4.55896e+07	5.06188e+07	5.15872e+07	1.01913	0.0273384	0.0836426	0.968125	0.990668	Not Regulated
Q91VM9 _ Ppa2	Q91VM9;G8JL76;D3Z636	sp|Q91VM9|IPYR2_MOUSE Inorganic pyrophosphatase 2, mitochondrial OS=Mus musculus OX=10090 GN=Ppa2 PE=1 SV=1	3		3.97352e+06	5.16794e+06	5.19736e+06	4.74972e+06	5.26681e+06	2.10667e+06	6.75626e+06	5.31361e+06	4.77213e+06	4.86084e+06	1.01859	0.0265717	0.0828023	0.817985	0.906391	Not Regulated
B9EKN8 _ Tnik	B9EKN8;B2RQ80;E0CXD6;E0CY98;E9PUL9;P83510;E0CZF8;E0CZD7;A0A0A6YVZ8;E0CYV5	tr|B9EKN8|B9EKN8_MOUSE TRAF2 and NCK interacting kinase OS=Mus musculus OX=10090 GN=Tnik PE=1 SV=1;tr|B2RQ80|B2RQ80_MOUSE Tnik protein OS=Mus musculus OX=10090 GN=Tnik PE=1 SV=1;tr|E0CXD6|E0CXD6_MOUSE Traf2 and NCK-interacting protein kinase OS=Mus musculu	11		9.7595e+06	1.25661e+07	1.13503e+07	1.32975e+07	1.29647e+07	1.52012e+07	5.40814e+06	1.42374e+07	1.17433e+07	1.19529e+07	1.01784	0.0255141	0.0816432	0.844051	0.92233	Not Regulated
Q78YZ6 _ Scoc	Q78YZ6	sp|Q78YZ6|SCOC_MOUSE Short coiled-coil protein OS=Mus musculus OX=10090 GN=Scoc PE=1 SV=1	2		5.58231e+06	7.44702e+06	5.98627e+06	4.30656e+06	6.43695e+06	3.80485e+06	4.94401e+06	8.52863e+06	5.83054e+06	5.92861e+06	1.01682	0.0240644	0.0800543	0.96681	0.990569	Not Regulated
Q9D0S9 _ Hint2	Q9D0S9	sp|Q9D0S9|HINT2_MOUSE Histidine triad nucleotide-binding protein 2, mitochondrial OS=Mus musculus OX=10090 GN=Hint2 PE=1 SV=1	6		9.25564e+07	9.28008e+07	1.01301e+08	1.04576e+08	1.24405e+08	7.21234e+07	4.83972e+07	1.52419e+08	9.78086e+07	9.93361e+07	1.01562	0.022357	0.078183	0.760274	0.864824	Not Regulated
E9QAT0 _ Fmr1	E9QAT0;D3Z6U8;E9QNF5;Q6AXB7;P35922;E9QAS9;E9QAS8	tr|E9QAT0|E9QAT0_MOUSE Synaptic functional regulator FMR1 OS=Mus musculus OX=10090 GN=Fmr1 PE=1 SV=1;tr|D3Z6U8|D3Z6U8_MOUSE Synaptic functional regulator FMR1 OS=Mus musculus OX=10090 GN=Fmr1 PE=1 SV=1;tr|E9QNF5|E9QNF5_MOUSE Synaptic functional regulator F	11		2.08376e+07	3.0935e+07	2.11697e+07	2.28355e+07	3.22378e+07	4.09745e+07	3.81718e+06	2.0241e+07	2.39444e+07	2.43176e+07	1.01558	0.022311	0.0781326	0.558287	0.721601	Not Regulated
P16045 _ Lgals1	P16045;A0A2R8VHJ0	sp|P16045|LEG1_MOUSE Galectin-1 OS=Mus musculus OX=10090 GN=Lgals1 PE=1 SV=3	4		8.26096e+06	1.06361e+07	1.0625e+07	8.87867e+06	1.15204e+07	7.58921e+06	1.37249e+07	6.13804e+06	9.60017e+06	9.74312e+06	1.01489	0.0213229	0.0770496	0.891291	0.953111	Not Regulated
Q5SQX6 _ Cyfip2	Q5SQX6;F6QD74;G3UZI5	sp|Q5SQX6|CYFP2_MOUSE Cytoplasmic FMR1-interacting protein 2 OS=Mus musculus OX=10090 GN=Cyfip2 PE=1 SV=2;tr|F6QD74|F6QD74_MOUSE Cytoplasmic FMR1-interacting protein 2 (Fragment) OS=Mus musculus OX=10090 GN=Cyfip2 PE=1 SV=1	43		1.40315e+10	9.7087e+09	9.86967e+09	7.37348e+09	8.96925e+09	1.50818e+10	9.06006e+09	8.46267e+09	1.02458e+10	1.03934e+10	1.01441	0.0206352	0.0762959	0.957415	0.986721	Not Regulated
Q6PE01 _ Snrnp40	Q6PE01	sp|Q6PE01|SNR40_MOUSE U5 small nuclear ribonucleoprotein 40 kDa protein OS=Mus musculus OX=10090 GN=Snrnp40 PE=1 SV=1	10		2.30525e+07	2.39106e+07	2.24549e+07	2.57709e+07	2.61927e+07	4.18458e+07	1.21429e+07	1.63628e+07	2.37972e+07	2.4136e+07	1.01424	0.0203931	0.0760306	0.722108	0.833124	Not Regulated
Q921F2 _ Tardbp	Q921F2;Q6VYI4;Q6VYI5;Q8BLD4;Q8R0B4;A0A087WRZ5;A0A087WR97;A0A087WSE4;A0A087WQA5;A0A087WSH7;A0A087WP57;H3BJV1;A0A087WRP4;A0A087WS74;A0A087WNY6;A0A087WQX8;A0A087WSC6;A0A087WS17	sp|Q921F2|TADBP_MOUSE TAR DNA-binding protein 43 OS=Mus musculus OX=10090 GN=Tardbp PE=1 SV=1;tr|Q6VYI4|Q6VYI4_MOUSE TAR DNA-binding protein 43 OS=Mus musculus OX=10090 GN=Tardbp PE=1 SV=1;tr|Q6VYI5|Q6VYI5_MOUSE TAR DNA-binding protein 43 OS=Mus musculus O	7		2.4127e+07	2.84923e+07	2.17945e+07	2.50797e+07	3.31187e+07	1.93378e+07	1.85709e+07	2.98057e+07	2.48734e+07	2.52083e+07	1.01346	0.0192958	0.0748279	0.93997	0.978349	Not Regulated
O35593 _ Psmd14	O35593	sp|O35593|PSDE_MOUSE 26S proteasome non-ATPase regulatory subunit 14 OS=Mus musculus OX=10090 GN=Psmd14 PE=1 SV=2	4		841638	6.06755e+06	1.39791e+07	9.95355e+06	6.13208e+06	9.79048e+06	9.52913e+06	5.79404e+06	7.71045e+06	7.81143e+06	1.0131	0.0187709	0.0742526	0.491716	0.672253	Not Regulated
P26043 _ Rdx	P26043	sp|P26043|RADI_MOUSE Radixin OS=Mus musculus OX=10090 GN=Rdx PE=1 SV=3	9		1.1346e+07	1.34713e+07	1.53002e+07	8.37748e+06	9.05947e+06	1.22443e+07	1.4457e+07	1.33599e+07	1.21237e+07	1.22802e+07	1.0129	0.0184942	0.0739494	0.909968	0.963914	Not Regulated
A0A3B2WBL1 _ Rpl10a	A0A3B2WBL1;Q5XJF6;A0A3B2WDD2;P53026;A0A3B2W824;A0A3B2W820;A0A3B2WCA5;D6RE43	tr|A0A3B2WBL1|A0A3B2WBL1_MOUSE Ribosomal protein OS=Mus musculus OX=10090 GN=Rpl10a PE=1 SV=1;tr|Q5XJF6|Q5XJF6_MOUSE Ribosomal protein OS=Mus musculus OX=10090 GN=Rpl10a PE=1 SV=1;tr|A0A3B2WDD2|A0A3B2WDD2_MOUSE Ribosomal protein OS=Mus musculus OX=10090 GN	21		1.55914e+09	1.63229e+09	1.59349e+09	1.85419e+09	2.3233e+09	2.40633e+09	4.09086e+08	1.57758e+09	1.65978e+09	1.67907e+09	1.01163	0.0166759	0.0719565	0.626322	0.769766	Not Regulated
P38647 _ Hspa9	P38647	sp|P38647|GRP75_MOUSE Stress-70 protein, mitochondrial OS=Mus musculus OX=10090 GN=Hspa9 PE=1 SV=3	41		4.02121e+08	3.89301e+08	4.74504e+08	4.07809e+08	4.98471e+08	4.40403e+08	3.70089e+08	3.82529e+08	4.18434e+08	4.22873e+08	1.01061	0.0152251	0.0703664	0.967566	0.990668	Not Regulated
P53395 _ Dbt	P53395	sp|P53395|ODB2_MOUSE Lipoamide acyltransferase component of branched-chain alpha-keto acid dehydrogenase complex, mitochondrial OS=Mus musculus OX=10090 GN=Dbt PE=1 SV=2	11		2.36697e+07	2.6943e+07	2.39579e+07	2.27963e+07	3.06752e+07	3.81205e+07	4.90823e+06	2.46855e+07	2.43417e+07	2.45973e+07	1.0105	0.0150721	0.0701987	0.5895	0.743045	Not Regulated
E9Q2W9 _ Actn4	E9Q2W9	tr|E9Q2W9|E9Q2W9_MOUSE Alpha-actinin-4 (Fragment) OS=Mus musculus OX=10090 GN=Actn4 PE=1 SV=1	2		6.08687e+07	4.58826e+07	4.602e+07	4.45536e+07	6.15088e+07	6.27537e+07	2.25683e+07	5.25042e+07	4.93312e+07	4.98338e+07	1.01019	0.0146223	0.0697057	0.824926	0.909993	Not Regulated
Q60902 _ Eps15l1	Q60902;A0A1D5RLS1	sp|Q60902|EP15R_MOUSE Epidermal growth factor receptor substrate 15-like 1 OS=Mus musculus OX=10090 GN=Eps15l1 PE=1 SV=3;tr|A0A1D5RLS1|A0A1D5RLS1_MOUSE Epidermal growth factor receptor substrate 15-like 1 OS=Mus musculus OX=10090 GN=Eps15l1 PE=1 SV=1	5		4.53517e+06	4.96122e+06	3.96737e+06	3.7046e+06	5.58215e+06	5.37152e+06	3.4956e+06	2.84887e+06	4.29209e+06	4.32454e+06	1.00756	0.0108656	0.0655884	0.900754	0.959781	Not Regulated
P63011 _ Rab3a	P63011;D3YZP5;Q9CXS2	sp|P63011|RAB3A_MOUSE Ras-related protein Rab-3A OS=Mus musculus OX=10090 GN=Rab3a PE=1 SV=1	13		5.56996e+07	4.71171e+07	5.68383e+07	2.60158e+07	2.826e+07	6.2652e+07	5.11222e+07	4.49934e+07	4.64177e+07	4.67569e+07	1.00731	0.0105037	0.0651917	0.961623	0.987744	Not Regulated
Q9CQF3 _ Nudt21	Q9CQF3;A0A1D5RLS2;A0A1D5RM23;A0A1D5RLT7	sp|Q9CQF3|CPSF5_MOUSE Cleavage and polyadenylation specificity factor subunit 5 OS=Mus musculus OX=10090 GN=Nudt21 PE=1 SV=1;tr|A0A1D5RLS2|A0A1D5RLS2_MOUSE Cleavage and polyadenylation-specificity factor subunit 5 (Fragment) OS=Mus musculus OX=10090 GN=Nud	4		1.64989e+07	1.17301e+07	1.58011e+07	1.23279e+07	1.09351e+07	2.08957e+07	1.16247e+07	1.32549e+07	1.40895e+07	1.41776e+07	1.00625	0.00899276	0.0635357	0.931952	0.973877	Not Regulated
Q8R4U7 _ Luzp1	Q8R4U7;E9Q9L3	sp|Q8R4U7|LUZP1_MOUSE Leucine zipper protein 1 OS=Mus musculus OX=10090 GN=Luzp1 PE=1 SV=2	5		3.92961e+06	6.63632e+06	5.76225e+06	1.87462e+06	2.59551e+06	1.04548e+07	2.43198e+06	2.82662e+06	4.5507e+06	4.57723e+06	1.00583	0.00838471	0.0628693	0.796202	0.890397	Not Regulated
Q8BYI9 _ Tnr	Q8BYI9;A0A0A6YWD9	sp|Q8BYI9|TENR_MOUSE Tenascin-R OS=Mus musculus OX=10090 GN=Tnr PE=1 SV=2	55		1.574e+09	1.65231e+09	1.51749e+09	1.44742e+09	1.50753e+09	2.01805e+09	1.12201e+09	1.57827e+09	1.54781e+09	1.55647e+09	1.00559	0.00804864	0.062501	0.93344	0.97418	Not Regulated
Q9D8T7 _ Slirp	Q9D8T7;F7DE82;F8WHU8	sp|Q9D8T7|SLIRP_MOUSE SRA stem-loop-interacting RNA-binding protein, mitochondrial OS=Mus musculus OX=10090 GN=Slirp PE=1 SV=2;tr|F7DE82|F7DE82_MOUSE SRA stem-loop-interacting RNA-binding protein, mitochondrial (Fragment) OS=Mus musculus OX=10090 GN=Slirp	3		4.50487e+06	2.3379e+06	4.94985e+06	5.60072e+06	4.89576e+06	7.04487e+06	747511	4.78406e+06	4.34834e+06	4.36805e+06	1.00453	0.00652619	0.0608324	0.649791	0.786131	Not Regulated
Q9WTR5 _ Cdh13	Q9WTR5	sp|Q9WTR5|CAD13_MOUSE Cadherin-13 OS=Mus musculus OX=10090 GN=Cdh13 PE=1 SV=2	6		1.80069e+07	2.80849e+07	2.21703e+07	1.74435e+07	1.75372e+07	1.28461e+07	2.67282e+07	2.89812e+07	2.14264e+07	2.15231e+07	1.00452	0.00649967	0.0608033	0.901882	0.960317	Not Regulated
M0QWP1 _ Agrn	M0QWP1;Z4YK85;A2ASQ1;Z4YJS5	tr|M0QWP1|M0QWP1_MOUSE Agrin OS=Mus musculus OX=10090 GN=Agrn PE=1 SV=1;tr|Z4YK85|Z4YK85_MOUSE Agrin OS=Mus musculus OX=10090 GN=Agrn PE=1 SV=1;sp|A2ASQ1|AGRIN_MOUSE Agrin OS=Mus musculus OX=10090 GN=Agrn PE=1 SV=1	16		7.86497e+06	1.18928e+07	8.03223e+06	1.19928e+07	1.31057e+07	1.01208e+07	747511	1.59696e+07	9.94569e+06	9.98588e+06	1.00404	0.00581844	0.0600567	0.488525	0.67016	Not Regulated
B2RQR2 _ Mpdz	B2RQR2;D3YUX2;Q8VBX6;A3KG84;A3KG83;F7D0H8;A3KG82;I7HJS5	tr|B2RQR2|B2RQR2_MOUSE Mpdz protein OS=Mus musculus OX=10090 GN=Mpdz PE=1 SV=1;tr|D3YUX2|D3YUX2_MOUSE Multiple PDZ domain protein OS=Mus musculus OX=10090 GN=Mpdz PE=1 SV=1;sp|Q8VBX6|MPDZ_MOUSE Multiple PDZ domain protein OS=Mus musculus OX=10090 GN=Mpdz P	48		1.91557e+08	2.71045e+08	2.15497e+08	2.61416e+08	2.66862e+08	1.31788e+08	2.65928e+08	2.78395e+08	2.34879e+08	2.35743e+08	1.00368	0.00529923	0.0594876	0.893446	0.954496	Not Regulated
Q60668 _ Hnrnpd	Q60668;F6ZV59;G5E8G0;G3X9W0;E9Q5B6;F6SHF3;F7A465;A0A0G2JFL4;Q9D3U4	sp|Q60668|HNRPD_MOUSE Heterogeneous nuclear ribonucleoprotein D0 OS=Mus musculus OX=10090 GN=Hnrnpd PE=1 SV=2;tr|F6ZV59|F6ZV59_MOUSE Heterogeneous nuclear ribonucleoprotein D0 (Fragment) OS=Mus musculus OX=10090 GN=Hnrnpd PE=1 SV=1;tr|G5E8G0|G5E8G0_MOUSE H	16		1.19997e+08	1.31567e+08	1.36467e+08	1.22673e+08	1.21923e+08	1.49827e+08	1.09669e+08	1.3045e+08	1.27676e+08	1.27968e+08	1.00228	0.00329279	0.0572885	0.985457	0.995159	Not Regulated
Q99KJ8 _ Dctn2	Q99KJ8	sp|Q99KJ8|DCTN2_MOUSE Dynactin subunit 2 OS=Mus musculus OX=10090 GN=Dctn2 PE=1 SV=3	28		3.69844e+08	3.36442e+08	3.91129e+08	4.54194e+08	4.52047e+08	3.6021e+08	3.14177e+08	4.28553e+08	3.87902e+08	3.88747e+08	1.00218	0.00313776	0.0571186	0.990144	0.995159	Not Regulated
Q9EPU0 _ Upf1	Q9EPU0;Q6ZQJ5	sp|Q9EPU0|RENT1_MOUSE Regulator of nonsense transcripts 1 OS=Mus musculus OX=10090 GN=Upf1 PE=1 SV=2	36		1.15281e+08	2.25326e+08	1.05729e+08	1.28933e+08	1.38951e+08	2.45424e+08	5.85496e+07	1.33529e+08	1.43817e+08	1.44113e+08	1.00206	0.00296975	0.0569345	0.822727	0.908758	Not Regulated
Q3UGN9 _ Stam	Q3UGN9;P70297;A2ARJ0;O88811	tr|Q3UGN9|Q3UGN9_MOUSE Signal transducing adapter molecule 1 OS=Mus musculus OX=10090 GN=Stam PE=1 SV=1;sp|P70297|STAM1_MOUSE Signal transducing adapter molecule 1 OS=Mus musculus OX=10090 GN=Stam PE=1 SV=3	3		4.05361e+06	3.69403e+06	5.43433e+06	3.54051e+06	2.66268e+06	3.90324e+06	4.42268e+06	5.76406e+06	4.18062e+06	4.18816e+06	1.0018	0.00260104	0.0565304	0.92079	0.967187	Not Regulated
Q9ES97 _ Rtn3	Q9ES97	sp|Q9ES97|RTN3_MOUSE Reticulon-3 OS=Mus musculus OX=10090 GN=Rtn3 PE=1 SV=2	16		2.96369e+07	2.84854e+07	2.79061e+07	1.83742e+07	2.75332e+07	1.80824e+07	4.01493e+07	1.86796e+07	2.61006e+07	2.61111e+07	1.0004	0.000580367	0.0543157	0.872647	0.940931	Not Regulated
A0A0G2JGI9 _ Agl	A0A0G2JGI9;F8VPN4;F6XXE6;E0CYU6;E0CX86;F7CSZ6	tr|A0A0G2JGI9|A0A0G2JGI9_MOUSE Amylo-1,6-glucosidase, 4-alpha-glucanotransferase OS=Mus musculus OX=10090 GN=Agl PE=1 SV=1;tr|F8VPN4|F8VPN4_MOUSE Amylo-1,6-glucosidase, 4-alpha-glucanotransferase OS=Mus musculus OX=10090 GN=Agl PE=1 SV=1	18		2.34396e+07	2.07913e+07	2.16337e+07	2.35917e+07	1.88721e+07	1.89252e+07	2.6953e+07	2.47281e+07	2.23641e+07	2.23696e+07	1.00025	0.000355345	0.0540691	0.946434	0.981693	Not Regulated
Q9WVQ1 _ Magi2	Q9WVQ1;A0A0G2JEG6;A0A0G2JE00;A0A140LHL1;A0A0G2JGI5;A0A140LHB5	sp|Q9WVQ1|MAGI2_MOUSE Membrane-associated guanylate kinase, WW and PDZ domain-containing protein 2 OS=Mus musculus OX=10090 GN=Magi2 PE=1 SV=2;tr|A0A0G2JEG6|A0A0G2JEG6_MOUSE Membrane-associated guanylate kinase, WW and PDZ domain-containing protein 2 OS=Mu	15		3.57626e+07	3.1004e+07	2.96994e+07	2.95288e+07	3.661e+07	3.41278e+07	9.57009e+06	4.57164e+07	3.14987e+07	3.15061e+07	1.00023	0.000337541	0.0540496	0.662357	0.794242	Not Regulated
E9PUK3 _ Fnbp1l	E9PUK3;E9PUI5;Q8K012;A0A0G2JFM9	tr|E9PUK3|E9PUK3_MOUSE Formin-binding protein 1-like OS=Mus musculus OX=10090 GN=Fnbp1l PE=1 SV=1;tr|E9PUI5|E9PUI5_MOUSE Formin-binding protein 1-like OS=Mus musculus OX=10090 GN=Fnbp1l PE=1 SV=1;sp|Q8K012|FBP1L_MOUSE Formin-binding protein 1-like OS=Mus m	4		1.8878e+06	2.57085e+06	1.6221e+06	2.22214e+06	1.86189e+06	4.18159e+06	1.08875e+06	1.14439e+06	2.07572e+06	2.06916e+06	0.996838	-0.00456917	0.0486718	0.632839	0.774264	Not Regulated
C0HKD9 _ Mfap1a	C0HKD9;C0HKD8	sp|C0HKD9|MFA1B_MOUSE Microfibrillar-associated protein 1B OS=Mus musculus OX=10090 GN=Mfap1b PE=1 SV=1;sp|C0HKD8|MFA1A_MOUSE Microfibrillar-associated protein 1A OS=Mus musculus OX=10090 GN=Mfap1a PE=1 SV=1	5		5.54401e+06	5.57349e+06	5.55858e+06	4.57007e+06	7.15812e+06	4.32504e+06	6.66586e+06	3.00917e+06	5.31154e+06	5.28955e+06	0.995859	-0.00598628	0.0471187	0.793702	0.889427	Not Regulated
P21278 _ Gna11	P21278	sp|P21278|GNA11_MOUSE Guanine nucleotide-binding protein subunit alpha-11 OS=Mus musculus OX=10090 GN=Gna11 PE=1 SV=1	7		3.58973e+06	3.93084e+06	3.6709e+06	2.4594e+06	3.22406e+06	3.04594e+06	4.78122e+06	2.54224e+06	3.41272e+06	3.39836e+06	0.995794	-0.00608056	0.0470153	0.935236	0.975429	Not Regulated
P21279 _ Gnaq	P21279	sp|P21279|GNAQ_MOUSE Guanine nucleotide-binding protein G(q) subunit alpha OS=Mus musculus OX=10090 GN=Gnaq PE=1 SV=4	12		2.42083e+07	1.7788e+07	1.1384e+07	1.28126e+07	1.17354e+07	2.17589e+07	1.96409e+07	1.27613e+07	1.65482e+07	1.64741e+07	0.995523	-0.00647318	0.046585	0.984198	0.995159	Not Regulated
Q60900 _ Elavl3	Q60900;A0A1L1SS95;A0A1L1SUG6	sp|Q60900|ELAV3_MOUSE ELAV-like protein 3 OS=Mus musculus OX=10090 GN=Elavl3 PE=1 SV=1;tr|A0A1L1SS95|A0A1L1SS95_MOUSE ELAV-like protein OS=Mus musculus OX=10090 GN=Elavl3 PE=1 SV=1;tr|A0A1L1SUG6|A0A1L1SUG6_MOUSE ELAV-like protein 3 (Fragment) OS=Mus muscul	6		5.18506e+06	5.30754e+06	5.73322e+06	4.69804e+06	5.62245e+06	5.07146e+06	3.45841e+06	6.6511e+06	5.23096e+06	5.20085e+06	0.994244	-0.0083282	0.0445519	0.8695	0.938783	Not Regulated
Q9Z2D1 _ Mtmr2	Q9Z2D1;Q6P572;F6T2Q0;B8JJF6;B8JJF3	sp|Q9Z2D1|MTMR2_MOUSE Myotubularin-related protein 2 OS=Mus musculus OX=10090 GN=Mtmr2 PE=1 SV=3;tr|Q6P572|Q6P572_MOUSE Mtmr2 protein OS=Mus musculus OX=10090 GN=Mtmr2 PE=1 SV=1	6		5.51848e+06	5.1736e+06	6.40529e+06	5.4131e+06	4.29252e+06	6.05362e+06	5.61354e+06	6.41169e+06	5.62762e+06	5.59284e+06	0.993821	-0.00894193	0.0438792	0.931316	0.973839	Not Regulated
Q3UWE6 _ Wdr20	Q3UWE6;A0A1Y7VMB5;A0A1Y7VJI5;Q9D5R2;A0A0A6YX87;Q9D721;A0A1Y7VLC8	tr|Q3UWE6|Q3UWE6_MOUSE MCG14935, isoform CRA_a OS=Mus musculus OX=10090 GN=Wdr20 PE=1 SV=1;tr|A0A1Y7VMB5|A0A1Y7VMB5_MOUSE WD repeat domain 20, retrogene OS=Mus musculus OX=10090 GN=Wdr20rt PE=4 SV=1;tr|A0A1Y7VJI5|A0A1Y7VJI5_MOUSE WD repeat domain 20, retro	4		3.33163e+06	3.21943e+06	3.11298e+06	7.09225e+06	2.70835e+06	6.73246e+06	2.65681e+06	4.55146e+06	4.18907e+06	4.16227e+06	0.993602	-0.00925976	0.0435309	0.950192	0.982832	Not Regulated
O70433 _ Fhl2	O70433	sp|O70433|FHL2_MOUSE Four and a half LIM domains protein 2 OS=Mus musculus OX=10090 GN=Fhl2 PE=1 SV=1	10		8.84534e+06	8.76696e+06	760643	4.15276e+06	6.29356e+06	2.95257e+06	6.0307e+06	7.09381e+06	5.63143e+06	5.59266e+06	0.993117	-0.00996491	0.0427581	0.579103	0.736505	Not Regulated
Q9ERS2 _ Ndufa13	Q9ERS2	sp|Q9ERS2|NDUAD_MOUSE NADH dehydrogenase [ubiquinone] 1 alpha subcomplex subunit 13 OS=Mus musculus OX=10090 GN=Ndufa13 PE=1 SV=3	4		640333	1.31329e+07	1.65783e+06	729110	1.55745e+06	9.55529e+06	4.2274e+06	702051	4.04004e+06	4.01055e+06	0.992699	-0.0105721	0.0420925	0.631492	0.773284	Not Regulated
Q9DBC7 _ Prkar1a	Q9DBC7;A2AI69	sp|Q9DBC7|KAP0_MOUSE cAMP-dependent protein kinase type I-alpha regulatory subunit OS=Mus musculus OX=10090 GN=Prkar1a PE=1 SV=3	7		1.39572e+07	1.05444e+07	9.74399e+06	1.14512e+07	9.90324e+06	1.02352e+07	1.58248e+07	9.39526e+06	1.14242e+07	1.13396e+07	0.992599	-0.0107174	0.0419334	0.907707	0.962773	Not Regulated
P61164 _ Actr1a	P61164;A0A494BB86;A0A494BAH0	sp|P61164|ACTZ_MOUSE Alpha-centractin OS=Mus musculus OX=10090 GN=Actr1a PE=1 SV=1;tr|A0A494BB86|A0A494BB86_MOUSE Alpha-centractin OS=Mus musculus OX=10090 GN=Actr1a PE=1 SV=1	10		7.54277e+07	8.98914e+07	7.95992e+07	1.17833e+08	9.15279e+07	9.881e+07	7.1919e+07	9.77997e+07	9.06877e+07	9.00142e+07	0.992573	-0.0107552	0.0418919	0.999705	0.999705	Not Regulated
A0A075B5P4 _ Ighg1	A0A075B5P4;A0A0A6YWR2	tr|A0A075B5P4|A0A075B5P4_MOUSE Ig gamma-1 chain C region secreted form (Fragment) OS=Mus musculus OX=10090 GN=Ighg1 PE=1 SV=1;tr|A0A0A6YWR2|A0A0A6YWR2_MOUSE Ig gamma-1 chain C region secreted form (Fragment) OS=Mus musculus OX=10090 GN=Ighg1 PE=1 SV=1	2		9.63803e+07	1.07086e+08	9.71709e+07	1.22224e+08	1.00742e+08	3.87162e+07	2.14901e+08	6.48907e+07	1.05715e+08	1.04813e+08	0.991462	-0.01237	0.0401221	0.549488	0.716493	Not Regulated
P0C028 _ Nudt11;Nudt10	P0C028;P0C027	sp|P0C028|NUD11_MOUSE Diphosphoinositol polyphosphate phosphohydrolase 3-beta OS=Mus musculus OX=10090 GN=Nudt11 PE=1 SV=1;sp|P0C027|NUD10_MOUSE Diphosphoinositol polyphosphate phosphohydrolase 3-alpha OS=Mus musculus OX=10090 GN=Nudt10 PE=1 SV=1	3		4.25645e+06	4.6544e+06	4.49355e+06	6.54709e+06	6.19642e+06	4.68427e+06	5.79104e+06	3.09301e+06	4.98787e+06	4.94118e+06	0.99064	-0.0135677	0.0388094	0.891237	0.953111	Not Regulated
Q8VHM5 _ Hnrnpr	Q8VHM5;F7B5B5;A2AW41;S4R1E9;V9GWW3	tr|Q8VHM5|Q8VHM5_MOUSE Heterogeneous nuclear ribonucleoprotein R OS=Mus musculus OX=10090 GN=Hnrnpr PE=1 SV=1;tr|F7B5B5|F7B5B5_MOUSE Heterogeneous nuclear ribonucleoprotein R OS=Mus musculus OX=10090 GN=Hnrnpr PE=1 SV=1;tr|A2AW41|A2AW41_MOUSE Heterogeneous	18		3.72481e+07	3.66006e+07	3.52814e+07	3.43391e+07	2.66409e+07	4.74277e+07	2.15843e+07	4.64614e+07	3.58673e+07	3.55286e+07	0.990555	-0.0136906	0.0386747	0.761912	0.865132	Not Regulated
O88485 _ Dync1i1	O88485;D3Z0M6	sp|O88485|DC1I1_MOUSE Cytoplasmic dynein 1 intermediate chain 1 OS=Mus musculus OX=10090 GN=Dync1i1 PE=1 SV=2;tr|D3Z0M6|D3Z0M6_MOUSE Cytoplasmic dynein 1 intermediate chain 1 OS=Mus musculus OX=10090 GN=Dync1i1 PE=1 SV=1	21		1.04933e+08	1.09211e+08	1.17222e+08	1.12775e+08	1.18493e+08	1.01038e+08	9.85542e+07	1.21767e+08	1.11035e+08	1.09963e+08	0.990345	-0.0139968	0.0383391	0.929821	0.972928	Not Regulated
Q99LF4 _ Rtcb	Q99LF4	sp|Q99LF4|RTCB_MOUSE tRNA-splicing ligase RtcB homolog OS=Mus musculus OX=10090 GN=Rtcb PE=1 SV=1	12		6.97129e+07	8.31418e+07	5.16277e+07	7.56489e+07	6.55997e+07	1.333e+08	1.35801e+07	6.4727e+07	7.00328e+07	6.93017e+07	0.98956	-0.0151405	0.0370856	0.537183	0.709738	Not Regulated
A0A1W2P6E6 _ Trappc6b	A0A1W2P6E6;Q9D289;A0A1W2P7S5;A0A1W2P836;A0A1W2P7N0	tr|A0A1W2P6E6|A0A1W2P6E6_MOUSE Trafficking protein particle complex subunit 6B OS=Mus musculus OX=10090 GN=Trappc6b PE=1 SV=1;sp|Q9D289|TPC6B_MOUSE Trafficking protein particle complex subunit 6B OS=Mus musculus OX=10090 GN=Trappc6b PE=1 SV=1;tr|A0A1W2P7S5	3		6.19544e+06	5.08357e+06	7.80721e+06	7.2888e+06	6.0577e+06	8.32084e+06	4.85902e+06	6.84265e+06	6.59375e+06	6.52005e+06	0.988823	-0.0162165	0.0359063	0.928786	0.972928	Not Regulated
Q922F4 _ Tubb6	Q922F4	sp|Q922F4|TBB6_MOUSE Tubulin beta-6 chain OS=Mus musculus OX=10090 GN=Tubb6 PE=1 SV=1	2		1.1704e+07	5.49699e+06	1.23378e+07	4.8463e+06	1.19488e+07	1.2877e+07	747511	8.41469e+06	8.59626e+06	8.49701e+06	0.988454	-0.0167539	0.0353174	0.57715	0.734884	Not Regulated
A2AHG0 _ Lzts3	A2AHG0	sp|A2AHG0|LZTS3_MOUSE Leucine zipper putative tumor suppressor 3 OS=Mus musculus OX=10090 GN=Lzts3 PE=1 SV=1	14		1.42517e+07	1.28991e+07	1.30087e+07	1.9455e+07	2.17483e+07	1.69628e+07	4.4235e+06	1.57804e+07	1.49036e+07	1.47287e+07	0.988265	-0.0170308	0.0350138	0.6637	0.795267	Not Regulated
P62242 _ Rps8	P62242	sp|P62242|RS8_MOUSE 40S ribosomal protein S8 OS=Mus musculus OX=10090 GN=Rps8 PE=1 SV=2	23		7.03217e+08	7.27054e+08	1.00668e+09	8.15793e+08	1.09072e+09	1.20443e+09	2.98098e+08	6.16629e+08	8.13186e+08	8.02469e+08	0.986821	-0.0191397	0.0327025	0.656411	0.790647	Not Regulated
O70251 _ Eef1b;Eef1b2	O70251;A0A087WS46;G3UX43;M0QWK5;M0QWH8;G3UZ47	sp|O70251|EF1B_MOUSE Elongation factor 1-beta OS=Mus musculus OX=10090 GN=Eef1b PE=1 SV=5;tr|A0A087WS46|A0A087WS46_MOUSE Eukaryotic translation elongation factor 1 beta 2 OS=Mus musculus OX=10090 GN=Eef1b2 PE=1 SV=1	9		1.6311e+08	2.22454e+08	1.60118e+08	1.44526e+08	1.97983e+08	1.32684e+08	1.38791e+08	2.11348e+08	1.72552e+08	1.70201e+08	0.986378	-0.0197879	0.031992	0.909947	0.963914	Not Regulated
Q9CYT6 _ Cap2	Q9CYT6;A0A286YCS6;D3YTR7	sp|Q9CYT6|CAP2_MOUSE Adenylyl cyclase-associated protein 2 OS=Mus musculus OX=10090 GN=Cap2 PE=1 SV=1;tr|A0A286YCS6|A0A286YCS6_MOUSE Adenylyl cyclase-associated protein OS=Mus musculus OX=10090 GN=Cap2 PE=1 SV=1;tr|D3YTR7|D3YTR7_MOUSE Adenylyl cyclase-asso	21		6.45523e+07	6.55361e+07	1.13072e+08	1.054e+08	6.73913e+07	4.44786e+07	1.55517e+08	7.61656e+07	8.71399e+07	8.58881e+07	0.985635	-0.0208747	0.0308009	0.760577	0.864824	Not Regulated
B2RQ71 _ Dip2c	B2RQ71;E9PWR4;B7ZMZ7;A0A1Y7VMZ0	tr|B2RQ71|B2RQ71_MOUSE Dip2c protein OS=Mus musculus OX=10090 GN=Dip2c PE=1 SV=1;tr|E9PWR4|E9PWR4_MOUSE Disco-interacting protein 2 homolog C OS=Mus musculus OX=10090 GN=Dip2c PE=1 SV=1;tr|B7ZMZ7|B7ZMZ7_MOUSE Dip2c protein OS=Mus musculus OX=10090 GN=Dip2c	19		4.40275e+07	4.83364e+07	4.0687e+07	2.44439e+07	2.66635e+07	9.48852e+07	2.95567e+06	3.06279e+07	3.93737e+07	3.87831e+07	0.985	-0.021805	0.0297813	0.388232	0.581117	Not Regulated
P35564 _ Canx	P35564	sp|P35564|CALX_MOUSE Calnexin OS=Mus musculus OX=10090 GN=Canx PE=1 SV=1	3		3.80645e+06	3.43457e+06	3.04153e+06	3.5163e+06	2.43897e+06	3.41183e+06	5.01417e+06	2.72144e+06	3.44971e+06	3.3966e+06	0.984605	-0.0223829	0.0291479	0.792979	0.88923	Not Regulated
P61963 _ Dcaf7	P61963	sp|P61963|DCAF7_MOUSE DDB1- and CUL4-associated factor 7 OS=Mus musculus OX=10090 GN=Dcaf7 PE=1 SV=1	9		2.80799e+07	3.85006e+07	3.59618e+07	3.58244e+07	3.93151e+07	4.29071e+07	2.09875e+07	3.30174e+07	3.45917e+07	3.40568e+07	0.984536	-0.0224835	0.0290377	0.828884	0.911268	Not Regulated
Q9JHU2 _ Palmd	Q9JHU2;A0A0R4J0J0;Q3UVT7	sp|Q9JHU2|PALMD_MOUSE Palmdelphin OS=Mus musculus OX=10090 GN=Palmd PE=1 SV=1;tr|A0A0R4J0J0|A0A0R4J0J0_MOUSE Palmdelphin OS=Mus musculus OX=10090 GN=Palmd PE=1 SV=1;tr|Q3UVT7|Q3UVT7_MOUSE Palmdelphin OS=Mus musculus OX=10090 GN=Palmd PE=1 SV=1	4		3.83423e+06	6.30451e+06	5.96165e+06	3.83798e+06	5.70644e+06	6.57164e+06	3.62308e+06	3.71089e+06	4.98459e+06	4.90301e+06	0.983634	-0.0238062	0.027588	0.916398	0.966318	Not Regulated
E9QAQ5 _ Gsk3b	E9QAQ5;Q9WV60	tr|E9QAQ5|E9QAQ5_MOUSE Glycogen synthase kinase-3 beta OS=Mus musculus OX=10090 GN=Gsk3b PE=1 SV=1;sp|Q9WV60|GSK3B_MOUSE Glycogen synthase kinase-3 beta OS=Mus musculus OX=10090 GN=Gsk3b PE=1 SV=2	5		8.86933e+06	7.30134e+06	1.25561e+07	8.98702e+06	9.29293e+06	1.06029e+07	1.05275e+07	6.67105e+06	9.42844e+06	9.27359e+06	0.983576	-0.0238914	0.0274946	0.943573	0.979725	Not Regulated
A0A0N4SUZ3 _ Lsm8	A0A0N4SUZ3;Q6ZWM4	tr|A0A0N4SUZ3|A0A0N4SUZ3_MOUSE U6 snRNA-associated Sm-like protein LSm8 OS=Mus musculus OX=10090 GN=Lsm8 PE=1 SV=1;sp|Q6ZWM4|LSM8_MOUSE U6 snRNA-associated Sm-like protein LSm8 OS=Mus musculus OX=10090 GN=Lsm8 PE=1 SV=3	2		2.55493e+06	2.65646e+06	2.18031e+06	2.46712e+06	1.85935e+06	743431	3.79859e+06	3.27833e+06	2.4647e+06	2.41992e+06	0.981831	-0.026454	0.024686	0.583284	0.73922	Not Regulated
P47962 _ Rpl5	P47962;D3YYV8	sp|P47962|RL5_MOUSE 60S ribosomal protein L5 OS=Mus musculus OX=10090 GN=Rpl5 PE=1 SV=3;tr|D3YYV8|D3YYV8_MOUSE 60S ribosomal protein L5 (Fragment) OS=Mus musculus OX=10090 GN=Rpl5 PE=1 SV=1	33		2.3016e+09	2.52501e+09	2.2714e+09	2.84385e+09	3.1453e+09	3.85642e+09	9.32631e+08	1.80545e+09	2.48546e+09	2.43495e+09	0.979677	-0.0296222	0.0212136	0.617648	0.763553	Not Regulated
Q62188 _ Dpysl3	Q62188;Q3TT92;E9PWE8	sp|Q62188|DPYL3_MOUSE Dihydropyrimidinase-related protein 3 OS=Mus musculus OX=10090 GN=Dpysl3 PE=1 SV=1;tr|Q3TT92|Q3TT92_MOUSE Dihydropyrimidinase-related protein 3 OS=Mus musculus OX=10090 GN=Dpysl3 PE=1 SV=1;tr|E9PWE8|E9PWE8_MOUSE Dihydropyrimidinase-re	23		1.04508e+08	1.11863e+08	1.1767e+08	8.76098e+07	8.76831e+07	1.11853e+08	1.01812e+08	1.11699e+08	1.05413e+08	1.03262e+08	0.979597	-0.0297399	0.0210846	0.903219	0.960317	Not Regulated
O88951 _ Lin7b	O88951	sp|O88951|LIN7B_MOUSE Protein lin-7 homolog B OS=Mus musculus OX=10090 GN=Lin7b PE=1 SV=2	15		7.56507e+07	7.0387e+07	8.19263e+07	7.912e+07	9.88895e+07	1.20714e+08	4.16643e+07	3.95468e+07	7.6771e+07	7.52037e+07	0.979584	-0.0297584	0.0210643	0.617981	0.763553	Not Regulated
E9PUC5 _ Psd3	E9PUC5;F6Z9E6;A0A1D5RLK2;A0A1D5RMH7;Q2PFD7;Q8C0E9	tr|E9PUC5|E9PUC5_MOUSE PH and SEC7 domain-containing protein 3 OS=Mus musculus OX=10090 GN=Psd3 PE=1 SV=1;tr|F6Z9E6|F6Z9E6_MOUSE PH and SEC7 domain-containing protein 3 OS=Mus musculus OX=10090 GN=Psd3 PE=1 SV=2;tr|A0A1D5RLK2|A0A1D5RLK2_MOUSE PH and SEC7 d	17		6.11352e+07	6.18286e+07	4.24576e+07	3.52049e+07	4.1589e+07	7.1647e+07	4.63408e+07	3.67941e+07	5.01566e+07	4.90927e+07	0.97879	-0.0309292	0.0197811	0.903619	0.960317	Not Regulated
P62631 _ Eef1a2	P62631	sp|P62631|EF1A2_MOUSE Elongation factor 1-alpha 2 OS=Mus musculus OX=10090 GN=Eef1a2 PE=1 SV=1	21		4.40205e+08	3.44589e+08	4.78987e+08	4.19631e+08	4.89548e+08	5.10051e+08	2.33299e+08	4.12697e+08	4.20853e+08	4.11399e+08	0.977535	-0.0327802	0.0177524	0.782169	0.88203	Not Regulated
Q8VE11 _ Mtmr6	Q8VE11	sp|Q8VE11|MTMR6_MOUSE Myotubularin-related protein 6 OS=Mus musculus OX=10090 GN=Mtmr6 PE=1 SV=1	5		1.11482e+07	8.50087e+06	7.69021e+06	4.95073e+06	8.27014e+06	8.59756e+06	6.98143e+06	7.60814e+06	8.07251e+06	7.86432e+06	0.97421	-0.0376949	0.0123658	0.955188	0.986439	Not Regulated
Q8VDD5 _ Myh9	Q8VDD5;A0A2R8W6V7;A0A2R8VKI5;F2Z494	sp|Q8VDD5|MYH9_MOUSE Myosin-9 OS=Mus musculus OX=10090 GN=Myh9 PE=1 SV=4	24		1.66588e+07	1.70285e+07	1.97692e+07	2.17885e+07	1.93076e+07	2.73774e+07	7.93947e+06	1.86634e+07	1.88113e+07	1.8322e+07	0.973989	-0.038022	0.0120074	0.677149	0.805445	Not Regulated
Q9R111 _ Gda	Q9R111;A0A494B982;D3YU09	sp|Q9R111|GUAD_MOUSE Guanine deaminase OS=Mus musculus OX=10090 GN=Gda PE=1 SV=1;tr|A0A494B982|A0A494B982_MOUSE Guanine deaminase OS=Mus musculus OX=10090 GN=Gda PE=1 SV=1;tr|D3YU09|D3YU09_MOUSE Guanine deaminase OS=Mus musculus OX=10090 GN=Gda PE=1 SV=1	30		1.31335e+08	1.34683e+08	1.53016e+08	9.3018e+07	1.00487e+08	7.52122e+07	1.6903e+08	1.53918e+08	1.28013e+08	1.24662e+08	0.973823	-0.038269	0.0117367	0.78796	0.884822	Not Regulated
Q3TMU8 _ Dpysl4	Q3TMU8;O35098;A0A0R4J1N0;D3Z360	tr|Q3TMU8|Q3TMU8_MOUSE Dihydropyrimidinase-like 4 OS=Mus musculus OX=10090 GN=Dpysl4 PE=1 SV=1;sp|O35098|DPYL4_MOUSE Dihydropyrimidinase-related protein 4 OS=Mus musculus OX=10090 GN=Dpysl4 PE=1 SV=1;tr|A0A0R4J1N0|A0A0R4J1N0_MOUSE Dihydropyrimidinase-relat	20		6.9971e+07	6.35726e+07	8.02027e+07	4.57494e+07	5.805e+07	5.30665e+07	6.09379e+07	8.06331e+07	6.48739e+07	6.31719e+07	0.973764	-0.0383559	0.0116414	0.920519	0.967187	Not Regulated
Q6ZWV7 _ Rpl35	Q6ZWV7	sp|Q6ZWV7|RL35_MOUSE 60S ribosomal protein L35 OS=Mus musculus OX=10090 GN=Rpl35 PE=1 SV=1	7		1.7976e+08	2.09556e+08	2.90902e+08	2.18534e+08	3.77173e+08	3.66873e+08	3.1852e+07	9.88618e+07	2.24688e+08	2.1869e+08	0.973304	-0.0390377	0.0108941	0.420018	0.610867	Not Regulated
Q9JJV2 _ Pfn2	Q9JJV2;D3YWS3	sp|Q9JJV2|PROF2_MOUSE Profilin-2 OS=Mus musculus OX=10090 GN=Pfn2 PE=1 SV=3;tr|D3YWS3|D3YWS3_MOUSE Profilin OS=Mus musculus OX=10090 GN=Pfn2 PE=1 SV=1	14		1.04506e+08	1.27055e+08	1.12326e+08	9.10525e+07	9.66228e+07	8.2994e+07	1.55435e+08	8.82131e+07	1.08735e+08	1.05816e+08	0.973156	-0.0392568	0.0106541	0.785716	0.882912	Not Regulated
P60867 _ Rps20	P60867	sp|P60867|RS20_MOUSE 40S ribosomal protein S20 OS=Mus musculus OX=10090 GN=Rps20 PE=1 SV=1	9		8.53927e+08	9.45531e+08	7.77276e+08	2.79786e+08	9.2102e+08	1.17276e+09	3.08715e+08	3.75068e+08	7.1413e+08	6.94392e+08	0.972361	-0.0404362	0.00936137	0.826458	0.910713	Not Regulated
O08919 _ Numbl	O08919;Q05BE7;Q9QZS3;D3Z7I6;D3Z1E8	sp|O08919|NUMBL_MOUSE Numb-like protein OS=Mus musculus OX=10090 GN=Numbl PE=1 SV=3	6		8.58654e+06	9.4803e+06	1.34873e+07	7.80027e+06	7.52705e+06	1.2886e+07	6.97437e+06	1.08626e+07	9.83861e+06	9.56249e+06	0.971935	-0.0410678	0.00866923	0.856655	0.931709	Not Regulated
Q3U0V1 _ Khsrp	Q3U0V1;A0A3B2WCD8;A0A3B2W465	sp|Q3U0V1|FUBP2_MOUSE Far upstream element-binding protein 2 OS=Mus musculus OX=10090 GN=Khsrp PE=1 SV=2;tr|A0A3B2WCD8|A0A3B2WCD8_MOUSE Far upstream element-binding protein 2 OS=Mus musculus OX=10090 GN=Khsrp PE=1 SV=1;tr|A0A3B2W465|A0A3B2W465_MOUSE Far up	2		3.59997e+06	7.91443e+06	4.49284e+06	3.49289e+06	6.04257e+06	4.6878e+06	4.83289e+06	3.38488e+06	4.87503e+06	4.73704e+06	0.971693	-0.0414272	0.00827527	0.96954	0.990869	Not Regulated
Q99P72 _ Rtn4	Q99P72	sp|Q99P72|RTN4_MOUSE Reticulon-4 OS=Mus musculus OX=10090 GN=Rtn4 PE=1 SV=2	16		4.25771e+07	4.85504e+07	4.54123e+07	5.24455e+07	3.87227e+07	3.89985e+07	5.62449e+07	4.95036e+07	4.72463e+07	4.58674e+07	0.970814	-0.0427327	0.00684448	0.812081	0.902559	Not Regulated
Q9QYP6 _ Azi2	Q9QYP6;F7A092;D3Z7S3	sp|Q9QYP6|AZI2_MOUSE 5-azacytidine-induced protein 2 OS=Mus musculus OX=10090 GN=Azi2 PE=1 SV=1;tr|F7A092|F7A092_MOUSE 5-azacytidine-induced protein 2 (Fragment) OS=Mus musculus OX=10090 GN=Azi2 PE=1 SV=1	6		4.71205e+06	5.14281e+06	4.35008e+06	4.01843e+06	5.94104e+06	3.84964e+06	2.29238e+06	5.60122e+06	4.55584e+06	4.42107e+06	0.970417	-0.0433226	0.00619791	0.697856	0.815765	Not Regulated
Q921F4 _ Hnrnpll	Q921F4	sp|Q921F4|HNRLL_MOUSE Heterogeneous nuclear ribonucleoprotein L-like OS=Mus musculus OX=10090 GN=Hnrnpll PE=1 SV=3	2		3.58468e+06	4.11159e+06	3.68399e+06	3.06516e+06	3.28995e+06	3.4254e+06	3.43074e+06	3.86865e+06	3.61136e+06	3.50369e+06	0.970186	-0.0436667	0.00582081	0.86213	0.935797	Not Regulated
P84078 _ Arf1;Arf3;Arf2;Arf5	P84078;P61205;Q8BSL7;P84084;P61750;E9Q798;D3YV25;E9Q2C2	sp|P84078|ARF1_MOUSE ADP-ribosylation factor 1 OS=Mus musculus OX=10090 GN=Arf1 PE=1 SV=2;sp|P61205|ARF3_MOUSE ADP-ribosylation factor 3 OS=Mus musculus OX=10090 GN=Arf3 PE=2 SV=2;sp|Q8BSL7|ARF2_MOUSE ADP-ribosylation factor 2 OS=Mus musculus OX=10090 GN=A	11		3.0306e+07	2.55414e+07	4.64257e+07	2.58345e+07	5.23698e+07	4.30821e+07	9.31337e+06	1.92977e+07	3.20269e+07	3.10157e+07	0.968428	-0.0462836	0.00295265	0.585334	0.740468	Not Regulated
A0A0G2JGQ6 _ Dclk1	A0A0G2JGQ6;Q9JLM8;Q80VB6;A0A0G2JGR9;A0A0G2JE54;Q8CCN4;A0A0G2JGH1;Q1EDH1;H7BX36;A0A0G2JEN4;Q9CXL6;Q6PGI2;O88809;A8IP62	tr|A0A0G2JGQ6|A0A0G2JGQ6_MOUSE Serine/threonine-protein kinase DCLK1 OS=Mus musculus OX=10090 GN=Dclk1 PE=1 SV=1;sp|Q9JLM8|DCLK1_MOUSE Serine/threonine-protein kinase DCLK1 OS=Mus musculus OX=10090 GN=Dclk1 PE=1 SV=1;tr|Q80VB6|Q80VB6_MOUSE Dclk1 protein OS	19		4.149e+07	3.78944e+07	4.76539e+07	3.79022e+07	3.71672e+07	5.55487e+07	2.0725e+07	4.62907e+07	4.12351e+07	3.99329e+07	0.968419	-0.0462962	0.00293886	0.698963	0.816461	Not Regulated
A0A1L1STC5 _ GNGNb5	A0A1L1STC5	tr|A0A1L1STC5|A0A1L1STC5_MOUSE Guanine nucleotide-binding protein subunit beta-5 OS=Mus musculus OX=10090 GN=Gnb5 PE=1 SV=1	2		2.03985e+07	1.66129e+07	1.4225e+07	1.67861e+07	1.73124e+07	2.73896e+07	7.14223e+06	1.3873e+07	1.70056e+07	1.64293e+07	0.96611	-0.0497405	-0.000836136	0.628243	0.770961	Not Regulated
Q3U1J4 _ Ddb1	Q3U1J4;A0A494B987;A0A494BAF6;A0A494BBJ6	sp|Q3U1J4|DDB1_MOUSE DNA damage-binding protein 1 OS=Mus musculus OX=10090 GN=Ddb1 PE=1 SV=2	31		7.63913e+07	8.25909e+07	8.68707e+07	6.29251e+07	6.95138e+07	5.47982e+07	1.07647e+08	6.58468e+07	7.71945e+07	7.44515e+07	0.964466	-0.0521974	-0.00352887	0.753459	0.859133	Not Regulated
Q8BGD9 _ Eif4b	Q8BGD9;B2RWE8	sp|Q8BGD9|IF4B_MOUSE Eukaryotic translation initiation factor 4B OS=Mus musculus OX=10090 GN=Eif4b PE=1 SV=1;tr|B2RWE8|B2RWE8_MOUSE Eif4b protein OS=Mus musculus OX=10090 GN=Eif4b PE=1 SV=1	29		7.49732e+08	8.11645e+08	8.76179e+08	1.01903e+09	9.58253e+08	5.3224e+08	1.32811e+09	5.13083e+08	8.64146e+08	8.32921e+08	0.963867	-0.0530946	-0.00451223	0.650801	0.786768	Not Regulated
E9PX29 _ Sptbn4	E9PX29;Q91ZE6;E9PZC2	tr|E9PX29|E9PX29_MOUSE Spectrin beta chain OS=Mus musculus OX=10090 GN=Sptbn4 PE=1 SV=1;tr|Q91ZE6|Q91ZE6_MOUSE Spectrin beta chain OS=Mus musculus OX=10090 GN=Sptbn4 PE=1 SV=1	5		638748	250857	710995	839466	530344	371772	747511	702051	610016	587919	0.963776	-0.0532296	-0.00466016	0.947182	0.981693	Not Regulated
Q9D898 _ Arpc5l	Q9D898	sp|Q9D898|ARP5L_MOUSE Actin-related protein 2/3 complex subunit 5-like protein OS=Mus musculus OX=10090 GN=Arpc5l PE=1 SV=1	6		6.40235e+07	7.121e+07	7.13514e+07	6.95156e+07	8.37746e+07	4.40959e+07	5.24935e+07	8.5359e+07	6.90251e+07	6.64307e+07	0.962414	-0.0552703	-0.00689681	0.696981	0.815765	Not Regulated
Q9DCR2 _ Ap3s1	Q9DCR2;A0A286YD58;A0A286YDU3	sp|Q9DCR2|AP3S1_MOUSE AP-3 complex subunit sigma-1 OS=Mus musculus OX=10090 GN=Ap3s1 PE=1 SV=2;tr|A0A286YD58|A0A286YD58_MOUSE AP-3 complex subunit sigma-1 OS=Mus musculus OX=10090 GN=Ap3s1 PE=1 SV=1;tr|A0A286YDU3|A0A286YDU3_MOUSE AP complex subunit sigma O	3		1.68314e+07	1.76527e+07	1.38285e+07	2.03411e+07	2.16578e+07	2.64763e+07	8.86996e+06	8.99349e+06	1.71634e+07	1.64994e+07	0.961311	-0.0569245	-0.0087098	0.600462	0.750462	Not Regulated
A0A0N4SVG2 _ Syt17	A0A0N4SVG2;A0A0N4SV78;A0A140LJ89;Q920M7	tr|A0A0N4SVG2|A0A0N4SVG2_MOUSE Synaptotagmin-17 OS=Mus musculus OX=10090 GN=Syt17 PE=1 SV=1;tr|A0A0N4SV78|A0A0N4SV78_MOUSE Synaptotagmin-17 OS=Mus musculus OX=10090 GN=Syt17 PE=1 SV=1;tr|A0A140LJ89|A0A140LJ89_MOUSE Synaptotagmin-17 (Fragment) OS=Mus muscul	5		5.07592e+06	6.6881e+06	5.1595e+06	832718	4.44425e+06	4.15146e+06	4.35794e+06	4.10944e+06	4.43906e+06	4.26577e+06	0.960963	-0.0574471	-0.00928259	0.631335	0.773284	Not Regulated
P43274 _ Hist1h1e	P43274	sp|P43274|H14_MOUSE Histone H1.4 OS=Mus musculus OX=10090 GN=Hist1h1e PE=1 SV=2	4		3.89552e+07	3.91413e+07	4.60912e+07	1.86704e+07	2.2205e+07	7.27029e+07	2.37737e+07	1.84951e+07	3.57145e+07	3.42942e+07	0.960229	-0.0585492	-0.0104905	0.651985	0.787613	Not Regulated
P97351 _ Rps3a	P97351	sp|P97351|RS3A_MOUSE 40S ribosomal protein S3a OS=Mus musculus OX=10090 GN=Rps3a PE=1 SV=3	36		2.28631e+09	1.93152e+09	2.71717e+09	2.64175e+09	3.76819e+09	3.30624e+09	7.81599e+08	1.33564e+09	2.39419e+09	2.29792e+09	0.95979	-0.059209	-0.0112136	0.527087	0.703648	Not Regulated
A0A1C7CYV0 _ Pls3;Pls1	A0A1C7CYV0;B1AX58;Q99K51;Q3V0K9	tr|A0A1C7CYV0|A0A1C7CYV0_MOUSE Plastin-3 (Fragment) OS=Mus musculus OX=10090 GN=Pls3 PE=1 SV=1;tr|B1AX58|B1AX58_MOUSE Plastin-3 OS=Mus musculus OX=10090 GN=Pls3 PE=1 SV=1;sp|Q99K51|PLST_MOUSE Plastin-3 OS=Mus musculus OX=10090 GN=Pls3 PE=1 SV=3;sp|Q3V0K9|P	2		2.52506e+06	2.86953e+06	3.09419e+06	2.092e+06	2.37732e+06	2.28785e+06	2.9698e+06	2.51087e+06	2.64519e+06	2.53646e+06	0.958894	-0.0605574	-0.0126915	0.826927	0.910713	Not Regulated
Q5SXR6 _ Cltc	Q5SXR6;Q68FD5;F6Z1R4	tr|Q5SXR6|Q5SXR6_MOUSE Clathrin heavy chain OS=Mus musculus OX=10090 GN=Cltc PE=1 SV=1;sp|Q68FD5|CLH1_MOUSE Clathrin heavy chain 1 OS=Mus musculus OX=10090 GN=Cltc PE=1 SV=3	65		3.85456e+08	5.28876e+08	5.08449e+08	3.58271e+08	2.85796e+08	7.0123e+08	4.47953e+08	2.71729e+08	4.45263e+08	4.26677e+08	0.958258	-0.0615143	-0.0137403	0.671103	0.801185	Not Regulated
Q80XI4 _ Pip4k2b	Q80XI4	sp|Q80XI4|PI42B_MOUSE Phosphatidylinositol 5-phosphate 4-kinase type-2 beta OS=Mus musculus OX=10090 GN=Pip4k2b PE=1 SV=1	21		8.62652e+07	1.53674e+08	1.4459e+08	1.11809e+08	1.24905e+08	1.36568e+08	1.27832e+08	8.60624e+07	1.24084e+08	1.18842e+08	0.957751	-0.0622782	-0.0145775	0.867796	0.937566	Not Regulated
A0A0R4J083 _ Acadl	A0A0R4J083;P51174	tr|A0A0R4J083|A0A0R4J083_MOUSE Long-chain-specific acyl-CoA dehydrogenase, mitochondrial OS=Mus musculus OX=10090 GN=Acadl PE=1 SV=1;sp|P51174|ACADL_MOUSE Long-chain specific acyl-CoA dehydrogenase, mitochondrial OS=Mus musculus OX=10090 GN=Acadl PE=1 SV=2	8		3.93929e+06	751278	1.89195e+07	5.98571e+06	6.77576e+06	1.02917e+07	5.98044e+06	5.29643e+06	7.39895e+06	7.08607e+06	0.957713	-0.0623346	-0.0146394	0.428103	0.616751	Not Regulated
A3KGE4 _ Olfm1	A3KGE4;G3X9Q7;Q8R357;O88998	tr|A3KGE4|A3KGE4_MOUSE Noelin OS=Mus musculus OX=10090 GN=Olfm1 PE=1 SV=1;tr|G3X9Q7|G3X9Q7_MOUSE Noelin OS=Mus musculus OX=10090 GN=Olfm1 PE=1 SV=1;tr|Q8R357|Q8R357_MOUSE Noelin OS=Mus musculus OX=10090 GN=Olfm1 PE=1 SV=1;sp|O88998|NOE1_MOUSE Noelin OS=Mus	5		9.25901e+06	8.81584e+06	8.46191e+06	8.18634e+06	9.12267e+06	1.50845e+07	4.25e+06	4.76204e+06	8.68077e+06	8.30481e+06	0.956689	-0.0638775	-0.0163303	0.538201	0.70987	Not Regulated
Q921M3 _ Sf3b3	Q921M3	sp|Q921M3|SF3B3_MOUSE Splicing factor 3B subunit 3 OS=Mus musculus OX=10090 GN=Sf3b3 PE=1 SV=1	26		1.14137e+08	1.52845e+08	1.24071e+08	1.30414e+08	1.50088e+08	1.3764e+08	8.26258e+07	1.28225e+08	1.30367e+08	1.24645e+08	0.956107	-0.0647557	-0.0172929	0.734553	0.843491	Not Regulated
Q9ES28 _ Arhgef7	Q9ES28;D3Z0V2;A0A0R4J0X8;A0A1B0GRS3;F6WMJ3;Q8K4I3;A2AFJ8;A0A1B0GSX4;A0A1B0GSX2;H3BJ53	sp|Q9ES28|ARHG7_MOUSE Rho guanine nucleotide exchange factor 7 OS=Mus musculus OX=10090 GN=Arhgef7 PE=1 SV=2;tr|D3Z0V2|D3Z0V2_MOUSE Rho guanine nucleotide exchange factor 7 (Fragment) OS=Mus musculus OX=10090 GN=Arhgef7 PE=1 SV=2;tr|A0A0R4J0X8|A0A0R4J0X8_M	21		4.82189e+07	5.29622e+07	4.66576e+07	4.27423e+07	4.67687e+07	7.68815e+07	1.42392e+07	4.41873e+07	4.76453e+07	4.55192e+07	0.955377	-0.0658584	-0.0185014	0.543016	0.711478	Not Regulated
Q6P4T2 _ Snrnp200	Q6P4T2	sp|Q6P4T2|U520_MOUSE U5 small nuclear ribonucleoprotein 200 kDa helicase OS=Mus musculus OX=10090 GN=Snrnp200 PE=1 SV=1	35		6.6749e+07	6.21945e+07	6.63102e+07	7.70152e+07	6.49125e+07	1.27729e+08	1.41827e+07	5.32572e+07	6.80672e+07	6.50204e+07	0.955238	-0.0660674	-0.0187305	0.462725	0.649734	Not Regulated
Q9CY97 _ Ssu72	Q9CY97	sp|Q9CY97|SSU72_MOUSE RNA polymerase II subunit A C-terminal domain phosphatase SSU72 OS=Mus musculus OX=10090 GN=Ssu72 PE=1 SV=1	2		2.65607e+06	4.17028e+06	2.71247e+06	2.99698e+06	5.88886e+06	2.96072e+06	747511	2.37744e+06	3.13395e+06	2.99363e+06	0.955227	-0.0660851	-0.0187498	0.502658	0.680859	Not Regulated
Q61644 _ Pacsin1	Q61644;A0A384DVB1;A0A338P6K4	sp|Q61644|PACN1_MOUSE Protein kinase C and casein kinase substrate in neurons protein 1 OS=Mus musculus OX=10090 GN=Pacsin1 PE=1 SV=1	31		3.86424e+08	3.73159e+08	4.30938e+08	2.91203e+08	3.13186e+08	5.20731e+08	3.21122e+08	2.60036e+08	3.70431e+08	3.53769e+08	0.95502	-0.0663979	-0.0190927	0.723436	0.833124	Not Regulated
Q91VR8 _ Brk1	Q91VR8	sp|Q91VR8|BRK1_MOUSE Protein BRICK1 OS=Mus musculus OX=10090 GN=Brk1 PE=1 SV=1	10		4.06035e+07	5.23836e+07	4.46508e+07	5.4461e+07	4.91867e+07	5.77052e+07	4.42868e+07	3.21409e+07	4.80247e+07	4.58299e+07	0.954298	-0.0674881	-0.0202876	0.738393	0.846704	Not Regulated
Q8C5G6 _ Tollip	Q8C5G6;Q9QZ06;F7AT44;A9JEI5	tr|Q8C5G6|Q8C5G6_MOUSE Toll-interacting protein OS=Mus musculus OX=10090 GN=Tollip PE=1 SV=1;sp|Q9QZ06|TOLIP_MOUSE Toll-interacting protein OS=Mus musculus OX=10090 GN=Tollip PE=1 SV=1;tr|F7AT44|F7AT44_MOUSE Toll-interacting protein OS=Mus musculus OX=1009	7		2.71962e+07	3.07734e+07	2.42554e+07	1.98703e+07	2.26632e+07	1.68868e+07	2.03754e+07	3.74607e+07	2.55238e+07	2.43465e+07	0.953874	-0.0681294	-0.0209904	0.708215	0.821367	Not Regulated
J3QP56 _ Lypla1	J3QP56;P97823;D3YUG4;D3Z269;D3Z111;J3QQ63	tr|J3QP56|J3QP56_MOUSE Acyl-protein thioesterase 1 OS=Mus musculus OX=10090 GN=Lypla1 PE=1 SV=1;sp|P97823|LYPA1_MOUSE Acyl-protein thioesterase 1 OS=Mus musculus OX=10090 GN=Lypla1 PE=1 SV=1;tr|D3YUG4|D3YUG4_MOUSE Acyl-protein thioesterase 1 (Fragment) OS=	5		5.87155e+06	9.29596e+06	1.88171e+07	1.51614e+07	7.72813e+06	1.17312e+07	1.97586e+07	7.63063e+06	1.22865e+07	1.17121e+07	0.953253	-0.0690696	-0.0220209	0.918526	0.966548	Not Regulated
Q3THE2 _ Myl12b	Q3THE2;D3Z249;D3YV37	sp|Q3THE2|ML12B_MOUSE Myosin regulatory light chain 12B OS=Mus musculus OX=10090 GN=Myl12b PE=1 SV=2	9		1.76828e+08	1.92296e+08	1.56346e+08	1.24976e+08	1.65247e+08	1.16214e+08	1.25407e+08	2.12951e+08	1.62612e+08	1.54955e+08	0.952912	-0.069585	-0.0225858	0.745102	0.853195	Not Regulated
B1ARU4 _ Macf1	B1ARU4;E9PVY8;A0A0A0MQA6;E9QA63;F7ACR9;Q9QXZ0;F6Q750;B1ARU1;F6XCT0;A0A286YD76;F6YKN8;F6RCJ3;A0A0A0MQH5;F6RL59	tr|B1ARU4|B1ARU4_MOUSE Microtubule-actin cross-linking factor 1 OS=Mus musculus OX=10090 GN=Macf1 PE=1 SV=1;tr|E9PVY8|E9PVY8_MOUSE Microtubule-actin cross-linking factor 1 OS=Mus musculus OX=10090 GN=Macf1 PE=1 SV=2;tr|A0A0A0MQA6|A0A0A0MQA6_MOUSE Microtubu	67		1.11601e+08	4.34924e+07	7.29711e+07	6.67452e+07	5.66699e+07	9.68747e+07	4.56487e+07	8.16295e+07	7.37025e+07	7.02057e+07	0.952556	-0.0701249	-0.0231775	0.888098	0.95191	Not Regulated
O08807 _ Prdx4	O08807;B1AZS9	sp|O08807|PRDX4_MOUSE Peroxiredoxin-4 OS=Mus musculus OX=10090 GN=Prdx4 PE=1 SV=1;tr|B1AZS9|B1AZS9_MOUSE Peroxiredoxin-4 (Fragment) OS=Mus musculus OX=10090 GN=Prdx4 PE=1 SV=1	4		5.22012e+07	6.50749e+07	5.48628e+07	4.47214e+07	5.94019e+07	4.4993e+07	7.01604e+07	3.17131e+07	5.42151e+07	5.15671e+07	0.951158	-0.0722436	-0.0254996	0.692335	0.812032	Not Regulated
Q63844 _ Mapk3	Q63844;A0A0U1RPX4;D3Z3G6;D3Z6D8;A0A0U1RPZ0	sp|Q63844|MK03_MOUSE Mitogen-activated protein kinase 3 OS=Mus musculus OX=10090 GN=Mapk3 PE=1 SV=5;tr|A0A0U1RPX4|A0A0U1RPX4_MOUSE Mitogen-activated protein kinase (Fragment) OS=Mus musculus OX=10090 GN=Mapk3 PE=1 SV=1;tr|D3Z3G6|D3Z3G6_MOUSE Mitogen-activa	5		9.71826e+06	1.07269e+07	1.63576e+07	6.4566e+06	9.62636e+06	7.76075e+06	1.10513e+07	1.26022e+07	1.08149e+07	1.02602e+07	0.94871	-0.0759608	-0.0295736	0.950872	0.98291	Not Regulated
A0A286YDI8 _ Sec24c	A0A286YDI8;G3X972	tr|A0A286YDI8|A0A286YDI8_MOUSE Sec24-related gene family, member C (S. cerevisiae) OS=Mus musculus OX=10090 GN=Sec24c PE=1 SV=1;tr|G3X972|G3X972_MOUSE SEC24 related gene family, member C (S. cerevisiae), isoform CRA_a OS=Mus musculus OX=10090 GN=Sec24c PE=	7		9.84886e+06	9.35147e+06	7.37396e+06	5.15797e+06	1.14491e+07	6.73829e+06	6.52849e+06	5.36459e+06	7.93307e+06	7.52011e+06	0.947945	-0.077124	-0.0308486	0.778955	0.880181	Not Regulated
Q91VD9 _ Ndufs1	Q91VD9;A0A087WQ77;A0A087WSU3	sp|Q91VD9|NDUS1_MOUSE NADH-ubiquinone oxidoreductase 75 kDa subunit, mitochondrial OS=Mus musculus OX=10090 GN=Ndufs1 PE=1 SV=2	17		2.55942e+07	6.64019e+07	3.03299e+07	2.51527e+07	2.69534e+07	4.90698e+07	4.20715e+07	2.14484e+07	3.68697e+07	3.48858e+07	0.946192	-0.0797956	-0.0337767	0.942314	0.979472	Not Regulated
E9QL53 _ Cit	E9QL53;P49025;D3YU89;F6SBR5;D3Z1U0	tr|E9QL53|E9QL53_MOUSE Citron Rho-interacting kinase OS=Mus musculus OX=10090 GN=Cit PE=1 SV=1;sp|P49025|CTRO_MOUSE Citron Rho-interacting kinase OS=Mus musculus OX=10090 GN=Cit PE=1 SV=3;tr|D3YU89|D3YU89_MOUSE Citron Rho-interacting kinase OS=Mus musculus	66		2.03059e+08	1.58203e+08	1.26025e+08	1.31189e+08	1.63338e+08	2.22936e+08	5.33822e+07	1.45384e+08	1.54619e+08	1.4626e+08	0.945938	-0.0801824	-0.0342006	0.609839	0.758397	Not Regulated
D3YX27 _ Htra2	D3YX27;Q9JIY5;D3YX28;F6TCV0;F6XUR8;S4R1B3;S4R1A8;A2RT60	tr|D3YX27|D3YX27_MOUSE Serine protease HTRA2, mitochondrial OS=Mus musculus OX=10090 GN=Htra2 PE=1 SV=1;sp|Q9JIY5|HTRA2_MOUSE Serine protease HTRA2, mitochondrial OS=Mus musculus OX=10090 GN=Htra2 PE=1 SV=2;tr|D3YX28|D3YX28_MOUSE Serine protease HTRA2, mit	11		5.28339e+07	7.33572e+07	7.07878e+07	7.05965e+07	7.95155e+07	5.73904e+07	2.88175e+07	8.72191e+07	6.68938e+07	6.32356e+07	0.945313	-0.0811359	-0.0352456	0.616715	0.763149	Not Regulated
P54285 _ Cacnb3	P54285;D3Z3Z3;A0A2U3TZ49	sp|P54285|CACB3_MOUSE Voltage-dependent L-type calcium channel subunit beta-3 OS=Mus musculus OX=10090 GN=Cacnb3 PE=1 SV=2;tr|D3Z3Z3|D3Z3Z3_MOUSE Voltage-dependent L-type calcium channel subunit beta-3 OS=Mus musculus OX=10090 GN=Cacnb3 PE=1 SV=1;tr|A0A2U3	17		8.73495e+07	7.62735e+07	9.48282e+07	8.79737e+07	1.17576e+08	9.47522e+07	2.21516e+07	9.24373e+07	8.66062e+07	8.17294e+07	0.943689	-0.0836161	-0.0379639	0.529428	0.703884	Not Regulated
Q61016 _ Gng7	Q61016;G3X9Q2;D3Z483	sp|Q61016|GBG7_MOUSE Guanine nucleotide-binding protein G(I)/G(S)/G(O) subunit gamma-7 OS=Mus musculus OX=10090 GN=Gng7 PE=1 SV=2;tr|G3X9Q2|G3X9Q2_MOUSE Guanine nucleotide-binding protein subunit gamma OS=Mus musculus OX=10090 GN=Gng7 PE=1 SV=1;tr|D3Z483|D	3		1.05086e+06	940160	1.06617e+06	791674	777643	1.40354e+06	747511	702051	962215	907687	0.943331	-0.0841642	-0.0385646	0.645861	0.783125	Not Regulated
P57746 _ Atp6v1d	P57746	sp|P57746|VATD_MOUSE V-type proton ATPase subunit D OS=Mus musculus OX=10090 GN=Atp6v1d PE=1 SV=1	13		6.2963e+07	7.2345e+07	7.87894e+07	7.26891e+07	6.83345e+07	7.08911e+07	5.79081e+07	7.31892e+07	7.16966e+07	6.75807e+07	0.942593	-0.0852937	-0.0398026	0.697866	0.815765	Not Regulated
Q61361 _ Bcan	Q61361;A0A0A6YW95	sp|Q61361|PGCB_MOUSE Brevican core protein OS=Mus musculus OX=10090 GN=Bcan PE=1 SV=2	41		8.32535e+08	1.06845e+09	8.00163e+08	8.47312e+08	9.81005e+08	1.28389e+09	4.90858e+08	5.872e+08	8.87116e+08	8.35737e+08	0.942084	-0.0860728	-0.0406564	0.59894	0.749136	Not Regulated
A0A0A6YX33 _ Dclk2	A0A0A6YX33;A0A0A6YWI6;A0A0A6YX71;Q6PGN3	tr|A0A0A6YX33|A0A0A6YX33_MOUSE Serine/threonine-protein kinase DCLK2 OS=Mus musculus OX=10090 GN=Dclk2 PE=1 SV=1;tr|A0A0A6YWI6|A0A0A6YWI6_MOUSE Serine/threonine-protein kinase DCLK2 OS=Mus musculus OX=10090 GN=Dclk2 PE=1 SV=1;tr|A0A0A6YX71|A0A0A6YX71_MOUSE	5		5.56842e+06	6.60857e+06	7.43929e+06	9.22158e+06	1.28204e+07	5.38197e+06	4.05225e+06	4.90423e+06	7.20947e+06	6.78972e+06	0.941779	-0.0865397	-0.0411682	0.575063	0.73395	Not Regulated
P70333 _ Hnrnph2	P70333	sp|P70333|HNRH2_MOUSE Heterogeneous nuclear ribonucleoprotein H2 OS=Mus musculus OX=10090 GN=Hnrnph2 PE=1 SV=1	9		7.21621e+07	5.9314e+07	8.56866e+07	9.34117e+07	8.34508e+07	9.27911e+07	4.21928e+07	7.38984e+07	7.76436e+07	7.30833e+07	0.941266	-0.0873254	-0.0420294	0.691988	0.812032	Not Regulated
P35979 _ Rpl12	P35979	sp|P35979|RL12_MOUSE 60S ribosomal protein L12 OS=Mus musculus OX=10090 GN=Rpl12 PE=1 SV=2	10		7.088e+08	7.81915e+08	6.97445e+08	8.35002e+08	9.86322e+08	1.09082e+09	1.87369e+08	5.77282e+08	7.55791e+08	7.10449e+08	0.940007	-0.0892564	-0.0441457	0.491262	0.672253	Not Regulated
B7ZNF6 _ Ctnnd2	B7ZNF6;E9QKH8;O35927;A2AS47;Q68FH0;A2AS45	tr|B7ZNF6|B7ZNF6_MOUSE Catenin delta-2 OS=Mus musculus OX=10090 GN=Ctnnd2 PE=1 SV=1;tr|E9QKH8|E9QKH8_MOUSE Catenin delta-2 OS=Mus musculus OX=10090 GN=Ctnnd2 PE=1 SV=1;sp|O35927|CTND2_MOUSE Catenin delta-2 OS=Mus musculus OX=10090 GN=Ctnnd2 PE=1 SV=1	20		4.21633e+07	3.62692e+07	4.15936e+07	3.62181e+07	3.97408e+07	5.34628e+07	1.37955e+07	3.98593e+07	3.90611e+07	3.67146e+07	0.939929	-0.0893769	-0.0442778	0.558089	0.721601	Not Regulated
E9QNN1 _ Dhx9	E9QNN1;A0A087WPL5;O70133;Q3UR42;A0A0R4J2C3;A0A087WRT3	tr|E9QNN1|E9QNN1_MOUSE ATP-dependent RNA helicase A OS=Mus musculus OX=10090 GN=Dhx9 PE=1 SV=1;tr|A0A087WPL5|A0A087WPL5_MOUSE ATP-dependent RNA helicase A OS=Mus musculus OX=10090 GN=Dhx9 PE=1 SV=1;sp|O70133|DHX9_MOUSE ATP-dependent RNA helicase A OS=Mus m	35		1.07658e+08	1.46052e+08	1.29671e+08	1.06632e+08	1.12841e+08	1.90473e+08	5.39542e+07	1.03209e+08	1.22503e+08	1.15119e+08	0.939725	-0.089689	-0.0446199	0.576823	0.734884	Not Regulated
E9Q9C4 _ Ablim1	E9Q9C4;E9Q9C0;E9Q9C1;E9Q9C2;Q8K4G5;E9Q9C7;E9Q9D1;E9Q9D2;E9Q9Q7;F6YHE5	tr|E9Q9C4|E9Q9C4_MOUSE Actin-binding LIM protein 1 OS=Mus musculus OX=10090 GN=Ablim1 PE=1 SV=1;tr|E9Q9C0|E9Q9C0_MOUSE Actin-binding LIM protein 1 OS=Mus musculus OX=10090 GN=Ablim1 PE=1 SV=1;tr|E9Q9C1|E9Q9C1_MOUSE Actin-binding LIM protein 1 OS=Mus muscul	25		2.10213e+08	1.36786e+08	9.39486e+07	1.79142e+08	1.90672e+08	1.79209e+08	7.91039e+07	1.32941e+08	1.55023e+08	1.45482e+08	0.938454	-0.0916424	-0.0467607	0.777864	0.880171	Not Regulated
O08529 _ Capn2	O08529	sp|O08529|CAN2_MOUSE Calpain-2 catalytic subunit OS=Mus musculus OX=10090 GN=Capn2 PE=1 SV=4	10		1.69857e+07	1.44533e+07	2.20137e+07	1.68618e+07	1.6553e+07	2.3667e+07	1.10385e+07	1.46376e+07	1.75786e+07	1.6474e+07	0.937163	-0.0936282	-0.0489372	0.660852	0.793608	Not Regulated
Q80VD1 _ Fam98b	Q80VD1	sp|Q80VD1|FA98B_MOUSE Protein FAM98B OS=Mus musculus OX=10090 GN=Fam98b PE=1 SV=1	6		8.67477e+06	1.1618e+07	8.69405e+06	8.98837e+06	1.00854e+07	1.07926e+07	3.97644e+06	1.0728e+07	9.49379e+06	8.8956e+06	0.936991	-0.0938922	-0.0492266	0.605873	0.755831	Not Regulated
E0CXD4 _ Pcdh1	E0CXD4;Q8CFX3;F7BJK1	tr|E0CXD4|E0CXD4_MOUSE Protocadherin 1 OS=Mus musculus OX=10090 GN=Pcdh1 PE=1 SV=1;tr|Q8CFX3|Q8CFX3_MOUSE Protocadherin 1 OS=Mus musculus OX=10090 GN=Pcdh1 PE=1 SV=1;tr|F7BJK1|F7BJK1_MOUSE Protocadherin 1 (Fragment) OS=Mus musculus OX=10090 GN=Pcdh1 PE=1 S	4		4.85373e+06	7.20495e+06	6.66902e+06	4.55087e+06	4.81559e+06	6.7957e+06	6.39477e+06	3.80453e+06	5.81964e+06	5.45265e+06	0.936939	-0.0939735	-0.0493157	0.725335	0.834674	Not Regulated
Q9DCJ5 _ Ndufa8	Q9DCJ5	sp|Q9DCJ5|NDUA8_MOUSE NADH dehydrogenase [ubiquinone] 1 alpha subcomplex subunit 8 OS=Mus musculus OX=10090 GN=Ndufa8 PE=1 SV=3	9		1.95905e+08	1.43884e+08	2.09463e+08	2.61497e+08	3.29589e+08	2.28826e+08	3.88275e+07	1.62117e+08	2.02687e+08	1.8984e+08	0.936616	-0.0944708	-0.0498607	0.494482	0.673316	Not Regulated
Q4FJZ2 _ Kpna6	Q4FJZ2;O35345	tr|Q4FJZ2|Q4FJZ2_MOUSE Importin subunit alpha OS=Mus musculus OX=10090 GN=Kpna6 PE=1 SV=1;sp|O35345|IMA7_MOUSE Importin subunit alpha-7 OS=Mus musculus OX=10090 GN=Kpna6 PE=1 SV=2	7		2.05107e+07	3.13713e+07	2.58167e+07	2.32197e+07	2.57189e+07	2.69825e+07	1.16911e+07	3.00121e+07	2.52296e+07	2.36012e+07	0.935455	-0.0962604	-0.0518221	0.635115	0.775881	Not Regulated
A0A494B9Z0 _ Fau	A0A494B9Z0;A0A494BBA8;Q642K5;P62862	tr|A0A494B9Z0|A0A494B9Z0_MOUSE 40S ribosomal protein S30 OS=Mus musculus OX=10090 GN=Fau PE=1 SV=1;tr|A0A494BBA8|A0A494BBA8_MOUSE 40S ribosomal protein S30 OS=Mus musculus OX=10090 GN=Fau PE=1 SV=1;tr|Q642K5|Q642K5_MOUSE 40S ribosomal protein S30 OS=Mus mu	3		2.90772e+08	3.76473e+08	2.79601e+08	3.61207e+08	4.59188e+08	3.66751e+08	1.90547e+08	2.07035e+08	3.27013e+08	3.0588e+08	0.935376	-0.0963822	-0.0519557	0.593336	0.744417	Not Regulated
P29341 _ Pabpc1	P29341;Q9D4E6;A0A2I3BR37;F6ZAX1;Q8C7D3;A2A5N3	sp|P29341|PABP1_MOUSE Polyadenylate-binding protein 1 OS=Mus musculus OX=10090 GN=Pabpc1 PE=1 SV=2	33		6.91308e+08	7.97767e+08	7.80336e+08	7.04828e+08	9.37409e+08	8.82054e+08	3.8193e+08	5.79335e+08	7.4356e+08	6.95182e+08	0.934937	-0.0970584	-0.0526967	0.57933	0.736505	Not Regulated
Q8R016 _ Blmh	Q8R016;E9Q6V3;E9PY26;E9PZH4	sp|Q8R016|BLMH_MOUSE Bleomycin hydrolase OS=Mus musculus OX=10090 GN=Blmh PE=1 SV=1	6		1.53473e+07	1.18085e+07	2.50268e+07	6.10637e+06	1.53129e+07	1.54821e+07	1.39414e+07	9.67687e+06	1.45722e+07	1.36033e+07	0.93351	-0.0992628	-0.0551128	0.903481	0.960317	Not Regulated
A0A0A6YX73 _ Prkar2a	A0A0A6YX73;Q8K1M3;P12367;A0A0A6YY28	tr|A0A0A6YX73|A0A0A6YX73_MOUSE cAMP-dependent protein kinase type II-alpha regulatory subunit OS=Mus musculus OX=10090 GN=Prkar2a PE=1 SV=1;tr|Q8K1M3|Q8K1M3_MOUSE Protein kinase, cAMP dependent regulatory, type II alpha OS=Mus musculus OX=10090 GN=Prkar2a	17		5.6791e+07	6.20232e+07	6.54491e+07	4.49446e+07	5.06658e+07	5.35062e+07	7.44897e+07	3.52638e+07	5.7302e+07	5.34814e+07	0.933326	-0.0995474	-0.0554247	0.645673	0.783125	Not Regulated
A0A0A0MQD5 _ Shank3	A0A0A0MQD5;Q4ACU6;A0A2R8VH81;E9Q1P5	tr|A0A0A0MQD5|A0A0A0MQD5_MOUSE SH3 and multiple ankyrin repeat domains protein 3 OS=Mus musculus OX=10090 GN=Shank3 PE=1 SV=1;sp|Q4ACU6|SHAN3_MOUSE SH3 and multiple ankyrin repeat domains protein 3 OS=Mus musculus OX=10090 GN=Shank3 PE=1 SV=3	17		2.79256e+07	2.83252e+07	2.12694e+07	2.50607e+07	2.64528e+07	2.81835e+07	1.02238e+07	3.08505e+07	2.56452e+07	2.39277e+07	0.933027	-0.100009	-0.0559308	0.581401	0.737409	Not Regulated
Q9D0T1 _ Nhp2l1	Q9D0T1	sp|Q9D0T1|NH2L1_MOUSE NHP2-like protein 1 OS=Mus musculus OX=10090 GN=Snu13 PE=1 SV=4	5		1.9634e+07	2.95693e+07	3.42467e+07	2.39177e+07	3.11235e+07	4.82528e+07	9.31607e+06	1.13083e+07	2.68419e+07	2.50002e+07	0.931384	-0.102551	-0.0587172	0.465923	0.651972	Not Regulated
Q9CZU3 _ Skiv2l2	Q9CZU3	sp|Q9CZU3|MTREX_MOUSE Exosome RNA helicase MTR4 OS=Mus musculus OX=10090 GN=Mtrex PE=1 SV=1	2		5.74503e+06	5.0786e+06	4.34083e+06	3.69689e+06	5.18084e+06	4.52074e+06	747511	7.10892e+06	4.71533e+06	4.3895e+06	0.930899	-0.103303	-0.0595407	0.469857	0.655246	Not Regulated
Q6ZQ29 _ Taok2	Q6ZQ29;A0A0R4J1T3;Q8BYC6	sp|Q6ZQ29|TAOK2_MOUSE Serine/threonine-protein kinase TAO2 OS=Mus musculus OX=10090 GN=Taok2 PE=1 SV=3	3		2.95107e+06	2.09529e+06	1.84541e+06	2.26339e+06	951677	3.84719e+06	1.73315e+06	1.98847e+06	2.28879e+06	2.13012e+06	0.930676	-0.103649	-0.0599203	0.539744	0.70987	Not Regulated
O88569 _ Hnrnpa2b1	O88569;A0A0N4SUM2	sp|O88569|ROA2_MOUSE Heterogeneous nuclear ribonucleoproteins A2/B1 OS=Mus musculus OX=10090 GN=Hnrnpa2b1 PE=1 SV=2	24		2.38366e+08	2.50664e+08	2.51663e+08	1.69849e+08	1.86684e+08	2.92082e+08	1.76846e+08	1.9157e+08	2.27636e+08	2.11796e+08	0.930415	-0.104054	-0.0603635	0.668971	0.800402	Not Regulated
P61161 _ Actr2	P61161	sp|P61161|ARP2_MOUSE Actin-related protein 2 OS=Mus musculus OX=10090 GN=Actr2 PE=1 SV=1	15		8.08282e+07	7.03249e+07	8.84562e+07	6.81832e+07	6.95039e+07	5.52189e+07	7.05112e+07	9.11273e+07	7.69481e+07	7.15903e+07	0.930371	-0.104121	-0.0604376	0.636472	0.776792	Not Regulated
P56382 _ Atp5e	P56382	sp|P56382|ATP5E_MOUSE ATP synthase subunit epsilon, mitochondrial OS=Mus musculus OX=10090 GN=Atp5f1e PE=1 SV=2	3		1.83898e+07	1.55579e+07	2.2946e+07	1.95957e+07	1.56805e+07	1.75653e+07	2.87563e+07	9.12876e+06	1.91224e+07	1.77827e+07	0.929945	-0.104783	-0.061163	0.56897	0.730762	Not Regulated
A0A1L1SVB6 _ Map7	A0A1L1SVB6;E9QMU3;D3YWN7;O88735	tr|A0A1L1SVB6|A0A1L1SVB6_MOUSE Ensconsin OS=Mus musculus OX=10090 GN=Map7 PE=1 SV=1;tr|E9QMU3|E9QMU3_MOUSE Ensconsin OS=Mus musculus OX=10090 GN=Map7 PE=1 SV=3;tr|D3YWN7|D3YWN7_MOUSE Ensconsin OS=Mus musculus OX=10090 GN=Map7 PE=1 SV=2;sp|O88735|MAP7_MOUSE	2		581348	613729	660981	530853	446264	609420	461478	702051	596728	554803	0.929742	-0.105097	-0.0615075	0.614474	0.761517	Not Regulated
P61961 _ Ufm1	P61961;H7BWZ1;D3YW97	sp|P61961|UFM1_MOUSE Ubiquitin-fold modifier 1 OS=Mus musculus OX=10090 GN=Ufm1 PE=1 SV=1;tr|H7BWZ1|H7BWZ1_MOUSE Ubiquitin-fold modifier 1 OS=Mus musculus OX=10090 GN=Ufm1 PE=1 SV=1;tr|D3YW97|D3YW97_MOUSE Ubiquitin-fold modifier 1 OS=Mus musculus OX=10090	2		3.3876e+06	3.92836e+06	4.17915e+06	3.93158e+06	3.56499e+06	2.73815e+06	3.77787e+06	4.2552e+06	3.85667e+06	3.58405e+06	0.929312	-0.105764	-0.0622385	0.61987	0.765307	Not Regulated
Q8R550 _ Sh3kbp1	Q8R550;E9Q0C1;B1AZ85;B0R0Y8	sp|Q8R550|SH3K1_MOUSE SH3 domain-containing kinase-binding protein 1 OS=Mus musculus OX=10090 GN=Sh3kbp1 PE=1 SV=1	5		3.18939e+06	3.26804e+06	2.56246e+06	2.60388e+06	3.60897e+06	743431	2.4859e+06	3.95537e+06	2.90594e+06	2.69842e+06	0.928586	-0.106892	-0.0634744	0.498609	0.676743	Not Regulated
D3Z3M7 _ Clip1	D3Z3M7;D3Z2Z1;F8WIA1;Q922J3;F6RCU2;Q8C0S5;F7CB97;F6RAY2	tr|D3Z3M7|D3Z3M7_MOUSE CAP-Gly domain-containing linker protein 1 OS=Mus musculus OX=10090 GN=Clip1 PE=1 SV=1;tr|D3Z2Z1|D3Z2Z1_MOUSE CAP-Gly domain-containing linker protein 1 OS=Mus musculus OX=10090 GN=Clip1 PE=1 SV=1;tr|F8WIA1|F8WIA1_MOUSE CAP-Gly domai	17		1.93773e+07	1.55358e+07	1.48006e+07	1.43471e+07	1.74014e+07	1.0972e+07	1.48137e+07	1.62844e+07	1.60152e+07	1.48679e+07	0.928359	-0.107245	-0.0638611	0.641142	0.779729	Not Regulated
Q8BTG7 _ Ndrg4	Q8BTG7;A0A1D5RMH3;E0CZ50	sp|Q8BTG7|NDRG4_MOUSE Protein NDRG4 OS=Mus musculus OX=10090 GN=Ndrg4 PE=1 SV=1;tr|A0A1D5RMH3|A0A1D5RMH3_MOUSE Protein NDRG4 (Fragment) OS=Mus musculus OX=10090 GN=Ndrg4 PE=1 SV=1;tr|E0CZ50|E0CZ50_MOUSE Protein NDRG4 (Fragment) OS=Mus musculus OX=10090 GN=	4		6.04844e+06	8.70993e+06	1.02178e+07	6.6779e+06	6.08329e+06	1.03025e+07	6.81958e+06	6.17367e+06	7.91352e+06	7.34477e+06	0.928129	-0.107602	-0.0642528	0.702738	0.819106	Not Regulated
Q80UP3 _ Dgkz	Q80UP3;A2AHK0;A2AHJ7	sp|Q80UP3|DGKZ_MOUSE Diacylglycerol kinase zeta OS=Mus musculus OX=10090 GN=Dgkz PE=1 SV=2;tr|A2AHK0|A2AHK0_MOUSE Diacylglycerol kinase OS=Mus musculus OX=10090 GN=Dgkz PE=1 SV=1;tr|A2AHJ7|A2AHJ7_MOUSE Diacylglycerol kinase OS=Mus musculus OX=10090 GN=Dgkz	20		1.33868e+08	1.32015e+08	1.05266e+08	8.77748e+07	1.24121e+08	1.85764e+08	4.37195e+07	7.22367e+07	1.14731e+08	1.0646e+08	0.92791	-0.107944	-0.0646271	0.518952	0.696793	Not Regulated
P14873 _ Map1b	P14873	sp|P14873|MAP1B_MOUSE Microtubule-associated protein 1B OS=Mus musculus OX=10090 GN=Map1b PE=1 SV=2	80		4.40023e+08	5.18685e+08	5.2893e+08	5.04461e+08	4.97424e+08	4.19883e+08	5.84437e+08	3.46157e+08	4.98025e+08	4.61975e+08	0.927615	-0.108402	-0.0651298	0.601329	0.750969	Not Regulated
A2A4A6 _ Plcg1	A2A4A6;Q62077;G3UXP4;F6SLL0	tr|A2A4A6|A2A4A6_MOUSE 1-phosphatidylinositol 4,5-bisphosphate phosphodiesterase gamma OS=Mus musculus OX=10090 GN=Plcg1 PE=1 SV=1;sp|Q62077|PLCG1_MOUSE 1-phosphatidylinositol 4,5-bisphosphate phosphodiesterase gamma-1 OS=Mus musculus OX=10090 GN=Plcg1 PE=	6		1.39748e+07	1.56615e+07	1.23805e+07	1.42822e+07	1.58163e+07	1.29358e+07	5.5541e+06	1.78885e+07	1.40747e+07	1.30487e+07	0.927097	-0.109207	-0.066012	0.546117	0.714204	Not Regulated
Q8VDS4 _ Rprd1a	Q8VDS4	sp|Q8VDS4|RPR1A_MOUSE Regulation of nuclear pre-mRNA domain-containing protein 1A OS=Mus musculus OX=10090 GN=Rprd1a PE=1 SV=1	2		3.72579e+06	3.2951e+06	4.18769e+06	4.23419e+06	4.86084e+06	3.29851e+06	747511	5.39388e+06	3.86069e+06	3.57518e+06	0.926047	-0.110843	-0.0678049	0.463281	0.649952	Not Regulated
A0A0R4J023 _ Auh	A0A0R4J023;Q9JLZ3;F6R307;F6RT60;A0A0R4J1L8;E9Q6L3;E9QMT1	tr|A0A0R4J023|A0A0R4J023_MOUSE Methylglutaconyl-CoA hydratase, mitochondrial OS=Mus musculus OX=10090 GN=Auh PE=1 SV=1;sp|Q9JLZ3|AUHM_MOUSE Methylglutaconyl-CoA hydratase, mitochondrial OS=Mus musculus OX=10090 GN=Auh PE=1 SV=1;tr|F6R307|F6R307_MOUSE Methy	5		5.20666e+06	6.85077e+06	7.41666e+06	3.82255e+06	4.0609e+06	8.19992e+06	3.29997e+06	6.00392e+06	5.82416e+06	5.39118e+06	0.925658	-0.111449	-0.0684693	0.674517	0.804079	Not Regulated
P35980 _ Rpl18	P35980;A0A1B0GQU8;A0A1B0GSS8;A0A1B0GSF7;A0A1B0GSA8;A0A1B0GRZ3;A0A1B0GS28	sp|P35980|RL18_MOUSE 60S ribosomal protein L18 OS=Mus musculus OX=10090 GN=Rpl18 PE=1 SV=3;tr|A0A1B0GQU8|A0A1B0GQU8_MOUSE 60S ribosomal protein L18 OS=Mus musculus OX=10090 GN=Rpl18 PE=1 SV=1;tr|A0A1B0GSS8|A0A1B0GSS8_MOUSE 60S ribosomal protein L18 OS=Mus	16		1.28044e+09	1.04688e+09	1.06024e+09	1.27445e+09	1.50894e+09	1.7735e+09	5.28713e+08	5.0094e+08	1.1655e+09	1.07802e+09	0.924943	-0.112564	-0.0696905	0.464665	0.651073	Not Regulated
Q8JZS0 _ Lin7a	Q8JZS0;Q3TUM0	sp|Q8JZS0|LIN7A_MOUSE Protein lin-7 homolog A OS=Mus musculus OX=10090 GN=Lin7a PE=1 SV=2;tr|Q3TUM0|Q3TUM0_MOUSE MCG16980, isoform CRA_b OS=Mus musculus OX=10090 GN=Lin7a PE=1 SV=1	6		3.4517e+07	2.88403e+07	4.08649e+07	3.36641e+07	3.61123e+07	4.40688e+07	2.51144e+07	2.21323e+07	3.44716e+07	3.18569e+07	0.92415	-0.1138	-0.0710459	0.593242	0.744417	Not Regulated
Q99L47 _ St13	Q99L47;F8WJK8;E9Q1V0	sp|Q99L47|F10A1_MOUSE Hsc70-interacting protein OS=Mus musculus OX=10090 GN=St13 PE=1 SV=1;tr|F8WJK8|F8WJK8_MOUSE Hsc70-interacting protein OS=Mus musculus OX=10090 GN=St13 PE=1 SV=1;tr|E9Q1V0|E9Q1V0_MOUSE Hsc70-interacting protein (Fragment) OS=Mus muscul	4		7.89162e+06	1.02922e+07	1.45174e+07	8.68874e+06	8.07924e+06	8.39847e+06	1.12301e+07	1.05216e+07	1.03475e+07	9.55736e+06	0.92364	-0.114597	-0.0719189	0.751143	0.857696	Not Regulated
Q9R0P5 _ Dstn	Q9R0P5	sp|Q9R0P5|DEST_MOUSE Destrin OS=Mus musculus OX=10090 GN=Dstn PE=1 SV=3	11		1.01403e+08	1.12215e+08	1.01835e+08	8.72608e+07	9.44253e+07	6.08334e+07	1.52457e+08	6.42115e+07	1.00679e+08	9.29817e+07	0.923549	-0.114739	-0.0720747	0.529097	0.703884	Not Regulated
P63040 _ Cplx1	P63040	sp|P63040|CPLX1_MOUSE Complexin-1 OS=Mus musculus OX=10090 GN=Cplx1 PE=1 SV=1	3		2.60249e+07	3.11421e+07	3.23566e+07	2.30154e+07	2.90773e+07	2.608e+07	2.56476e+07	2.30237e+07	2.81348e+07	2.59572e+07	0.922601	-0.116221	-0.073699	0.646436	0.783238	Not Regulated
Q8VDM6 _ Hnrnpul1	Q8VDM6	sp|Q8VDM6|HNRL1_MOUSE Heterogeneous nuclear ribonucleoprotein U-like protein 1 OS=Mus musculus OX=10090 GN=Hnrnpul1 PE=1 SV=1	15		7.0166e+07	7.02199e+07	5.15822e+07	7.31991e+07	7.1485e+07	9.84151e+07	2.8229e+07	4.64891e+07	6.62918e+07	6.11545e+07	0.922505	-0.116371	-0.0738634	0.5277	0.703884	Not Regulated
A0A1W2P7Y9 _ Nrcam	A0A1W2P7Y9;Q810U4;A0A1W2P814;A0A1W2P6P3;A0A1W2P7R6	tr|A0A1W2P7Y9|A0A1W2P7Y9_MOUSE Neuronal cell adhesion molecule OS=Mus musculus OX=10090 GN=Nrcam PE=1 SV=1;sp|Q810U4|NRCAM_MOUSE Neuronal cell adhesion molecule OS=Mus musculus OX=10090 GN=Nrcam PE=1 SV=2	21		4.90745e+07	5.21585e+07	6.20176e+07	4.31671e+07	4.92192e+07	7.74175e+07	4.14818e+07	2.18843e+07	5.16044e+07	4.75007e+07	0.920478	-0.119545	-0.0773425	0.526576	0.703648	Not Regulated
Q9JHK4 _ Rabggta	Q9JHK4;A0A2K6EDL0	sp|Q9JHK4|PGTA_MOUSE Geranylgeranyl transferase type-2 subunit alpha OS=Mus musculus OX=10090 GN=Rabggta PE=1 SV=1	13		841638	1.92862e+07	1.52873e+07	2.96587e+06	6.24506e+06	1.13596e+07	5.19885e+06	1.25123e+07	9.59527e+06	8.82894e+06	0.920135	-0.120083	-0.0779313	0.487834	0.67016	Not Regulated
Q9CQH7 _ Btf3l4	Q9CQH7	sp|Q9CQH7|BT3L4_MOUSE Transcription factor BTF3 homolog 4 OS=Mus musculus OX=10090 GN=Btf3l4 PE=1 SV=1	5		3.52478e+06	1.208e+06	3.39165e+06	1.26746e+06	777643	5.42187e+06	747511	1.69359e+06	2.34797e+06	2.16016e+06	0.920008	-0.120281	-0.0781487	0.524297	0.70223	Not Regulated
G3XA25 _ Acat2;Acat3	G3XA25;Q8CAY6;A0A3B2WAL8;Q80X81	tr|G3XA25|G3XA25_MOUSE Acetyl-CoA acetyltransferase, cytosolic OS=Mus musculus OX=10090 GN=Acat2 PE=1 SV=1;sp|Q8CAY6|THIC_MOUSE Acetyl-CoA acetyltransferase, cytosolic OS=Mus musculus OX=10090 GN=Acat2 PE=1 SV=2;tr|A0A3B2WAL8|A0A3B2WAL8_MOUSE Acetyl-CoA ac	5		4.18393e+06	4.24222e+06	3.54409e+06	4.18225e+06	6.37558e+06	2.85486e+06	747511	4.87713e+06	4.03812e+06	3.71377e+06	0.919678	-0.120799	-0.0787171	0.422641	0.613198	Not Regulated
A0A0R4IZY0 _ Thop1	A0A0R4IZY0;Q8C1A5	tr|A0A0R4IZY0|A0A0R4IZY0_MOUSE Thimet oligopeptidase OS=Mus musculus OX=10090 GN=Thop1 PE=1 SV=1;sp|Q8C1A5|THOP1_MOUSE Thimet oligopeptidase OS=Mus musculus OX=10090 GN=Thop1 PE=1 SV=1	7		1.1656e+07	1.22233e+07	1.37289e+07	1.13473e+07	1.08492e+07	7.70267e+06	1.61167e+07	1.03447e+07	1.22389e+07	1.12533e+07	0.919475	-0.121118	-0.0790666	0.550582	0.716508	Not Regulated
P59016 _ Vps33b	P59016;S4R227;S4R1H4	sp|P59016|VP33B_MOUSE Vacuolar protein sorting-associated protein 33B OS=Mus musculus OX=10090 GN=Vps33b PE=1 SV=1	3		5.19614e+06	5.39578e+06	4.53397e+06	3.54078e+06	4.88374e+06	6.74358e+06	747511	4.78568e+06	4.66667e+06	4.29013e+06	0.919314	-0.121371	-0.0793435	0.45935	0.647792	Not Regulated
Q8BHL3 _ Tbc1d10b	Q8BHL3;A0A0U1RPN1	sp|Q8BHL3|TB10B_MOUSE TBC1 domain family member 10B OS=Mus musculus OX=10090 GN=Tbc1d10b PE=1 SV=2	15		1.30154e+08	1.24336e+08	1.49429e+08	1.50343e+08	1.1314e+08	6.30645e+07	1.78894e+08	1.54172e+08	1.38566e+08	1.27318e+08	0.918826	-0.122136	-0.0801817	0.530201	0.704263	Not Regulated
A0A1L1SV25 _ Actn4	A0A1L1SV25;D3Z0L8;D3Z761	tr|A0A1L1SV25|A0A1L1SV25_MOUSE Alpha-actinin-4 OS=Mus musculus OX=10090 GN=Actn4 PE=1 SV=1	59		9.48625e+08	7.53511e+08	8.55343e+08	8.84512e+08	1.0306e+09	1.14363e+09	3.53503e+08	6.32913e+08	8.60498e+08	7.9016e+08	0.918259	-0.123027	-0.0811583	0.506961	0.684651	Not Regulated
Q6IRU5 _ Cltb	Q6IRU5;F7BHJ0	sp|Q6IRU5|CLCB_MOUSE Clathrin light chain B OS=Mus musculus OX=10090 GN=Cltb PE=1 SV=1;tr|F7BHJ0|F7BHJ0_MOUSE Clathrin light chain (Fragment) OS=Mus musculus OX=10090 GN=Cltb PE=1 SV=1	14		8.1249e+07	9.58028e+07	7.22609e+07	7.36645e+07	1.05933e+08	1.05574e+08	4.17443e+07	4.29626e+07	8.07443e+07	7.40534e+07	0.917136	-0.124793	-0.0830939	0.501871	0.680602	Not Regulated
Q0KL02 _ Trio	Q0KL02;A0A2I3BRP6;A0A2I3BQT2;A0A2I3BRK3	sp|Q0KL02|TRIO_MOUSE Triple functional domain protein OS=Mus musculus OX=10090 GN=Trio PE=1 SV=3;tr|A0A2I3BRP6|A0A2I3BRP6_MOUSE Triple functional domain protein OS=Mus musculus OX=10090 GN=Trio PE=1 SV=1	32		6.72596e+07	4.61325e+07	4.82005e+07	5.88304e+07	6.05501e+07	4.71142e+07	3.17755e+07	6.25336e+07	5.51057e+07	5.04933e+07	0.916299	-0.126109	-0.0845364	0.596265	0.746652	Not Regulated
B2RSH2 _ Gnai1	B2RSH2;Q9DC51	sp|B2RSH2|GNAI1_MOUSE Guanine nucleotide-binding protein G(i) subunit alpha-1 OS=Mus musculus OX=10090 GN=Gnai1 PE=1 SV=1	8		1.42966e+07	9.67293e+06	1.09095e+07	9.87739e+06	1.09791e+07	1.15709e+07	1.02306e+07	8.22257e+06	1.11891e+07	1.02508e+07	0.916138	-0.126364	-0.0848157	0.631563	0.773284	Not Regulated
Q62167 _ Ddx3x	Q62167	sp|Q62167|DDX3X_MOUSE ATP-dependent RNA helicase DDX3X OS=Mus musculus OX=10090 GN=Ddx3x PE=1 SV=3	26		9.03878e+07	9.18729e+07	7.64695e+07	9.50525e+07	9.2054e+07	9.98998e+07	5.53503e+07	7.64689e+07	8.84457e+07	8.09432e+07	0.915175	-0.127881	-0.0864785	0.553899	0.718213	Not Regulated
H3BKD4 _ Asap1	H3BKD4;H3BKE6;E9QMI7;E9QMJ1;H3BL41;H3BJY2;E9QN63;Q9QWY8;H3BJM7	tr|H3BKD4|H3BKD4_MOUSE Arf-GAP with SH3 domain, ANK repeat and PH domain-containing protein 1 OS=Mus musculus OX=10090 GN=Asap1 PE=1 SV=1;tr|H3BKE6|H3BKE6_MOUSE Arf-GAP with SH3 domain, ANK repeat and PH domain-containing protein 1 OS=Mus musculus OX=10090	5		6.69986e+06	3.82341e+06	4.09945e+06	1.69051e+07	5.18183e+06	6.59009e+06	9.20578e+06	7.87061e+06	7.88196e+06	7.21208e+06	0.915011	-0.128139	-0.0867612	0.803946	0.895968	Not Regulated
P10493 _ Nid1	P10493	sp|P10493|NID1_MOUSE Nidogen-1 OS=Mus musculus OX=10090 GN=Nid1 PE=1 SV=2	3		4.90703e+07	4.2008e+07	2.08922e+07	2.06021e+07	2.04502e+07	2.93995e+07	3.54269e+07	3.59684e+07	3.31432e+07	3.03112e+07	0.914555	-0.128858	-0.0875493	0.888081	0.95191	Not Regulated
Q8BTS0 _ Ddx5	Q8BTS0;Q61656;S4R1I6;B1ARB9;B1ARC0;S4R1E3	tr|Q8BTS0|Q8BTS0_MOUSE DEAD (Asp-Glu-Ala-Asp) box polypeptide 5 OS=Mus musculus OX=10090 GN=Ddx5 PE=1 SV=1;sp|Q61656|DDX5_MOUSE Probable ATP-dependent RNA helicase DDX5 OS=Mus musculus OX=10090 GN=Ddx5 PE=1 SV=2;tr|S4R1I6|S4R1I6_MOUSE MCG2872, isoform CRA_	24		1.6426e+08	1.95762e+08	1.50468e+08	1.43471e+08	1.67368e+08	2.85527e+08	3.89923e+07	1.05917e+08	1.6349e+08	1.49451e+08	0.914129	-0.12953	-0.0882862	0.419422	0.610547	Not Regulated
Q80SW1 _ Ahcyl1	Q80SW1;F7ATQ6;D3Z2Q0	sp|Q80SW1|SAHH2_MOUSE S-adenosylhomocysteine hydrolase-like protein 1 OS=Mus musculus OX=10090 GN=Ahcyl1 PE=1 SV=1	20		4.71767e+07	5.70274e+07	6.34707e+07	4.52259e+07	4.85857e+07	5.14651e+07	6.53485e+07	2.90734e+07	5.32252e+07	4.86182e+07	0.913443	-0.130613	-0.0894725	0.568654	0.730762	Not Regulated
Q61990 _ Pcbp2	Q61990;A0A2R8VI25;B2M1R7;A0A2R8VHP9;Q3TT81;A0A2R8VHZ0;A0A2R8VHY9;A0A2R8W6L5;A0A2R8VJY1;A0A2R8VHG2;A0A2R8W6U6;A0A2R8VI12;A0A2R8VKF0;A0A2R8VHL8;A0A2R8VI92;A0A2R8VI71;A0A2R8VHN3;A0A2R8VKN0;A0A2R8VI73;P57722;E9Q7D8;A0A2R8VI15;A0A2R8W6H3;G3UYM5;A0A2R8VHI3	sp|Q61990|PCBP2_MOUSE Poly(rC)-binding protein 2 OS=Mus musculus OX=10090 GN=Pcbp2 PE=1 SV=1;tr|A0A2R8VI25|A0A2R8VI25_MOUSE Poly(RC) binding protein 2, isoform CRA_d OS=Mus musculus OX=10090 GN=Pcbp2 PE=1 SV=1;tr|B2M1R7|B2M1R7_MOUSE Poly(rC)-binding protei	6		3.11799e+07	3.31581e+07	3.04039e+07	2.82775e+07	2.95468e+07	3.06766e+07	2.41127e+07	2.79917e+07	3.07549e+07	2.80819e+07	0.913089	-0.131172	-0.0900856	0.541425	0.709965	Not Regulated
B9EHJ3 _ Tjp1	B9EHJ3;P39447;A0A0U1RPW2;A0A0U1RPB2	tr|B9EHJ3|B9EHJ3_MOUSE Tight junction protein ZO-1 OS=Mus musculus OX=10090 GN=Tjp1 PE=1 SV=1;sp|P39447|ZO1_MOUSE Tight junction protein ZO-1 OS=Mus musculus OX=10090 GN=Tjp1 PE=1 SV=2;tr|A0A0U1RPW2|A0A0U1RPW2_MOUSE Tight junction protein ZO-1 OS=Mus muscu	8		8.51893e+06	9.99867e+06	1.13718e+07	7.55204e+06	8.77029e+06	1.71962e+07	747511	7.45984e+06	9.36036e+06	8.54346e+06	0.912728	-0.131743	-0.0907108	0.369054	0.563289	Not Regulated
Q5M8N0 _ Cnrip1	Q5M8N0;F7C0H6	sp|Q5M8N0|CNRP1_MOUSE CB1 cannabinoid receptor-interacting protein 1 OS=Mus musculus OX=10090 GN=Cnrip1 PE=1 SV=1;tr|F7C0H6|F7C0H6_MOUSE CB1 cannabinoid receptor-interacting protein 1 (Fragment) OS=Mus musculus OX=10090 GN=Cnrip1 PE=1 SV=1	8		3.5851e+07	4.99947e+07	5.61139e+07	2.65122e+07	3.9868e+07	2.19177e+07	6.03447e+07	3.13291e+07	4.2118e+07	3.83649e+07	0.910891	-0.13465	-0.0938971	0.65532	0.790467	Not Regulated
Q9QYF9 _ Ndrg3	Q9QYF9;Q8VCV2;Q8CBD0	sp|Q9QYF9|NDRG3_MOUSE Protein NDRG3 OS=Mus musculus OX=10090 GN=Ndrg3 PE=1 SV=1;tr|Q8VCV2|Q8VCV2_MOUSE Ndrg3 protein OS=Mus musculus OX=10090 GN=Ndrg3 PE=1 SV=1;tr|Q8CBD0|Q8CBD0_MOUSE Protein NDRG3 OS=Mus musculus OX=10090 GN=Ndrg3 PE=1 SV=1	4		1.0743e+07	7.71642e+06	9.88134e+06	8.8462e+06	8.3629e+06	1.10393e+07	7.23957e+06	7.21421e+06	9.29673e+06	8.464e+06	0.910428	-0.135384	-0.0947017	0.564244	0.728144	Not Regulated
Q61282 _ Acan	Q61282;A0A0U1RQ88	sp|Q61282|PGCA_MOUSE Aggrecan core protein OS=Mus musculus OX=10090 GN=Acan PE=1 SV=2;tr|A0A0U1RQ88|A0A0U1RQ88_MOUSE Aggrecan core protein (Fragment) OS=Mus musculus OX=10090 GN=Acan PE=1 SV=1	24		4.04744e+07	5.16587e+07	4.0697e+07	4.75459e+07	5.28208e+07	7.83621e+07	2.05991e+07	1.24338e+07	4.5094e+07	4.1054e+07	0.910409	-0.135413	-0.0947341	0.389904	0.582171	Not Regulated
Q8BIF2 _ Rbfox3	Q8BIF2;A2A4W9;B7ZC11	sp|Q8BIF2|RFOX3_MOUSE RNA binding protein fox-1 homolog 3 OS=Mus musculus OX=10090 GN=Rbfox3 PE=1 SV=2;tr|A2A4W9|A2A4W9_MOUSE RNA-binding protein fox-1 homolog 3 (Fragment) OS=Mus musculus OX=10090 GN=Rbfox3 PE=1 SV=1;tr|B7ZC11|B7ZC11_MOUSE RNA-binding pro	3		4.92232e+06	2.88306e+06	2.59761e+06	6.57672e+06	4.16582e+06	5.03156e+06	3.30291e+06	2.95762e+06	4.24493e+06	3.86448e+06	0.910376	-0.135466	-0.0947914	0.866865	0.937182	Not Regulated
A0A1B0GR18 _ Mob2	A0A1B0GR18;Q8VI63;A0A1B0GRX6;A0A1B0GT55	tr|A0A1B0GR18|A0A1B0GR18_MOUSE MOB kinase activator 2 OS=Mus musculus OX=10090 GN=Mob2 PE=1 SV=1;sp|Q8VI63|MOB2_MOUSE MOB kinase activator 2 OS=Mus musculus OX=10090 GN=Mob2 PE=1 SV=1;tr|A0A1B0GRX6|A0A1B0GRX6_MOUSE MOB kinase activator 2 (Fragment) OS=Mus	11		6.23051e+07	7.48596e+07	7.66687e+07	8.22164e+07	7.24268e+07	4.50215e+07	9.00108e+07	6.20389e+07	7.40125e+07	6.73745e+07	0.910313	-0.135565	-0.0949006	0.5391	0.70987	Not Regulated
P61982 _ Ywhag	P61982	sp|P61982|1433G_MOUSE 14-3-3 protein gamma OS=Mus musculus OX=10090 GN=Ywhag PE=1 SV=2	18		1.42265e+09	1.05928e+09	1.29195e+09	1.56484e+09	1.77945e+09	1.21433e+09	1.03122e+09	8.34458e+08	1.33468e+09	1.21487e+09	0.910231	-0.135695	-0.0950429	0.553845	0.718213	Not Regulated
Q00PI9 _ Hnrnpul2	Q00PI9	sp|Q00PI9|HNRL2_MOUSE Heterogeneous nuclear ribonucleoprotein U-like protein 2 OS=Mus musculus OX=10090 GN=Hnrnpul2 PE=1 SV=2	17		2.98627e+07	3.88721e+07	3.06672e+07	3.45069e+07	3.18404e+07	2.93887e+07	3.20863e+07	2.83434e+07	3.34772e+07	3.04147e+07	0.908519	-0.138411	-0.0980195	0.552402	0.717556	Not Regulated
Q9ESM3 _ Hapln2	Q9ESM3	sp|Q9ESM3|HPLN2_MOUSE Hyaluronan and proteoglycan link protein 2 OS=Mus musculus OX=10090 GN=Hapln2 PE=1 SV=1	4		2.55844e+06	3.57376e+06	2.81608e+06	3.92847e+06	777643	3.55704e+06	4.37018e+06	2.98714e+06	3.21919e+06	2.923e+06	0.907993	-0.139246	-0.0989349	0.484533	0.667105	Not Regulated
Z4YK42 _ Nadk2	Z4YK42;Q8C5H8	tr|Z4YK42|Z4YK42_MOUSE NAD kinase 2, mitochondrial OS=Mus musculus OX=10090 GN=Nadk2 PE=1 SV=1;sp|Q8C5H8|NAKD2_MOUSE NAD kinase 2, mitochondrial OS=Mus musculus OX=10090 GN=Nadk2 PE=1 SV=2	3		3.29558e+06	5.97297e+06	3.96295e+06	3.74842e+06	2.74851e+06	2.36697e+06	4.10027e+06	6.17506e+06	4.24498e+06	3.8477e+06	0.906412	-0.14176	-0.10169	0.572524	0.732434	Not Regulated
O55106 _ Strn	O55106;F8WH41;F6Z700	sp|O55106|STRN_MOUSE Striatin OS=Mus musculus OX=10090 GN=Strn PE=1 SV=2;tr|F8WH41|F8WH41_MOUSE Striatin OS=Mus musculus OX=10090 GN=Strn PE=1 SV=1	13		1.73981e+07	1.33976e+07	2.32762e+07	1.68145e+07	2.0873e+07	1.5322e+07	5.09433e+06	2.29418e+07	1.77216e+07	1.60578e+07	0.906114	-0.142235	-0.10221	0.508797	0.686559	Not Regulated
Q8BJW6 _ Eif2a	Q8BJW6;D3YZZ6	sp|Q8BJW6|EIF2A_MOUSE Eukaryotic translation initiation factor 2A OS=Mus musculus OX=10090 GN=Eif2a PE=1 SV=2	6		7.20864e+06	3.86939e+06	3.3296e+06	4.60903e+06	3.7655e+06	8.02987e+06	2.21658e+06	3.20464e+06	4.75417e+06	4.30415e+06	0.905342	-0.143465	-0.103558	0.568726	0.730762	Not Regulated
A0A0G2JFB0 _ Rimbp2	A0A0G2JFB0;D3YXR8;Q80U40;A0A0G2JGW5	tr|A0A0G2JFB0|A0A0G2JFB0_MOUSE RIMS-binding protein 2 OS=Mus musculus OX=10090 GN=Rimbp2 PE=1 SV=1;tr|D3YXR8|D3YXR8_MOUSE RIMS-binding protein 2 OS=Mus musculus OX=10090 GN=Rimbp2 PE=1 SV=1;sp|Q80U40|RIMB2_MOUSE RIMS-binding protein 2 OS=Mus musculus OX=10	23		4.92569e+07	4.8955e+07	3.99896e+07	4.57264e+07	5.44937e+07	5.37831e+07	8.16064e+06	5.00421e+07	4.5982e+07	4.16199e+07	0.905134	-0.143796	-0.103921	0.439262	0.625429	Not Regulated
P46096 _ Syt1	P46096	sp|P46096|SYT1_MOUSE Synaptotagmin-1 OS=Mus musculus OX=10090 GN=Syt1 PE=1 SV=1	26		2.69956e+08	3.53661e+08	2.65568e+08	1.71364e+08	1.86119e+08	2.38299e+08	2.93095e+08	2.39393e+08	2.65137e+08	2.39227e+08	0.902274	-0.148362	-0.108926	0.683957	0.808222	Not Regulated
Q61696 _ Hspa1a;Hspa1b	Q61696;P17879	sp|Q61696|HS71A_MOUSE Heat shock 70 kDa protein 1A OS=Mus musculus OX=10090 GN=Hspa1a PE=1 SV=2;sp|P17879|HS71B_MOUSE Heat shock 70 kDa protein 1B OS=Mus musculus OX=10090 GN=Hspa1b PE=1 SV=3	10		1.78343e+07	2.3669e+07	3.15212e+07	3.3257e+07	3.50913e+07	1.53492e+07	1.67323e+07	2.8468e+07	2.65704e+07	2.39102e+07	0.899882	-0.152192	-0.113123	0.588377	0.742204	Not Regulated
P63163 _ Snrpn;Snrpb	P63163;P27048;A0A0G2JGN4	sp|P63163|RSMN_MOUSE Small nuclear ribonucleoprotein-associated protein N OS=Mus musculus OX=10090 GN=Snrpn PE=1 SV=1;sp|P27048|RSMB_MOUSE Small nuclear ribonucleoprotein-associated protein B OS=Mus musculus OX=10090 GN=Snrpb PE=1 SV=1;tr|A0A0G2JGN4|A0A0G2	8		4.01532e+07	5.46799e+07	3.71146e+07	4.85577e+07	3.9038e+07	6.55861e+07	1.98257e+07	3.79623e+07	4.51264e+07	4.0603e+07	0.899763	-0.152384	-0.113333	0.492484	0.672359	Not Regulated
E9Q175 _ Myo6	E9Q175;E9PVU0	tr|E9Q175|E9Q175_MOUSE Unconventional myosin-VI OS=Mus musculus OX=10090 GN=Myo6 PE=1 SV=1;tr|E9PVU0|E9PVU0_MOUSE Unconventional myosin-VI OS=Mus musculus OX=10090 GN=Myo6 PE=1 SV=1	50		1.80896e+08	1.59998e+08	1.75475e+08	2.14557e+08	1.83489e+08	1.61946e+08	9.50865e+07	2.16145e+08	1.82732e+08	1.64167e+08	0.898403	-0.154565	-0.115725	0.498332	0.676743	Not Regulated
Q7TPR4 _ Actn1	Q7TPR4	sp|Q7TPR4|ACTN1_MOUSE Alpha-actinin-1 OS=Mus musculus OX=10090 GN=Actn1 PE=1 SV=1	2		3.21127e+07	1.28446e+07	2.95215e+07	3.01524e+07	3.64658e+07	4.38082e+07	5.81141e+06	7.88987e+06	2.61578e+07	2.34938e+07	0.898157	-0.15496	-0.116157	0.416598	0.608068	Not Regulated
G3X8T3 _ Ctsa	G3X8T3;P16675	tr|G3X8T3|G3X8T3_MOUSE Carboxypeptidase OS=Mus musculus OX=10090 GN=Ctsa PE=1 SV=1;sp|P16675|PPGB_MOUSE Lysosomal protective protein OS=Mus musculus OX=10090 GN=Ctsa PE=1 SV=1	2		3.83394e+06	1.93428e+06	3.30654e+06	2.97791e+06	3.07219e+06	2.61166e+06	3.43369e+06	1.69567e+06	3.01317e+06	2.7033e+06	0.897163	-0.156559	-0.117909	0.625342	0.769142	Not Regulated
Q8BL66 _ Eea1	Q8BL66	sp|Q8BL66|EEA1_MOUSE Early endosome antigen 1 OS=Mus musculus OX=10090 GN=Eea1 PE=1 SV=2	5		1.08719e+07	7.35602e+06	7.74287e+06	8.05066e+06	1.18365e+07	9.26445e+06	4.99262e+06	4.4208e+06	8.50535e+06	7.62861e+06	0.896918	-0.156952	-0.11834	0.483032	0.665602	Not Regulated
P62889 _ Rpl30	P62889;A0A2I3BQF4	sp|P62889|RL30_MOUSE 60S ribosomal protein L30 OS=Mus musculus OX=10090 GN=Rpl30 PE=1 SV=2;tr|A0A2I3BQF4|A0A2I3BQF4_MOUSE 60S ribosomal protein L30 OS=Mus musculus OX=10090 GN=Rpl30 PE=1 SV=1	12		1.35e+09	1.45762e+09	1.29653e+09	1.692e+09	1.84167e+09	1.63358e+09	4.585e+08	1.26287e+09	1.44904e+09	1.29916e+09	0.896566	-0.157519	-0.118962	0.459804	0.64787	Not Regulated
Q923D4 _ Sf3b5	Q923D4	sp|Q923D4|SF3B5_MOUSE Splicing factor 3B subunit 5 OS=Mus musculus OX=10090 GN=Sf3b5 PE=1 SV=1	3		7.35438e+06	7.05209e+06	5.67643e+06	6.59904e+06	6.82341e+06	8.01983e+06	2.4022e+06	6.67174e+06	6.67049e+06	5.9793e+06	0.896381	-0.157816	-0.119287	0.473393	0.657894	Not Regulated
Q62426 _ Cstb	Q62426	sp|Q62426|CYTB_MOUSE Cystatin-B OS=Mus musculus OX=10090 GN=Cstb PE=1 SV=1	6		1.65073e+07	1.49642e+07	1.71903e+07	1.73583e+07	1.39279e+07	8.00259e+06	2.75262e+07	9.71458e+06	1.6505e+07	1.47928e+07	0.896263	-0.158005	-0.119495	0.407641	0.600385	Not Regulated
Q920P5 _ Ak5	Q920P5;A0A0G2JGN7	sp|Q920P5|KAD5_MOUSE Adenylate kinase isoenzyme 5 OS=Mus musculus OX=10090 GN=Ak5 PE=1 SV=2	3		4.82694e+06	4.33722e+06	4.25643e+06	5.66457e+06	6.0939e+06	4.17806e+06	747511	6.08395e+06	4.77129e+06	4.27586e+06	0.896163	-0.158166	-0.119671	0.41428	0.606837	Not Regulated
Q9CPP6 _ Ndufa5	Q9CPP6;D3YTQ8	sp|Q9CPP6|NDUA5_MOUSE NADH dehydrogenase [ubiquinone] 1 alpha subcomplex subunit 5 OS=Mus musculus OX=10090 GN=Ndufa5 PE=1 SV=3	3		5.36208e+06	5.2559e+06	4.30183e+06	4.24461e+06	1.78172e+06	4.88092e+06	5.81353e+06	4.69584e+06	4.7911e+06	4.293e+06	0.896036	-0.158371	-0.119896	0.477668	0.661701	Not Regulated
F8WIS9 _ Camk2a	F8WIS9;P11798;F8WHB5;F6WHR9;D3Z7K9	tr|F8WIS9|F8WIS9_MOUSE Calcium/calmodulin-dependent protein kinase type II subunit alpha OS=Mus musculus OX=10090 GN=Camk2a PE=1 SV=1;sp|P11798|KCC2A_MOUSE Calcium/calmodulin-dependent protein kinase type II subunit alpha OS=Mus musculus OX=10090 GN=Camk2a	20		9.16404e+07	1.14284e+08	9.55512e+07	9.83221e+07	9.18829e+07	1.07303e+08	7.08737e+07	8.81047e+07	9.99494e+07	8.95411e+07	0.895864	-0.158649	-0.1202	0.480664	0.664591	Not Regulated
P63087 _ Ppp1cc	P63087;A0A0G2JGC1;A0A0G2JFF1	sp|P63087|PP1G_MOUSE Serine/threonine-protein phosphatase PP1-gamma catalytic subunit OS=Mus musculus OX=10090 GN=Ppp1cc PE=1 SV=1;tr|A0A0G2JGC1|A0A0G2JGC1_MOUSE Serine/threonine-protein phosphatase OS=Mus musculus OX=10090 GN=Ppp1cc PE=1 SV=1;tr|A0A0G2JFF	3		3.43529e+08	3.05484e+08	3.0374e+08	2.95748e+08	3.58168e+08	2.5814e+08	1.29598e+08	3.71009e+08	3.12125e+08	2.79228e+08	0.894604	-0.160679	-0.122425	0.457099	0.64686	Not Regulated
Q8C2Q7 _ Hnrnph1	Q8C2Q7;O35737	tr|Q8C2Q7|Q8C2Q7_MOUSE Heterogeneous nuclear ribonucleoprotein H OS=Mus musculus OX=10090 GN=Hnrnph1 PE=1 SV=1;sp|O35737|HNRH1_MOUSE Heterogeneous nuclear ribonucleoprotein H OS=Mus musculus OX=10090 GN=Hnrnph1 PE=1 SV=3	18		3.75076e+08	3.90889e+08	3.92353e+08	4.12002e+08	3.96503e+08	4.53838e+08	2.18162e+08	3.35674e+08	3.9258e+08	3.51044e+08	0.894198	-0.161334	-0.123143	0.458114	0.647733	Not Regulated
Q9QYX7 _ Pclo	Q9QYX7;S4R2E0	sp|Q9QYX7|PCLO_MOUSE Protein piccolo OS=Mus musculus OX=10090 GN=Pclo PE=1 SV=4	73		1.60753e+08	1.8669e+08	2.1221e+08	1.60732e+08	1.93811e+08	1.16032e+08	1.91477e+08	1.42547e+08	1.80096e+08	1.60967e+08	0.893784	-0.162002	-0.123875	0.493145	0.672697	Not Regulated
Q9EPL2 _ Clstn1	Q9EPL2	sp|Q9EPL2|CSTN1_MOUSE Calsyntenin-1 OS=Mus musculus OX=10090 GN=Clstn1 PE=1 SV=1	3		8.46029e+06	1.38692e+06	1.85509e+06	1.66914e+06	4.40678e+06	744997	4.14771e+06	2.65041e+06	3.34286e+06	2.98747e+06	0.893688	-0.162157	-0.124045	0.997375	0.997989	Not Regulated
G3V027 _ Mtmr7	G3V027;Q9Z2C9;G3UYB7;G3UYZ2;I6L9A6	tr|G3V027|G3V027_MOUSE Myotubularin-related protein 7 OS=Mus musculus OX=10090 GN=Mtmr7 PE=1 SV=1;sp|Q9Z2C9|MTMR7_MOUSE Myotubularin-related protein 7 OS=Mus musculus OX=10090 GN=Mtmr7 PE=1 SV=2;tr|G3UYB7|G3UYB7_MOUSE Myotubularin-related protein 7 (Fragme	5		5.31467e+06	2.79827e+06	6.59131e+06	4.30507e+06	4.54281e+06	5.89049e+06	3.7076e+06	2.84207e+06	4.75233e+06	4.24574e+06	0.893402	-0.162618	-0.124551	0.681103	0.807197	Not Regulated
F7AA26 _ Pakap;Akap2	F7AA26;A2API8;O54931;G3X9P1	tr|F7AA26|F7AA26_MOUSE Paralemmin A kinase anchor protein (Fragment) OS=Mus musculus OX=10090 GN=Pakap PE=1 SV=1;tr|A2API8|A2API8_MOUSE A-kinase anchor protein 2 OS=Mus musculus OX=10090 GN=Akap2 PE=1 SV=1;sp|O54931|AKAP2_MOUSE A-kinase anchor protein 2 OS	9		1.59e+07	1.62829e+07	1.25483e+07	1.42889e+07	1.3166e+07	1.91749e+07	3.75515e+06	1.65715e+07	1.4755e+07	1.31669e+07	0.892369	-0.164288	-0.126381	0.438161	0.624956	Not Regulated
D3YVX4 _ Smap1	D3YVX4;Q91VZ6	tr|D3YVX4|D3YVX4_MOUSE Stromal membrane-associated protein 1 OS=Mus musculus OX=10090 GN=Smap1 PE=1 SV=1;sp|Q91VZ6|SMAP1_MOUSE Stromal membrane-associated protein 1 OS=Mus musculus OX=10090 GN=Smap1 PE=1 SV=1	2		8.87073e+06	7.42658e+06	8.53763e+06	4.99524e+06	5.34911e+06	4.95991e+06	7.31832e+06	8.91415e+06	7.45754e+06	6.63537e+06	0.889753	-0.168524	-0.131023	0.571331	0.731484	Not Regulated
P35585 _ Ap1m1	P35585;A0A1D5RLL9;A0A1D5RMJ1;A0A1D5RLW6;A0A0R4J1L4	sp|P35585|AP1M1_MOUSE AP-1 complex subunit mu-1 OS=Mus musculus OX=10090 GN=Ap1m1 PE=1 SV=3	3		5.67012e+06	5.47655e+06	5.46052e+06	3.05055e+06	4.56176e+06	3.36541e+06	5.44686e+06	4.07231e+06	4.91444e+06	4.36159e+06	0.887505	-0.172173	-0.135022	0.614928	0.761517	Not Regulated
G3UXG7 _ Csnk2b	G3UXG7;P67871;G3UZJ5;G3UZA4;G3UXU2;G3UZX4	tr|G3UXG7|G3UXG7_MOUSE Casein kinase II subunit beta OS=Mus musculus OX=10090 GN=Csnk2b PE=1 SV=1;sp|P67871|CSK2B_MOUSE Casein kinase II subunit beta OS=Mus musculus OX=10090 GN=Csnk2b PE=1 SV=1;tr|G3UZJ5|G3UZJ5_MOUSE Casein kinase II subunit beta (Fragmen	6		2.24535e+07	1.85447e+07	2.22073e+07	1.69836e+07	1.6232e+07	3.24436e+07	1.58107e+07	6.56991e+06	2.00473e+07	1.7764e+07	0.886108	-0.174446	-0.137514	0.406629	0.600331	Not Regulated
P63085 _ Mapk1	P63085;A0A338P736;A0A338P781;E9PXX5;E9Q3I6;Q6P5G0;Q61532	sp|P63085|MK01_MOUSE Mitogen-activated protein kinase 1 OS=Mus musculus OX=10090 GN=Mapk1 PE=1 SV=3	24		1.55352e+08	1.43594e+08	1.90761e+08	1.347e+08	1.38804e+08	1.26736e+08	1.33011e+08	1.54506e+08	1.56102e+08	1.38264e+08	0.885732	-0.175058	-0.138184	0.475987	0.660935	Not Regulated
Q6A0A9 _ FAM120A	Q6A0A9	sp|Q6A0A9|F120A_MOUSE Constitutive coactivator of PPAR-gamma-like protein 1 OS=Mus musculus OX=10090 GN=FAM120A PE=1 SV=2	10		8.81883e+06	6.07087e+06	6.22923e+06	6.52315e+06	4.83468e+06	1.3741e+07	747511	5.13602e+06	6.91052e+06	6.11479e+06	0.884852	-0.176491	-0.139755	0.324182	0.522419	Not Regulated
D3YVA2 _ Ncald	D3YVA2;Q91X97;D3Z2Z8;D3Z1M0	tr|D3YVA2|D3YVA2_MOUSE Neurocalcin-delta (Fragment) OS=Mus musculus OX=10090 GN=Ncald PE=1 SV=2;sp|Q91X97|NCALD_MOUSE Neurocalcin-delta OS=Mus musculus OX=10090 GN=Ncald PE=1 SV=4;tr|D3Z2Z8|D3Z2Z8_MOUSE Neurocalcin-delta (Fragment) OS=Mus musculus OX=10090	9		3.47653e+07	3.59392e+07	5.76353e+07	2.44899e+07	2.0016e+07	5.85968e+07	3.33646e+07	2.2981e+07	3.82074e+07	3.37396e+07	0.883065	-0.179409	-0.142953	0.558185	0.721601	Not Regulated
P10126 _ Eef1a1	P10126;D3YZ68;D3Z3I8	sp|P10126|EF1A1_MOUSE Elongation factor 1-alpha 1 OS=Mus musculus OX=10090 GN=Eef1a1 PE=1 SV=3;tr|D3YZ68|D3YZ68_MOUSE Elongation factor 1-alpha 1 (Fragment) OS=Mus musculus OX=10090 GN=Eef1a1 PE=1 SV=1;tr|D3Z3I8|D3Z3I8_MOUSE Elongation factor 1-alpha 1 (Fr	9		7.26096e+07	6.14253e+07	8.73404e+07	5.70285e+07	7.16222e+07	6.65958e+07	2.42257e+07	8.3011e+07	6.9601e+07	6.13637e+07	0.88165	-0.181723	-0.145489	0.466593	0.652347	Not Regulated
O08553 _ Dpysl2	O08553	sp|O08553|DPYL2_MOUSE Dihydropyrimidinase-related protein 2 OS=Mus musculus OX=10090 GN=Dpysl2 PE=1 SV=2	48		2.76815e+09	2.21597e+09	3.17147e+09	2.08903e+09	2.07287e+09	2.1364e+09	2.31898e+09	2.4923e+09	2.56116e+09	2.25514e+09	0.880516	-0.183579	-0.147524	0.494797	0.673316	Not Regulated
P24547 _ Impdh2	P24547;A0A0A6YY72;A0A0A6YXS4	sp|P24547|IMDH2_MOUSE Inosine-5-monophosphate dehydrogenase 2 OS=Mus musculus OX=10090 GN=Impdh2 PE=1 SV=2;tr|A0A0A6YY72|A0A0A6YY72_MOUSE Inosine-5-monophosphate dehydrogenase 2 (Fragment) OS=Mus musculus OX=10090 GN=Impdh2 PE=1 SV=1	13		2.99231e+07	5.0855e+07	3.64898e+07	3.76398e+07	3.57362e+07	5.90067e+07	2.08333e+07	2.05397e+07	3.87269e+07	3.4029e+07	0.87869	-0.186573	-0.150806	0.441938	0.628373	Not Regulated
Q80XD3 _ Rgs7	Q80XD3;A0A0A6YW36;O54829;Q45FE1;Q45FE2;A0A0A6YVV6	tr|Q80XD3|Q80XD3_MOUSE Regulator of G-protein-signaling 7 OS=Mus musculus OX=10090 GN=Rgs7 PE=1 SV=1;tr|A0A0A6YW36|A0A0A6YW36_MOUSE Regulator of G-protein-signaling 7 OS=Mus musculus OX=10090 GN=Rgs7 PE=1 SV=1;sp|O54829|RGS7_MOUSE Regulator of G-protein si	15		7.19587e+07	6.28877e+07	6.74744e+07	4.81465e+07	7.55858e+07	7.49679e+07	1.01253e+07	5.92643e+07	6.26168e+07	5.49858e+07	0.878132	-0.18749	-0.15181	0.406866	0.600331	Not Regulated
D3Z5K8 _ Shank2	D3Z5K8;Q80Z38;A0A1C7ZMY3;A0A1L1SQP7	tr|D3Z5K8|D3Z5K8_MOUSE SH3 and multiple ankyrin repeat domains protein 2 OS=Mus musculus OX=10090 GN=Shank2 PE=1 SV=1;sp|Q80Z38|SHAN2_MOUSE SH3 and multiple ankyrin repeat domains protein 2 OS=Mus musculus OX=10090 GN=Shank2 PE=1 SV=2;tr|A0A1C7ZMY3|A0A1C7Z	12		1.73532e+07	1.88775e+07	2.02361e+07	1.7411e+07	1.92977e+07	2.05307e+07	747511	2.42599e+07	1.84694e+07	1.6209e+07	0.877609	-0.188349	-0.152752	0.340916	0.536706	Not Regulated
Q06890 _ Clu	Q06890;E9PUU2;E9PXG5;E9Q8Y5;E9Q9B8;E9Q2G2	sp|Q06890|CLUS_MOUSE Clusterin OS=Mus musculus OX=10090 GN=Clu PE=1 SV=1;tr|E9PUU2|E9PUU2_MOUSE Clusterin (Fragment) OS=Mus musculus OX=10090 GN=Clu PE=1 SV=1;tr|E9PXG5|E9PXG5_MOUSE Clusterin (Fragment) OS=Mus musculus OX=10090 GN=Clu PE=1 SV=1;tr|E9Q8Y5|E	4		1.00319e+07	4.66062e+06	2.1934e+06	4.97021e+06	2.51392e+06	5.04093e+06	7.95536e+06	3.66165e+06	5.46404e+06	4.79296e+06	0.877184	-0.189049	-0.153519	0.82163	0.908205	Not Regulated
P70372 _ Elavl1	P70372	sp|P70372|ELAV1_MOUSE ELAV-like protein 1 OS=Mus musculus OX=10090 GN=Elavl1 PE=1 SV=2	7		2.11546e+07	2.20686e+07	1.9449e+07	1.75991e+07	1.77861e+07	2.54218e+07	1.68995e+07	1.02318e+07	2.00678e+07	1.75848e+07	0.876268	-0.190556	-0.155171	0.413883	0.60683	Not Regulated
Q91W50 _ Csde1	Q91W50;Q8JZN2;A0A0G2JF72;A0A0G2JDJ7;A0A0G2JE62	sp|Q91W50|CSDE1_MOUSE Cold shock domain-containing protein E1 OS=Mus musculus OX=10090 GN=Csde1 PE=1 SV=1;tr|Q8JZN2|Q8JZN2_MOUSE Cold shock domain-containing protein E1 OS=Mus musculus OX=10090 GN=Csde1 PE=1 SV=1;tr|A0A0G2JF72|A0A0G2JF72_MOUSE Cold shock d	10		2.23595e+07	3.65288e+07	3.00467e+07	1.93427e+07	2.91905e+07	3.08177e+07	1.39721e+07	2.08903e+07	2.70694e+07	2.37176e+07	0.876178	-0.190704	-0.155333	0.540321	0.70987	Not Regulated
O70591 _ Pfdn2	O70591;F8WJ30	sp|O70591|PFD2_MOUSE Prefoldin subunit 2 OS=Mus musculus OX=10090 GN=Pfdn2 PE=1 SV=2;tr|F8WJ30|F8WJ30_MOUSE Prefoldin subunit 2 (Fragment) OS=Mus musculus OX=10090 GN=Pfdn2 PE=1 SV=1	3		8.39282e+06	7.65759e+06	9.88675e+06	8.84566e+06	8.40589e+06	6.62253e+06	8.26258e+06	7.11849e+06	8.69571e+06	7.60237e+06	0.874267	-0.193854	-0.158785	0.397716	0.590042	Not Regulated
A0A076FR46 _ Slc12a5	A0A076FR46;Q91V14;Q6P6P5;Q3V0N8;Q924N4	tr|A0A076FR46|A0A076FR46_MOUSE KCC2a-S25 variant 1 OS=Mus musculus OX=10090 GN=Slc12a5 PE=1 SV=1;sp|Q91V14|S12A5_MOUSE Solute carrier family 12 member 5 OS=Mus musculus OX=10090 GN=Slc12a5 PE=1 SV=2	10		7.91028e+06	1.38139e+07	8.25895e+06	1.27124e+07	1.08987e+07	1.06506e+07	4.5159e+06	1.11926e+07	1.06739e+07	9.31448e+06	0.87264	-0.196541	-0.16173	0.525075	0.702693	Not Regulated
E9QK48 _ Eml2	E9QK48;Q7TNG5;D6RGM3;A0A0U1RQ42;A0A0U1RPM7	tr|E9QK48|E9QK48_MOUSE Echinoderm microtubule-associated protein-like 2 OS=Mus musculus OX=10090 GN=Eml2 PE=1 SV=1;sp|Q7TNG5|EMAL2_MOUSE Echinoderm microtubule-associated protein-like 2 OS=Mus musculus OX=10090 GN=Eml2 PE=1 SV=1;tr|D6RGM3|D6RGM3_MOUSE Echi	20		2.76043e+07	2.16792e+07	3.31594e+07	2.93881e+07	2.72518e+07	4.54734e+07	1.51845e+07	9.63213e+06	2.79578e+07	2.43854e+07	0.872224	-0.197229	-0.162484	0.376957	0.570169	Not Regulated
P63328 _ Ppp3ca	P63328	sp|P63328|PP2BA_MOUSE Serine/threonine-protein phosphatase 2B catalytic subunit alpha isoform OS=Mus musculus OX=10090 GN=Ppp3ca PE=1 SV=1	26		7.42802e+07	6.62155e+07	1.10904e+08	6.40939e+07	7.02392e+07	1.0796e+08	5.39778e+07	4.2627e+07	7.88734e+07	6.8701e+07	0.871028	-0.199209	-0.164654	0.478538	0.662215	Not Regulated
Q9JM76 _ Arpc3	Q9JM76;H7BWZ3;A0A0G2JFK7;D3Z2F7;D3Z2F8	sp|Q9JM76|ARPC3_MOUSE Actin-related protein 2/3 complex subunit 3 OS=Mus musculus OX=10090 GN=Arpc3 PE=1 SV=3;tr|H7BWZ3|H7BWZ3_MOUSE Actin-related protein 2/3 complex subunit 3 OS=Mus musculus OX=10090 GN=Arpc3 PE=1 SV=1;tr|A0A0G2JFK7|A0A0G2JFK7_MOUSE Acti	10		5.99794e+07	4.71295e+07	6.04434e+07	5.53322e+07	3.87495e+07	4.64994e+07	3.44722e+07	7.41406e+07	5.57211e+07	4.84654e+07	0.869785	-0.201268	-0.166911	0.390412	0.582394	Not Regulated
Q9QXG2 _ Chm	Q9QXG2;A2AD03;Q3UR39	sp|Q9QXG2|RAE1_MOUSE Rab proteins geranylgeranyltransferase component A 1 OS=Mus musculus OX=10090 GN=Chm PE=1 SV=1;tr|A2AD03|A2AD03_MOUSE Rab proteins geranylgeranyltransferase component A OS=Mus musculus OX=10090 GN=Chm PE=1 SV=1;tr|Q3UR39|Q3UR39_MOUSE R	4		6.06345e+06	6.31983e+06	3.86418e+06	4.60971e+06	777643	4.17073e+06	6.23175e+06	6.9492e+06	5.21429e+06	4.53233e+06	0.869213	-0.202218	-0.167952	0.394726	0.586676	Not Regulated
Q9JME7 _ Trappc2l	Q9JME7	sp|Q9JME7|TPC2L_MOUSE Trafficking protein particle complex subunit 2-like protein OS=Mus musculus OX=10090 GN=Trappc2l PE=1 SV=1	6		9.0211e+06	1.13553e+07	9.8597e+06	1.18049e+07	1.18238e+07	8.07181e+06	8.10673e+06	8.47443e+06	1.05103e+07	9.1192e+06	0.867647	-0.20482	-0.170804	0.387589	0.580847	Not Regulated
P83882 _ Rpl36a	P83882;A0A2I3BPG9;A0A0A6YW33	sp|P83882|RL36A_MOUSE 60S ribosomal protein L36a OS=Mus musculus OX=10090 GN=Rpl36a PE=3 SV=2;tr|A0A2I3BPG9|A0A2I3BPG9_MOUSE MCG113838 OS=Mus musculus OX=10090 GN=Rpl36a-ps1 PE=3 SV=1	8		5.44035e+07	6.14129e+07	6.43731e+07	6.87134e+07	7.11471e+07	8.32708e+07	2.62573e+07	3.50827e+07	6.22257e+07	5.39395e+07	0.866836	-0.206169	-0.172283	0.372837	0.56676	Not Regulated
Q9R0Y5 _ Ak1	Q9R0Y5;Z4YN97;A0A0A6YXW8	sp|Q9R0Y5|KAD1_MOUSE Adenylate kinase isoenzyme 1 OS=Mus musculus OX=10090 GN=Ak1 PE=1 SV=1	6		4.52633e+07	6.45226e+07	4.22697e+07	4.93639e+07	4.57689e+07	3.82345e+07	3.68453e+07	5.36689e+07	5.03549e+07	4.36294e+07	0.866438	-0.206832	-0.173009	0.432274	0.619822	Not Regulated
P63101 _ Ywhaz	P63101;A0A2I3BQ03;D3YXN6;D3YXF4;D3YW45	sp|P63101|1433Z_MOUSE 14-3-3 protein zeta/delta OS=Mus musculus OX=10090 GN=Ywhaz PE=1 SV=1;tr|A0A2I3BQ03|A0A2I3BQ03_MOUSE 14-3-3 protein zeta/delta (Fragment) OS=Mus musculus OX=10090 GN=Ywhaz PE=1 SV=1	29		3.41551e+09	4.11601e+09	3.8656e+09	3.70446e+09	3.58479e+09	3.51823e+09	3.04878e+09	2.92821e+09	3.7754e+09	3.27e+09	0.866135	-0.207337	-0.173562	0.350678	0.547442	Not Regulated
Q9Z1Z2 _ Strap	Q9Z1Z2	sp|Q9Z1Z2|STRAP_MOUSE Serine-threonine kinase receptor-associated protein OS=Mus musculus OX=10090 GN=Strap PE=1 SV=2	22		1.73153e+08	1.77397e+08	2.032e+08	1.85933e+08	1.7523e+08	2.09052e+08	1.18709e+08	1.37347e+08	1.84921e+08	1.60085e+08	0.865693	-0.208072	-0.174368	0.36434	0.559411	Not Regulated
S4R1M2 _ Safb	S4R1M2;D3YXK2;S4R2Q5;Q80YR5	tr|S4R1M2|S4R1M2_MOUSE Scaffold attachment factor B1 OS=Mus musculus OX=10090 GN=Safb PE=1 SV=1;sp|D3YXK2|SAFB1_MOUSE Scaffold attachment factor B1 OS=Mus musculus OX=10090 GN=Safb PE=1 SV=2	5		2.52632e+07	1.94602e+07	2.06844e+07	1.96079e+07	1.32718e+07	2.81944e+07	1.50985e+07	1.69971e+07	2.12539e+07	1.83904e+07	0.865274	-0.208772	-0.175135	0.380395	0.573036	Not Regulated
Q9DC63 _ Fbxo3	Q9DC63;A2BHN6	sp|Q9DC63|FBX3_MOUSE F-box only protein 3 OS=Mus musculus OX=10090 GN=Fbxo3 PE=1 SV=1;tr|A2BHN6|A2BHN6_MOUSE F-box only protein 3 OS=Mus musculus OX=10090 GN=Fbxo3 PE=1 SV=1	9		1.16512e+07	1.08215e+07	8.76962e+06	1.04466e+07	1.03221e+07	8.79014e+06	8.2561e+06	8.68143e+06	1.04222e+07	9.01244e+06	0.864731	-0.209677	-0.176127	0.368322	0.563289	Not Regulated
Q9CWK3 _ Cd2bp2	Q9CWK3;A0A0U1RP07;A0A0U1RNG1;A0A0U1RPR4;A0A0U1RNN2	sp|Q9CWK3|CD2B2_MOUSE CD2 antigen cytoplasmic tail-binding protein 2 OS=Mus musculus OX=10090 GN=Cd2bp2 PE=1 SV=1;tr|A0A0U1RP07|A0A0U1RP07_MOUSE CD2 antigen cytoplasmic tail-binding protein 2 (Fragment) OS=Mus musculus OX=10090 GN=Cd2bp2 PE=1 SV=2;tr|A0A0U	4		3.81304e+06	5.2646e+06	5.70447e+06	6.19038e+06	4.74007e+06	9.80405e+06	2.87033e+06	702051	5.24312e+06	4.52913e+06	0.863823	-0.211193	-0.177789	0.316497	0.516173	Not Regulated
Q3UGX2 _ Sptb	Q3UGX2;E9Q397;P15508	tr|Q3UGX2|Q3UGX2_MOUSE Spectrin beta chain OS=Mus musculus OX=10090 GN=Sptb PE=1 SV=1;tr|E9Q397|E9Q397_MOUSE Spectrin beta chain OS=Mus musculus OX=10090 GN=Sptb PE=1 SV=1;sp|P15508|SPTB1_MOUSE Spectrin beta chain, erythrocytic OS=Mus musculus OX=10090 GN=	125		1.06933e+09	8.23244e+08	1.16604e+09	1.00266e+09	1.08478e+09	1.39662e+09	3.63379e+08	6.61754e+08	1.01532e+09	8.76635e+08	0.863408	-0.211885	-0.178547	0.382566	0.574909	Not Regulated
F7CCX1 _ Ptk2b	F7CCX1;E9Q2A6;Q3UDE9;Q9QVP9	tr|F7CCX1|F7CCX1_MOUSE Protein-tyrosine kinase 2-beta (Fragment) OS=Mus musculus OX=10090 GN=Ptk2b PE=1 SV=1;tr|E9Q2A6|E9Q2A6_MOUSE Protein-tyrosine kinase 2-beta OS=Mus musculus OX=10090 GN=Ptk2b PE=1 SV=1;tr|Q3UDE9|Q3UDE9_MOUSE Protein-tyrosine kinase 2-	3		1.327e+06	1.40252e+06	1.60602e+06	2.5982e+06	1.76517e+06	1.47751e+06	747511	1.98732e+06	1.73343e+06	1.49438e+06	0.862091	-0.214088	-0.180962	0.513582	0.690724	Not Regulated
Q9JI46 _ Nudt3	Q9JI46;I1E4X7;H3BLR8;A0A338P7L3	sp|Q9JI46|NUDT3_MOUSE Diphosphoinositol polyphosphate phosphohydrolase 1 OS=Mus musculus OX=10090 GN=Nudt3 PE=1 SV=1;tr|I1E4X7|I1E4X7_MOUSE Diphosphoinositol polyphosphate phosphohydrolase 1 OS=Mus musculus OX=10090 GN=Nudt3 PE=1 SV=1;tr|H3BLR8|H3BLR8_MOUS	3		1.08529e+07	6.14392e+06	1.24176e+07	1.13314e+07	1.02416e+07	1.04244e+07	9.18648e+06	5.23543e+06	1.01865e+07	8.77198e+06	0.86114	-0.21568	-0.182707	0.528568	0.703884	Not Regulated
Q60972 _ Rbbp4	Q60972	sp|Q60972|RBBP4_MOUSE Histone-binding protein RBBP4 OS=Mus musculus OX=10090 GN=Rbbp4 PE=1 SV=5	11		4.31662e+07	4.22703e+07	3.83785e+07	4.08268e+07	2.93969e+07	3.79902e+07	4.00799e+07	3.41071e+07	4.11605e+07	3.53935e+07	0.859891	-0.217774	-0.185001	0.323807	0.522332	Not Regulated
A0A0N4SVS6 _ Cnbp	A0A0N4SVS6;P53996	tr|A0A0N4SVS6|A0A0N4SVS6_MOUSE Cellular nucleic acid-binding protein OS=Mus musculus OX=10090 GN=Cnbp PE=1 SV=1;sp|P53996|CNBP_MOUSE Cellular nucleic acid-binding protein OS=Mus musculus OX=10090 GN=Cnbp PE=1 SV=2	5		3.19177e+06	3.23918e+06	2.81893e+06	2.58007e+06	1.94886e+06	3.6842e+06	3.70265e+06	832578	2.95749e+06	2.54207e+06	0.859538	-0.218366	-0.185651	0.363295	0.559391	Not Regulated
P59999 _ Arpc4	P59999;Q3TX55;E9PWA7	sp|P59999|ARPC4_MOUSE Actin-related protein 2/3 complex subunit 4 OS=Mus musculus OX=10090 GN=Arpc4 PE=1 SV=3;tr|Q3TX55|Q3TX55_MOUSE Actin-related protein 2/3 complex subunit 4 OS=Mus musculus OX=10090 GN=Arpc4 PE=1 SV=1;tr|E9PWA7|E9PWA7_MOUSE Actin-relate	14		1.85932e+08	1.62705e+08	1.8262e+08	1.67279e+08	1.55165e+08	1.1035e+08	1.45382e+08	1.89425e+08	1.74634e+08	1.50081e+08	0.859401	-0.218596	-0.185903	0.340207	0.536544	Not Regulated
Q9D0M5 _ Dynll2	Q9D0M5;D6RIN4	sp|Q9D0M5|DYL2_MOUSE Dynein light chain 2, cytoplasmic OS=Mus musculus OX=10090 GN=Dynll2 PE=1 SV=1;tr|D6RIN4|D6RIN4_MOUSE Dynein light chain OS=Mus musculus OX=10090 GN=Dynll2 PE=1 SV=1	12		3.9881e+09	3.50844e+09	4.06813e+09	4.63352e+09	5.25804e+09	3.82494e+09	1.15753e+09	3.67341e+09	4.04955e+09	3.47848e+09	0.85898	-0.219304	-0.186678	0.379329	0.572691	Not Regulated
Q6ZPJ3 _ Ube2o	Q6ZPJ3	sp|Q6ZPJ3|UBE2O_MOUSE (E3-independent) E2 ubiquitin-conjugating enzyme UBE2O OS=Mus musculus OX=10090 GN=Ube2o PE=1 SV=3	11		1.2168e+07	1.71072e+07	3.35194e+07	3.77115e+07	2.14697e+07	2.74982e+07	1.83049e+07	1.90152e+07	2.51265e+07	2.1572e+07	0.858534	-0.220053	-0.187499	0.823247	0.908758	Not Regulated
P49615 _ Cdk5	P49615;A0A0G2JDL3	sp|P49615|CDK5_MOUSE Cyclin-dependent-like kinase 5 OS=Mus musculus OX=10090 GN=Cdk5 PE=1 SV=1;tr|A0A0G2JDL3|A0A0G2JDL3_MOUSE Cyclin-dependent-like kinase 5 OS=Mus musculus OX=10090 GN=Cdk5 PE=1 SV=1	7		1.04631e+07	8.39275e+06	1.03671e+07	1.00827e+07	1.33995e+07	5.89633e+06	6.60842e+06	7.80453e+06	9.82642e+06	8.42719e+06	0.857605	-0.221614	-0.18921	0.349448	0.547401	Not Regulated
P68510 _ Ywhah	P68510	sp|P68510|1433F_MOUSE 14-3-3 protein eta OS=Mus musculus OX=10090 GN=Ywhah PE=1 SV=2	24		1.01845e+09	8.61037e+08	9.75566e+08	1.0297e+09	1.08798e+09	8.84809e+08	7.20014e+08	6.35288e+08	9.71189e+08	8.32022e+08	0.856705	-0.22313	-0.190872	0.337471	0.533781	Not Regulated
P51859 _ Hdgf	P51859;E0CYW7;E0CXA0	sp|P51859|HDGF_MOUSE Hepatoma-derived growth factor OS=Mus musculus OX=10090 GN=Hdgf PE=1 SV=2;tr|E0CYW7|E0CYW7_MOUSE Hepatoma-derived growth factor OS=Mus musculus OX=10090 GN=Hdgf PE=1 SV=1;tr|E0CXA0|E0CXA0_MOUSE Hepatoma-derived growth factor (Fragment)	3		5.45438e+06	2.58176e+06	2.55335e+06	5.53079e+06	5.71097e+06	4.36358e+06	3.03348e+06	702051	4.03007e+06	3.45252e+06	0.85669	-0.223154	-0.190898	0.470681	0.655246	Not Regulated
Q9WU28 _ Pfdn5	Q9WU28;E9PVG3;E9PZ62;E9Q5Q8;E9Q093;H7BWX1	sp|Q9WU28|PFD5_MOUSE Prefoldin subunit 5 OS=Mus musculus OX=10090 GN=Pfdn5 PE=1 SV=1;tr|E9PVG3|E9PVG3_MOUSE Prefoldin subunit 5 OS=Mus musculus OX=10090 GN=Pfdn5 PE=1 SV=1;tr|E9PZ62|E9PZ62_MOUSE Prefoldin subunit 5 OS=Mus musculus OX=10090 GN=Pfdn5 PE=1 SV	3		4.44217e+06	4.00983e+06	3.30099e+06	4.14153e+06	4.29125e+06	3.49502e+06	747511	5.07767e+06	3.97363e+06	3.40286e+06	0.856362	-0.223708	-0.191505	0.369272	0.563289	Not Regulated
Q8C0M9 _ Asrgl1	Q8C0M9	sp|Q8C0M9|ASGL1_MOUSE Isoaspartyl peptidase/L-asparaginase OS=Mus musculus OX=10090 GN=Asrgl1 PE=1 SV=1	12		7.00243e+07	6.52572e+07	6.34095e+07	6.35758e+07	6.028e+07	3.66235e+07	9.07854e+07	3.6816e+07	6.55667e+07	5.61262e+07	0.856017	-0.224288	-0.192141	0.335609	0.533707	Not Regulated
P97470 _ Ppp4c	P97470;A0A0U1RPR5;A0A0U1RQ12	sp|P97470|PP4C_MOUSE Serine/threonine-protein phosphatase 4 catalytic subunit OS=Mus musculus OX=10090 GN=Ppp4c PE=1 SV=2	3		4.62228e+06	7.88322e+06	6.71342e+06	6.31591e+06	6.90019e+06	5.27273e+06	3.82684e+06	5.84985e+06	6.38371e+06	5.4624e+06	0.855678	-0.22486	-0.192767	0.428543	0.616751	Not Regulated
B9EJA2 _ Cttnbp2	B9EJA2;D3Z1E3;D3Z551;F6Q1W8	sp|B9EJA2|CTTB2_MOUSE Cortactin-binding protein 2 OS=Mus musculus OX=10090 GN=Cttnbp2 PE=1 SV=2;tr|D3Z1E3|D3Z1E3_MOUSE Cortactin-binding protein 2 (Fragment) OS=Mus musculus OX=10090 GN=Cttnbp2 PE=1 SV=1	10		1.56278e+07	1.05622e+07	1.17797e+07	1.1843e+07	1.22977e+07	1.07825e+07	9.98643e+06	9.54991e+06	1.24532e+07	1.06541e+07	0.855535	-0.225102	-0.193033	0.373903	0.567594	Not Regulated
D3YZP9 _ Ccdc6	D3YZP9;F6SXB0;F7B4D5	sp|D3YZP9|CCDC6_MOUSE Coiled-coil domain-containing protein 6 OS=Mus musculus OX=10090 GN=Ccdc6 PE=1 SV=1	7		9.19532e+06	5.06769e+06	7.39659e+06	7.40987e+06	6.45731e+06	7.14272e+06	747511	1.05089e+07	7.26737e+06	6.21411e+06	0.85507	-0.225885	-0.193891	0.36412	0.559411	Not Regulated
Q61081 _ Cdc37	Q61081;A0A1L1STC0	sp|Q61081|CDC37_MOUSE Hsp90 co-chaperone Cdc37 OS=Mus musculus OX=10090 GN=Cdc37 PE=1 SV=1;tr|A0A1L1STC0|A0A1L1STC0_MOUSE Hsp90 co-chaperone Cdc37 (Fragment) OS=Mus musculus OX=10090 GN=Cdc37 PE=1 SV=1	4		9.63774e+06	8.08206e+06	9.02866e+06	7.43868e+06	7.37815e+06	6.61221e+06	5.91075e+06	9.32215e+06	8.54679e+06	7.30582e+06	0.854803	-0.226337	-0.194386	0.34097	0.536706	Not Regulated
Q9D7S7 _ Rpl22l1	Q9D7S7	sp|Q9D7S7|RL22L_MOUSE 60S ribosomal protein L22-like 1 OS=Mus musculus OX=10090 GN=Rpl22l1 PE=1 SV=1	4		4.92246e+07	4.06934e+07	3.93563e+07	4.6952e+07	5.52431e+07	6.82705e+07	1.06471e+07	1.64285e+07	4.40566e+07	3.76473e+07	0.854522	-0.226811	-0.194906	0.301757	0.498488	Not Regulated
P56387 _ Dynlt3	P56387	sp|P56387|DYLT3_MOUSE Dynein light chain Tctex-type 3 OS=Mus musculus OX=10090 GN=Dynlt3 PE=1 SV=1	4		4.77335e+07	5.00527e+07	5.08478e+07	5.44096e+07	4.50336e+07	4.35178e+07	5.17237e+07	3.31777e+07	5.07609e+07	4.33632e+07	0.854263	-0.227248	-0.195385	0.314921	0.514118	Not Regulated
Q61598 _ Gdi2	Q61598;A0A1Y7VL99;A0A1Y7VLG4	sp|Q61598|GDIB_MOUSE Rab GDP dissociation inhibitor beta OS=Mus musculus OX=10090 GN=Gdi2 PE=1 SV=1;tr|A0A1Y7VL99|A0A1Y7VL99_MOUSE Rab GDP dissociation inhibitor (Fragment) OS=Mus musculus OX=10090 GN=Gdi2 PE=1 SV=1	20		6.32183e+07	7.30562e+07	8.56794e+07	5.56109e+07	3.717e+07	6.09515e+07	5.57517e+07	8.32036e+07	6.93912e+07	5.92692e+07	0.854131	-0.22747	-0.195629	0.394392	0.586676	Not Regulated
Q8BX10 _ Pgam5	Q8BX10;A0A0G2JG95	sp|Q8BX10|PGAM5_MOUSE Serine/threonine-protein phosphatase PGAM5, mitochondrial OS=Mus musculus OX=10090 GN=Pgam5 PE=1 SV=1;tr|A0A0G2JG95|A0A0G2JG95_MOUSE Serine/threonine-protein phosphatase PGAM5, mitochondrial (Fragment) OS=Mus musculus OX=10090 GN=Pgam	13		4.10215e+07	6.93942e+07	3.63888e+07	5.61371e+07	4.62228e+07	8.18567e+07	1.05465e+07	3.46491e+07	5.07354e+07	4.33188e+07	0.853818	-0.227999	-0.196208	0.384412	0.577151	Not Regulated
A0A0N4SW73 _ Rab11fip5	A0A0N4SW73;Q8R361	tr|A0A0N4SW73|A0A0N4SW73_MOUSE Rab11 family-interacting protein 5 OS=Mus musculus OX=10090 GN=Rab11fip5 PE=1 SV=1;sp|Q8R361|RFIP5_MOUSE Rab11 family-interacting protein 5 OS=Mus musculus OX=10090 GN=Rab11fip5 PE=1 SV=2	11		1.04571e+07	1.06939e+07	1.27072e+07	1.59176e+07	1.03608e+07	1.25531e+07	9.01956e+06	1.05633e+07	1.2444e+07	1.06242e+07	0.853763	-0.228093	-0.196311	0.394017	0.586676	Not Regulated
Q9WTX5 _ Skp1	Q9WTX5;E9PUV4;E9Q3Q7	sp|Q9WTX5|SKP1_MOUSE S-phase kinase-associated protein 1 OS=Mus musculus OX=10090 GN=Skp1 PE=1 SV=3	13		7.93034e+07	9.27111e+07	8.89942e+07	1.00037e+08	7.60991e+07	6.29559e+07	9.4578e+07	7.45673e+07	9.02615e+07	7.70501e+07	0.853632	-0.228315	-0.196554	0.324521	0.522447	Not Regulated
Q99PV0 _ Prpf8	Q99PV0;B7ZC27	sp|Q99PV0|PRP8_MOUSE Pre-mRNA-processing-splicing factor 8 OS=Mus musculus OX=10090 GN=Prpf8 PE=1 SV=2	51		1.46347e+08	1.41964e+08	1.09239e+08	9.41367e+07	1.37031e+08	2.13857e+08	1.87981e+07	4.98045e+07	1.22922e+08	1.04873e+08	0.853166	-0.229102	-0.197417	0.300228	0.497626	Not Regulated
Q91X96 _ Rabif	Q91X96	sp|Q91X96|MSS4_MOUSE Guanine nucleotide exchange factor MSS4 OS=Mus musculus OX=10090 GN=Rabif PE=1 SV=1	2		1.10753e+07	1.3585e+07	8.2934e+06	1.08528e+07	1.10901e+07	8.28732e+06	1.17033e+07	6.24471e+06	1.09516e+07	9.33135e+06	0.852052	-0.230986	-0.199482	0.400561	0.59318	Not Regulated
Q6ZWZ4 _ Rpl36	Q6ZWZ4;P47964	tr|Q6ZWZ4|Q6ZWZ4_MOUSE 60S ribosomal protein L36 OS=Mus musculus OX=10090 GN=Rpl36 PE=1 SV=1;sp|P47964|RL36_MOUSE 60S ribosomal protein L36 OS=Mus musculus OX=10090 GN=Rpl36 PE=1 SV=2	11		5.24607e+08	5.38086e+08	5.54919e+08	5.75723e+08	6.08456e+08	6.63922e+08	1.54434e+08	4.4087e+08	5.48334e+08	4.66921e+08	0.851526	-0.231878	-0.200459	0.353956	0.550811	Not Regulated
P62774 _ Mtpn	P62774;A0A0J9YV46	sp|P62774|MTPN_MOUSE Myotrophin OS=Mus musculus OX=10090 GN=Mtpn PE=1 SV=2	5		3.88444e+07	2.98179e+07	4.09703e+07	3.23885e+07	3.78219e+07	1.89442e+07	4.41691e+07	1.99562e+07	3.55053e+07	3.02228e+07	0.851221	-0.232394	-0.201025	0.360939	0.557348	Not Regulated
P48722 _ Hspa4l	P48722;E0CY23;A0A0N4SVU2;A0A0N4SW76	sp|P48722|HS74L_MOUSE Heat shock 70 kDa protein 4L OS=Mus musculus OX=10090 GN=Hspa4l PE=1 SV=2;tr|E0CY23|E0CY23_MOUSE Heat shock 70 kDa protein 4L (Fragment) OS=Mus musculus OX=10090 GN=Hspa4l PE=1 SV=1	39		1.59813e+08	1.49932e+08	1.63605e+08	1.18675e+08	1.05538e+08	1.24966e+08	1.46453e+08	1.25895e+08	1.48006e+08	1.25713e+08	0.849378	-0.235521	-0.204453	0.336531	0.533741	Not Regulated
F6U6X3 _ Dyrk1a;Dyrk1b	F6U6X3;Q61214;Q9Z188;A9C477;A9C478	tr|F6U6X3|F6U6X3_MOUSE Dual-specificity tyrosine-phosphorylation-regulated kinase 1A OS=Mus musculus OX=10090 GN=Dyrk1a PE=1 SV=1;sp|Q61214|DYR1A_MOUSE Dual specificity tyrosine-phosphorylation-regulated kinase 1A OS=Mus musculus OX=10090 GN=Dyrk1a PE=1 SV	4		5.41033e+06	6.94135e+06	8.50262e+06	5.49359e+06	5.0803e+06	1.04308e+07	3.41427e+06	3.44104e+06	6.58697e+06	5.59159e+06	0.848887	-0.236356	-0.205367	0.357547	0.554214	Not Regulated
P49312 _ Hnrnpa1	P49312;Q5EBP8;V9GXF8	sp|P49312|ROA1_MOUSE Heterogeneous nuclear ribonucleoprotein A1 OS=Mus musculus OX=10090 GN=Hnrnpa1 PE=1 SV=2;tr|Q5EBP8|Q5EBP8_MOUSE Heterogeneous nuclear ribonucleoprotein A1 OS=Mus musculus OX=10090 GN=Hnrnpa1 PE=1 SV=1	12		6.65442e+07	9.46263e+07	9.37907e+07	7.25241e+07	6.01103e+07	7.97002e+07	7.84083e+07	5.96806e+07	8.18713e+07	6.94749e+07	0.848586	-0.236867	-0.205928	0.362916	0.559384	Not Regulated
D3Z1H8 _ Gltp	D3Z1H8;D3Z1H9;Q9JL62	tr|D3Z1H8|D3Z1H8_MOUSE Glycolipid transfer protein OS=Mus musculus OX=10090 GN=Gltp PE=1 SV=1;tr|D3Z1H9|D3Z1H9_MOUSE Glycolipid transfer protein OS=Mus musculus OX=10090 GN=Gltp PE=1 SV=1;sp|Q9JL62|GLTP_MOUSE Glycolipid transfer protein OS=Mus musculus OX=	2		5.96385e+06	5.57294e+06	6.74659e+06	4.17643e+06	4.18873e+06	4.38068e+06	4.80017e+06	5.68829e+06	5.61495e+06	4.76447e+06	0.848533	-0.236958	-0.206027	0.380967	0.573036	Not Regulated
Q8JZW5 _ Sh2d5	Q8JZW5;A2AM66	sp|Q8JZW5|SH2D5_MOUSE SH2 domain-containing protein 5 OS=Mus musculus OX=10090 GN=Sh2d5 PE=1 SV=3	16		5.6899e+07	4.90641e+07	4.01903e+07	4.94275e+07	6.16658e+07	4.29016e+07	1.71019e+07	4.42011e+07	4.88952e+07	4.14676e+07	0.848092	-0.237708	-0.206849	0.365665	0.560517	Not Regulated
W4VSN7 _ Gm3550;Rpl29	W4VSN7;Q5M8M8;P47915;A0A1L1SS27;A0A1L1SUN1;A0A1L1STJ3	tr|W4VSN7|W4VSN7_MOUSE 60S ribosomal protein L29 OS=Mus musculus OX=10090 GN=Gm3550 PE=3 SV=1;tr|Q5M8M8|Q5M8M8_MOUSE 60S ribosomal protein L29 OS=Mus musculus OX=10090 GN=Rpl29 PE=1 SV=1;sp|P47915|RL29_MOUSE 60S ribosomal protein L29 OS=Mus musculus OX=100	6		5.31972e+08	3.48552e+08	4.6225e+08	4.42006e+08	5.73727e+08	5.03699e+08	2.21081e+08	2.1483e+08	4.46195e+08	3.78334e+08	0.847913	-0.238012	-0.207182	0.358316	0.554878	Not Regulated
O88737 _ Bsn	O88737;V9GX98	sp|O88737|BSN_MOUSE Protein bassoon OS=Mus musculus OX=10090 GN=Bsn PE=1 SV=4	67		1.0089e+08	8.76254e+07	9.92204e+07	7.7908e+07	7.87901e+07	9.69507e+07	6.94895e+07	6.46797e+07	9.1411e+07	7.74775e+07	0.847573	-0.23859	-0.207816	0.318736	0.518265	Not Regulated
Q9JJU8 _ Sh3bgrl	Q9JJU8	sp|Q9JJU8|SH3L1_MOUSE SH3 domain-binding glutamic acid-rich-like protein OS=Mus musculus OX=10090 GN=Sh3bgrl PE=1 SV=1	8		9.82403e+06	7.40324e+06	7.59414e+06	1.14252e+07	1.00152e+07	1.13016e+07	1.71278e+06	7.67099e+06	9.06165e+06	7.67516e+06	0.846994	-0.239577	-0.208897	0.375567	0.569126	Not Regulated
Q99MN1 _ Kars	Q99MN1;Q8R2P8	sp|Q99MN1|SYK_MOUSE Lysine--tRNA ligase OS=Mus musculus OX=10090 GN=Kars PE=1 SV=1;tr|Q8R2P8|Q8R2P8_MOUSE Lysine--tRNA ligase OS=Mus musculus OX=10090 GN=Kars PE=1 SV=1	5		4.08559e+06	3.53675e+06	4.88993e+06	3.19164e+06	2.82826e+06	4.85717e+06	2.79759e+06	2.81255e+06	3.92598e+06	3.32389e+06	0.846641	-0.240178	-0.209557	0.362946	0.559384	Not Regulated
Q8BW96 _ Camk1d	Q8BW96	sp|Q8BW96|KCC1D_MOUSE Calcium/calmodulin-dependent protein kinase type 1D OS=Mus musculus OX=10090 GN=Camk1d PE=1 SV=2	6		6.31047e+06	5.14778e+06	7.38563e+06	6.02765e+06	5.94655e+06	6.3967e+06	6.2494e+06	2.46416e+06	6.21788e+06	5.2642e+06	0.846624	-0.240207	-0.209588	0.370125	0.564033	Not Regulated
O08539 _ Bin1	O08539;Q6P1B9;A0A3Q4EBK4;A0A3Q4EBR8	sp|O08539|BIN1_MOUSE Myc box-dependent-interacting protein 1 OS=Mus musculus OX=10090 GN=Bin1 PE=1 SV=1;tr|Q6P1B9|Q6P1B9_MOUSE Bin1 protein OS=Mus musculus OX=10090 GN=Bin1 PE=1 SV=1;tr|A0A3Q4EBK4|A0A3Q4EBK4_MOUSE Myc box-dependent-interacting protein 1 OS	14		3.08657e+07	2.89121e+07	2.7889e+07	1.80793e+07	2.01942e+07	3.97599e+07	1.62897e+07	1.32757e+07	2.64365e+07	2.23799e+07	0.846552	-0.24033	-0.209722	0.376869	0.570169	Not Regulated
[truncated: 616 more rows]

## Sheet: 2_TMV_TMA
Accession	Protein.IDs	Fasta.headers	Razor...unique.peptides	Potential.contaminant	TMV_2	TMV_3	TMV_4	TMV_5	TMA_1	TMA_3	TMA_4	TMA_5	mean_TMV	mean_TMA	Ratio_TMA/TMV	log2Ratio	zscore	pval_Limma	qval_Limma	Sign_zscore_qval_Limma
[truncated: 1,547 more rows]

## Sheet: 3_RM_TMA
Accession	Protein.IDs	Fasta.headers	Razor...unique.peptides	Potential.contaminant	RM_1	RM_2	RM_3	RM_4	TMA_1	TMA_3	TMA_4	TMA_5	mean_RM	mean_TMA	Ratio_TMA/RM	log2Ratio	zscore	pval_Limma	qval_Limma	Sign_zscore_qval_Limma
[truncated: 1,668 more rows]

[truncated: 5 more sheets: 4_RF_TFV, 5_TFV_TFA, 6_RF_TFA, 7_TMA_TFA, TotalList Identifications 1%FDR]
