# Supplementary material for: Translational profiling identifies sex-specific metabolic and epigenetic reprogramming of cortical microglia/macrophages in APPPS1-21 mice with an antibiotic-perturbed-microbiome
Source: Mol Neurodegener. 2023 Dec 16;18:95. doi: 10.1186/s13024-023-00668-7 (PMC10725591; doi:10.1186/s13024-023-00668-7)
Supplement: Supplementary file 3 — Additional file 3. [file 13024_2023_668_MOESM3_ESM.xlsx]

## Sheet: RM-TMV (TMV-Up)
	GO_term	description	FDR value	p-value	NegativeLOG10 pVal		Genes
	GO Process	cellular protein metabolic process	0.00011	8.1e-08	7.09151		Rps11|Rpl10|Rps26|Coprs|Pdk2|Spag9|Prkca|Rock1|Prkcb|Prkce|Prkcg|Rpl23|Rpl10l|Rps24
	GO Process	organonitrogen compound metabolic process	0.00012	1.8e-07	6.74473		Rps11|Rpl10|Pde1b|Rps26|Gad2|Coprs|Pdk2|Spag9|Prkca|Rock1|Prkcb|Prkce|Prkcg|Rpl23|Rpl10l|Rps24
	GO Process	peptidyl-serine phosphorylation	0.00024	9.96e-07	6.00174		Pdk2|Prkca|Prkcb|Prkce|Prkcg
	GO Process	translation	0.00024	5.34e-07	6.27246		Rps11|Rpl10|Rps26|Rpl23|Rpl10l|Rps24
	GO Process	intracellular signal transduction	0.00032	1.84e-06	5.73518		Atp2a2|Pdk2|Spag9|Cdc42|Prkca|Rock1|Prkcb|Prkce|Prkcg
	GO Process	histone H3-T6 phosphorylation	0.00068	5.68e-06	5.24565		Prkca|Prkcb
	GO Process	protein phosphorylation	0.00093	8.48e-06	5.0716		Pdk2|Spag9|Prkca|Rock1|Prkcb|Prkce|Prkcg
	GO Process	response to organonitrogen compound	0.0015	1.51e-05	4.82102		Pde1b|Atp2a2|Pdk2|Rock1|Prkce|Prkcg|Rpl23
	GO Process	positive regulation of intracellular signal transduction	0.0022	2.32e-05	4.63451		Spag9|Cdc42|Prkca|Rock1|Prkcb|Prkce|Rpl23
	GO Process	response to drug	0.0022	2.3e-05	4.63827		Pde1b|Gad2|Prkca|Prkcb|Prkce|Prkcg|Slc25a12
	GO Component	cytosol	1.14e-09	6.73e-12	11.172		Rps11|Rpl10|Rps26|Gad2|Coprs|Pdk2|Spag9|Cdc42|Prkca|Prkcb|Prkce|Pitpnm1|Prkcg|Rpl23|Rpl10l|Kif1a|Pitpna|Rps24
	GO Component	cytosolic ribosome	9.35e-08	1.1e-09	8.95861		Rps11|Rpl10|Rps26|Rpl23|Rpl10l|Rps24
	GO Component	ribosomal subunit	1.29e-06	2.28e-08	7.64207		Rps11|Rpl10|Rps26|Rpl23|Rpl10l|Rps24
	GO Component	cytoplasm	1.29e-06	2.32e-08	7.63451		Rps11|Rpl10|Pde1b|Rps26|Gad2|Atp2a2|Coprs|Pdk2|Spag9|Cdc42|Prkca|Rock1|Prkcb|Prkce|Pitpnm1|Prkcg|Rpl23|Rpl10l|Kif1a|Pitpna|Slc25a12|Rps24
	GO Component	ribonucleoprotein complex	1.28e-05	4.52e-07	6.34486		Rps11|Rpl10|Rps26|Rock1|Pitpnm1|Rpl23|Rpl10l|Rps24
	GO Component	intracellular non-membrane-bounded organelle	0.00024	1.29e-05	4.88941		Rps11|Rpl10|Rps26|Spag9|Cdc42|Rock1|Prkcb|Prkce|Pitpnm1|Rpl23|Rpl10l|Kif1a|Rps24
	GO Component	cytosolic small ribosomal subunit	0.00024	1.11e-05	4.95468		Rps11|Rps26|Rps24
	GO Component	intracellular organelle	0.00048	3.23e-05	4.4908		Rps11|Rpl10|Rps26|Gad2|Atp2a2|Coprs|Pdk2|Spag9|Cdc42|Prkca|Rock1|Prkcb|Prkce|Pitpnm1|Prkcg|Rpl23|Rpl10l|Kif1a|Slc25a12|Rps24
	GO Component	cytosolic large ribosomal subunit	0.00048	3.13e-05	4.50446		Rpl10|Rpl23|Rpl10l
	GO Component	cell	0.00065	4.94e-05	4.30627		Rps11|Rpl10|Pde1b|Rps26|Gad2|Atp2a2|Coprs|Pdk2|Spag9|Cdc42|Prkca|Rock1|Prkcb|Prkce|Pitpnm1|Prkcg|Rpl23|Rpl10l|Kif1a|Pitpna|Slc25a12|Rps24
	GO Function	protein kinase C activity	7.56e-07	3.55e-09	8.44977		Prkca|Prkcb|Prkce|Prkcg
	GO Function	structural constituent of ribosome	9.19e-07	8.63e-09	8.06399		Rps11|Rpl10|Rps26|Rpl23|Rpl10l|Rps24
	GO Function	binding	1.29e-05	1.82e-07	6.73993		Rps11|Rpl10|Pde1b|Rps26|Gad2|Atp2a2|Coprs|Pdk2|Spag9|Cdc42|Prkca|Rock1|Prkcb|Prkce|Pitpnm1|Prkcg|Rpl23|Rpl10l|Kif1a|Pitpna|Slc25a12|Rps24
	GO Function	heterocyclic compound binding	2.23e-05	4.19e-07	6.37779		Rps11|Rpl10|Rps26|Gad2|Atp2a2|Pdk2|Cdc42|Prkca|Rock1|Prkcb|Prkce|Prkcg|Rpl23|Rpl10l|Kif1a|Pitpna
	GO Function	organic cyclic compound binding	2.23e-05	5.18e-07	6.28567		Rps11|Rpl10|Rps26|Gad2|Atp2a2|Pdk2|Cdc42|Prkca|Rock1|Prkcb|Prkce|Prkcg|Rpl23|Rpl10l|Kif1a|Pitpna
	GO Function	structural molecule activity	2.61e-05	7.34e-07	6.1343		Rps11|Rpl10|Rps26|Spag9|Rpl23|Rpl10l|Rps24
	GO Function	anion binding	4.21e-05	1.38e-06	5.86012		Gad2|Atp2a2|Pdk2|Cdc42|Prkca|Rock1|Prkcb|Prkce|Pitpnm1|Prkcg|Kif1a|Pitpna
	GO Function	purine ribonucleotide binding	7.76e-05	2.91e-06	5.53611		Atp2a2|Pdk2|Cdc42|Prkca|Rock1|Prkcb|Prkce|Prkcg|Kif1a|Pitpna
	GO Function	protein serine/threonine kinase activity	7.76e-05	3.45e-06	5.46218		Pdk2|Prkca|Rock1|Prkcb|Prkce|Prkcg
	GO Function	small molecule binding	8.85e-05	4.99e-06	5.3019		Gad2|Atp2a2|Pdk2|Cdc42|Prkca|Rock1|Prkcb|Prkce|Prkcg|Kif1a|Pitpna
	KEGG Pathways	Fc gamma R-mediated phagocytosis	2.26e-06	2.24e-08	7.64975		Cdc42|Prkca|Prkcb|Prkce|Prkcg
	KEGG Pathways	MicroRNAs in cancer	5.4e-06	2.57e-07	6.59007		Prkca|Rock1|Prkcb|Prkce|Prkcg
	KEGG Pathways	Leukocyte transendothelial migration	5.4e-06	1.07e-07	6.97062		Cdc42|Prkca|Rock1|Prkcb|Prkcg
	KEGG Pathways	Vascular smooth muscle contraction	5.4e-06	1.59e-07	6.7986		Prkca|Rock1|Prkcb|Prkce|Prkcg
	KEGG Pathways	Sphingolipid signaling pathway	5.4e-06	1.31e-07	6.88273		Prkca|Rock1|Prkcb|Prkce|Prkcg
	KEGG Pathways	VEGF signaling pathway	6.69e-06	3.98e-07	6.40012		Cdc42|Prkca|Prkcb|Prkcg
	KEGG Pathways	Calcium signaling pathway	1.33e-05	9.2e-07	6.03621		Pde1b|Atp2a2|Prkca|Prkcb|Prkcg
	KEGG Pathways	Proteoglycans in cancer	1.7e-05	1.49e-06	5.82681		Cdc42|Prkca|Rock1|Prkcb|Prkcg
	KEGG Pathways	Focal adhesion	1.7e-05	1.35e-06	5.86967		Cdc42|Prkca|Rock1|Prkcb|Prkcg
	KEGG Pathways	GABAergic synapse	1.89e-05	1.87e-06	5.72816		Gad2|Prkca|Prkcb|Prkcg
1	Reactome Pathways	DAG and IP3 signaling	0.00017	1.31e-06	5.88273		Pde1b|Prkce|Prkcg
2	Reactome Pathways	Hemostasis	0.00045	6.79e-06	5.16813		Pde1b|Atp2a2|Cdc42|Prkcb|Prkce|Prkcg
3	Reactome Pathways	Disinhibition of SNARE formation	0.00062	1.42e-05	4.84771		Prkcb|Prkcg
4	Reactome Pathways	Platelet activation, signaling and aggregation	0.0031	9.41e-05	4.02641		Cdc42|Prkcb|Prkce|Prkcg
5	Reactome Pathways	WNT5A-dependent internalization of FZD4	0.0031	9.88e-05	4.00524		Prkcb|Prkcg
6	Reactome Pathways	VEGFA-VEGFR2 Pathway	0.0031	9.55e-05	4.02		Cdc42|Rock1|Prkcb
7	Reactome Pathways	Trafficking of GluR2-containing AMPA receptors	0.0031	0.00011	3.95861		Prkcb|Prkcg
8	Reactome Pathways	Calmodulin induced events	0.0031	0.00018	3.74473		Pde1b|Prkcg
9	Reactome Pathways	Myogenesis	0.0033	0.0003	3.52288		Spag9|Cdc42
10	Reactome Pathways	CDO in myogenesis	0.0033	0.0003	3.52288		Spag9|Cdc42
11	Reactome Pathways	Signaling by Receptor Tyrosine Kinases	0.0035	0.00042	3.37675		Cdc42|Rock1|Prkcb|Prkce
12	Reactome Pathways	EPHB-mediated forward signaling	0.0041	0.00059	3.22915		Cdc42|Rock1
13	Reactome Pathways	Transmission across Chemical Synapses	0.0057	0.00086	3.0655		Gad2|Prkcb|Prkcg
14	Reactome Pathways	Platelet homeostasis	0.0142	0.0027	2.56864		Pde1b|Atp2a2
15	Reactome Pathways	Fcgamma receptor (FCGR) dependent phagocytosis	0.0142	0.0026	2.58503		Cdc42|Prkce
16	Reactome Pathways	Signal Transduction	0.0322	0.0076	2.11919		Pde1b|Pdk2|Cdc42|Rock1|Prkcb|Prkce|Prkcg
17	Reactome Pathways	Developmental Biology	0.0408	0.0099	2.00436		Spag9|Cdc42|Rock1

## Sheet: RM-TMV (TMV-Down)
	GO_term	description	FDR value	p-value	NegativeLOG10 pVal		Genes
1	GO Component	synapse	2.05e-06	1.11e-08	7.95468		Atp6v0d1|Vdac2|Fabp5|Fkbp1a|Palm|Camk2n1|Wdr7|Vdac1|Prrt2|Vdac3
2	GO Component	synaptic vesicle	2.24e-06	2.43e-08	7.61439		Atp6v0d1|Vdac2|Wdr7|Vdac1|Prrt2|Vdac3
3	GO Component	presynapse	6.83e-06	1.48e-07	6.82974		Atp6v0d1|Vdac2|Fkbp1a|Wdr7|Vdac1|Prrt2|Vdac3
4	GO Component	pore complex	2.54e-05	8.24e-07	6.08407		Vdac2|Vdac1|Vdac3
5	GO Component	cytoplasm	0.00023	8.64e-06	5.06349		Atp6v0d1|Cmpk2|Vdac2|Fabp5|Ppid|Padi2|Dctn5|Fkbp1a|Palm|Aldh1b1|Vapb|Fabp3|Wdr7|Ermn|Vdac1|Calm1|Tmsb4x|Tpm1|Prrt2|Vdac3
6	GO Component	organelle	0.001	4.94e-05	4.30627		Atp6v0d1|Cmpk2|Vdac2|Fabp5|Ppid|Padi2|Dctn5|Fkbp1a|Palm|Aldh1b1|Camk2n1|Vapb|Wdr7|Ermn|Vdac1|Calm1|Tmsb4x|Tpm1|Prrt2|Vdac3
7	GO Component	myelin sheath	0.001	5.68e-05	4.24565		Vdac2|Ermn|Vdac1|Calm1
8	GO Component	axon	0.001	5.54e-05	4.25649		Atp6v0d1|Fkbp1a|Palm|Ermn|Calm1|Prrt2
9	GO Component	intracellular	0.001	6.39e-05	4.1945		Atp6v0d1|Cmpk2|Vdac2|Fabp5|Ppid|Padi2|Dctn5|Fkbp1a|Palm|Aldh1b1|Camk2n1|Vapb|Fabp3|Wdr7|Ermn|Vdac1|Calm1|Tmsb4x|Tpm1|Prrt2|Vdac3
10	GO Component	postsynaptic density	0.0019	0.00014	3.85387		Fabp5|Palm|Camk2n1|Prrt2
1	GO Function	porin activity	1.22e-05	7.19e-08	7.14327		Vdac2|Vdac1|Vdac3
2	GO Function	voltage-gated anion channel activity	5.91e-05	6.95e-07	6.15802		Vdac2|Vdac1|Vdac3
3	GO Function	FK506 binding	0.0035	9.88e-05	4.00524		Ppid|Fkbp1a
4	GO Function	ion channel binding	0.0066	0.00027	3.56864		Fkbp1a|Vdac1|Calm1
5	GO Function	peptidyl-prolyl cis-trans isomerase activity	0.0099	0.00052	3.284		Ppid|Fkbp1a
6	GO Function	Hsp70 protein binding	0.0115	0.001	3		Ppid|Fkbp1a
7	GO Function	estrogen receptor binding	0.0115	0.001	3		Ppid|Padi2
8	GO Function	protein binding	0.0115	0.00087	3.06048		Fabp5|Ppid|Padi2|Fkbp1a|Palm|Camk2n1|Vapb|Fabp3|Ermn|Vdac1|Calm1|Tmsb4x|Tpm1|Prrt2
9	GO Function	fatty acid binding	0.0115	0.0008	3.09691		Fabp5|Fabp3
10	GO Function	binding	0.0171	0.0018	2.74473		Atp6v0d1|Cmpk2|Vdac2|Fabp5|Ppid|Padi2|Fkbp1a|Palm|Camk2n1|Vapb|Fabp3|Ermn|Vdac1|Calm1|Tmsb4x|Tpm1|Prrt2|Vdac3
1	KEGG Pathways	Cholesterol metabolism	1.42e-05	1.94e-07	6.7122		Vdac2|Vapb|Vdac1|Vdac3
2	KEGG Pathways	Cellular senescence	2.62e-05	7.19e-07	6.14327		Vdac2|Ppid|Vdac1|Calm1|Vdac3
3	KEGG Pathways	Necroptosis	0.00045	1.85e-05	4.73283		Vdac2|Ppid|Vdac1|Vdac3
4	KEGG Pathways	cGMP-PKG signaling pathway	0.00045	2.13e-05	4.67162		Vdac2|Vdac1|Calm1|Vdac3
5	KEGG Pathways	Calcium signaling pathway	0.00045	3.04e-05	4.51713		Vdac2|Vdac1|Calm1|Vdac3
6	KEGG Pathways	Parkinson's disease	0.0044	0.00036	3.4437		Vdac2|Vdac1|Vdac3
7	KEGG Pathways	NOD-like receptor signaling pathway	0.0061	0.00059	3.22915		Vdac2|Vdac1|Vdac3
8	KEGG Pathways	Huntington's disease	0.0073	0.00086	3.0655		Vdac2|Vdac1|Vdac3
9	KEGG Pathways	Ferroptosis	0.0073	0.0008	3.09691		Vdac2|Vdac3
10	KEGG Pathways	HTLV-I infection	0.0175	0.0024	2.61979		Vdac2|Vdac1|Vdac3
1	Reactome Pathways	Triglyceride catabolism	0.0096	7.35e-05	4.13371		Fabp5|Fabp3
2	Reactome Pathways	Smooth Muscle Contraction	0.0168	0.00028	3.55284		Calm1|Tpm1
3	Reactome Pathways	Ub-specific processing proteases	0.0169	0.00052	3.284		Vdac2|Vdac1|Vdac3

## Sheet: RF-TFV (TFV-Up)
	GO_term	description	FDR value	p-value	NegativeLOG10 pVal		Genes
	GO Process	actin filament organization	0.0054	7.64e-06	5.11691		Cap2|Flna|Sirpa|Cap1
	GO Process	regulation of adenylate cyclase activity	0.0392	0.0002	3.69897		Cap2|Cap1
	GO Process	hindbrain development	0.0392	0.00021	3.67778		Flna|Cbln1|Ptn
	GO Process	actin polymerization or depolymerization	0.0427	0.00042	3.37675		Cap2|Cap1
	GO Process	heterophilic cell-cell adhesion via plasma membrane cell adhesion molecules	0.0447	0.00063	3.20066		Cbln1|Cadm3
	GO Component	cortical cytoskeleton	0.004	2.69e-05	4.57025		Cap2|Flna|Cap1
	GO Component	cortical actin cytoskeleton	0.0481	0.00065	3.18709		Cap2|Cap1
	GO Component	plasma membrane	0.0481	0.00068	3.16749		Cap2|Slc2a3|Flna|Cbln1|Chl1|Sirpa|Cap1|Cadm3|Tbc1d10b
	GO Function	adenylate cyclase binding	0.0065	4.51e-05	4.34582		Cap2|Cap1
	GO Function	protein binding	0.0065	7.09e-05	4.14935		Cap2|Sub1|Slc2a3|Flna|Cbln1|Chl1|Ptn|Sirpa|Cap1|Top1|Cadm3|Tbc1d10b
	GO Function	enzyme binding	0.0138	0.00029	3.5376		Cap2|Slc2a3|Flna|Chl1|Ptn|Cap1|Tbc1d10b
1	Reactome Pathways	Cell junction organization	0.0394	0.00088	3.05552		Flna|Cadm3

## Sheet: RF-TFV (TFV-Down)
	GO_term	description	FDR value	p-value	NegativeLOG10 pVal		Genes
1	GO Process	peptide biosynthetic process	1.21e-48	7.45e-52	51.1278		Rps11|Rps5|Rps9|Rps18|Rpl10|Gnb2l1|Rpl24|Etf1|Rps14|Rps26|Eif6|Rps3a1|Rps3|Rps4x|Rps29|Rpl10a|Rps23|Rps15|Rpl26|Rps7|Rpl17|Rps17|Rpl35|Rps2|Rps8|Rps6|Rpl10l|Rpl38|Rpl18|Rps16|Rps19|Dmd|Rps28|Rpl22|Rps15a|Rps20|Rpl27a|Rps24|Rps13|Rps27
2	GO Process	translation	6.7e-48	8.24e-51	50.0841		Rps11|Rps5|Rps9|Rps18|Rpl10|Gnb2l1|Rpl24|Etf1|Rps14|Rps26|Eif6|Rps3a1|Rps3|Rps4x|Rps29|Rpl10a|Rps23|Rps15|Rpl26|Rps7|Rpl17|Rps17|Rpl35|Rps2|Rps8|Rps6|Rpl10l|Rpl38|Rpl18|Rps16|Rps19|Rps28|Rpl22|Rps15a|Rps20|Rpl27a|Rps24|Rps13|Rps27
3	GO Process	organonitrogen compound biosynthetic process	4.53e-32	1.67e-34	33.7773		Rps11|Rps5|Rps9|Rps18|Rpl10|Gnb2l1|Rpl24|Etf1|Rps14|Rps26|Eif6|Rps3a1|Acan|Rps3|Rps4x|Uggt1|Rps29|Rpl10a|Rps23|Rps15|Rpl26|Rps7|Rpl17|Rps17|Rpl35|Rps2|Rps8|Rps6|Rpl10l|Rpl38|Rpl18|Rps16|Rps19|Dmd|Rps28|Rpl22|Rps15a|Rps20|Rpl27a|Rps24|Rps13|Rps27
4	GO Process	ribosome biogenesis	1.72e-25	7.39e-28	27.1314		Rps5|Rps18|Rpl10|Rpl24|Rps14|Pa2g4|Eif6|Rpl10a|Rps15|Rpl26|Rps7|Rps17|Rpl35|Rps2|Rps8|Rps6|Rpl10l|Rpl38|Rps16|Rps19|Rps28|Rps10|Rps24|Rps27
5	GO Process	cytoplasmic translation	2.44e-23	1.2e-25	24.9208		Rpl24|Rps26|Rps3a1|Rps3|Rps29|Rpl10a|Rps23|Rpl26|Rps7|Rps2|Rpl38|Rpl18|Rps28|Rpl22|Rps20|Rpl27a
6	GO Process	ribonucleoprotein complex biogenesis	4.89e-23	2.71e-25	24.567		Rps5|Rps18|Rpl10|Rpl24|Rps14|Pa2g4|Eif6|Rpl10a|Rps23|Rps15|Rpl26|Rps7|Rps17|Rpl35|Rps2|Rps8|Rps6|Rpl10l|Rpl38|Rps16|Rps19|Rps28|Rps10|Rps24|Rps27
7	GO Process	ribosomal small subunit biogenesis	3.95e-20	2.43e-22	21.6144		Rps5|Rps14|Rps15|Rps7|Rps17|Rps2|Rps8|Rps6|Rpl38|Rps16|Rps19|Rps28|Rps10|Rps24|Rps27
8	GO Process	ribosome assembly	2.79e-19	1.89e-21	20.7235		Rps5|Rpl10|Rpl24|Rps14|Eif6|Rps15|Rps17|Rps2|Rpl10l|Rpl38|Rps19|Rps28|Rps10|Rps27
9	GO Process	cellular macromolecule biosynthetic process	4.05e-18	2.99e-20	19.5243		Rps11|Rps5|Rps9|Rps18|Rpl10|Gnb2l1|Rpl24|Etf1|Rps14|Rps26|Pa2g4|Eif6|Rps3a1|Acan|Rps3|Rps4x|Uggt1|Rps29|Rpl10a|Rps23|Rps15|Rpl26|Rps7|Rpl17|Rps17|Rpl35|Naca|Rps2|Rps8|Rps6|Rpl10l|Rpl38|Rpl18|Rps16|Rps19|Rps28|Rpl22|Rps15a|Rps20|Rpl27a|Rps24|Rps13|Rps27
10	GO Process	cellular nitrogen compound biosynthetic process	3.34e-17	2.88e-19	18.5406		Rps11|Rps5|Rps9|Rps18|Rpl10|Gnb2l1|Rpl24|Etf1|Rps14|Rps26|Pa2g4|Eif6|Rps3a1|Rps3|Rps4x|Rps29|Rpl10a|Rps23|Rps15|Rpl26|Rps7|Rpl17|Rps17|Rpl35|Naca|Rps2|Rps8|Rps6|Rpl10l|Rpl38|Rpl18|Rps16|Rps19|Dmd|Rps28|Rpl22|Rps15a|Rps20|Rpl27a|Rps24|Rps13|Rps27
1	GO Component	cytosolic ribosome	3.06e-60	1.19e-62	61.9245		Rps11|Rps5|Rps9|Rps18|Rpl10|Rpl24|Rps14|Rps26|Rps3a1|Rps3|Rps4x|Rps29|Rpl10a|Rps23|Rps15|Rpl26|Rps7|Rpl17|Rps17|Rpl35|Rps2|Rps8|Rps6|Rpl10l|Rpl38|Rpl18|Rps16|Rps19|Rps28|Rps10|Rpl22|Rps15a|Rps20|Rpl27a|Rps24|Rps13|Rps27
2	GO Component	ribosomal subunit	3.8e-55	2.96e-57	56.5287		Rps11|Rps5|Rps9|Rps18|Rpl10|Gnb2l1|Rpl24|Rps14|Rps26|Rps3a1|Rps3|Rps4x|Rps29|Rpl10a|Rps23|Rps15|Rpl26|Rps7|Rpl17|Rps17|Rpl35|Rps2|Rps8|Rps6|Rpl10l|Rpl38|Rpl18|Rps16|Rps19|Rps28|Rps10|Rpl22|Rps15a|Rps20|Rpl27a|Rps24|Rps13|Rps27
3	GO Component	ribosome	1e-54	1.17e-56	55.9318		Rps11|Rps5|Rps9|Rps18|Rpl10|Gnb2l1|Rpl24|Rps14|Rps26|Rps3a1|Rps3|Rps4x|Rps29|Rpl10a|Rps23|Rps15|Rpl26|Rps7|Rpl17|Rps17|Rpl35|Rps2|Rps8|Rps6|Rpl10l|Rpl38|Rpl18|Rps16|Rps19|Dmd|Rps28|Rps10|Rpl22|Rps15a|Rps20|Rpl27a|Rps24|Rps13|Rps27
4	GO Component	cytosolic small ribosomal subunit	4.67e-47	7.26e-49	48.1391		Rps11|Rps5|Rps9|Rps18|Rps14|Rps26|Rps3a1|Rps3|Rps4x|Rps29|Rps23|Rps15|Rps7|Rps17|Rps2|Rps8|Rps6|Rps16|Rps19|Rps28|Rps10|Rps15a|Rps20|Rps24|Rps13|Rps27
5	GO Component	small ribosomal subunit	2.88e-44	5.6e-46	45.2518		Rps11|Rps5|Rps9|Rps18|Gnb2l1|Rps14|Rps26|Rps3a1|Rps3|Rps4x|Rps29|Rps23|Rps15|Rps7|Rps17|Rps2|Rps8|Rps6|Rps16|Rps19|Rps28|Rps10|Rps15a|Rps20|Rps24|Rps13|Rps27
6	GO Component	ribonucleoprotein complex	1.8e-39	4.21e-41	40.3757		Rps11|Rps5|Rps9|Rps18|Rpl10|Gnb2l1|Drg1|Rpl24|Rps14|Rps26|Pa2g4|Eif6|Rps3a1|Rps3|Rps4x|Rps29|Rpl10a|Rps23|Rps15|Rpl26|Rps7|Rpl17|Rps17|Rpl35|Rps2|Rps8|Rps6|Rpl10l|Rpl38|Rpl18|Rps16|Rps19|Dmd|Rps28|Rps10|Rpl22|Rps15a|Rps20|Rpl27a|Rps24|Rps13|Rps27
7	GO Component	intracellular non-membrane-bounded organelle	3.52e-25	9.58e-27	26.0186		Dbt|Rps11|Rps5|Rps9|Rps18|Rpl10|Gnb2l1|Rpl24|Rps14|Rps26|Pa2g4|Eif6|Rps3a1|Rps3|Rps4x|Acta1|Myo6|Rps29|Coro2b|Rpl10a|Rps23|S100a1|Rps15|Rpl26|Rps7|Actg2|Rpl17|Rps17|Rpl35|Zc3h15|Actc1|Rps2|Prkce|Sorbs1|Rps8|Rps6|Rpl10l|Rpl38|Rpl18|Coro2a|Tmod1|Rps16|Rps19|Calm1|Dmtn|Dmd|Rps28|Rps10|Rpl22|Rps15a|Rps20|Rpl27a|Rps24|Rps13|Rps27
8	GO Component	cytosol	1.41e-20	4.93e-22	21.3072		Rps11|Rps5|Rps9|Rps18|Rpl10|Gipc1|Gnb2l1|Drg1|Rpl24|Rps14|Rps26|Eif6|Rps3a1|Rps3|Rps4x|Rps29|Serbp1|Rpl10a|Rps23|Rps15|Rpl26|Rps7|Rpl17|Rps17|Rpl35|Zc3h15|Rps2|Prkce|Sorbs1|Rps8|Rps6|Rpl10l|Rpl38|Rpl18|Rps16|Rps19|Calm1|Dmtn|Rps28|Rps10|Rpl22|Rps15a|Rps20|Rpl27a|Rps24|Rps13|Hdlbp|Rps27
9	GO Component	protein-containing complex	9.67e-20	3.76e-21	20.4248		Rps11|Rps5|Rps9|Rps18|Rpl10|Gnb2l1|Drg1|Traf3|Pdcd6|Rpl24|Rps14|Rps26|Pa2g4|Eif6|Rps3a1|Rps3|Rps4x|Acta1|Myo6|Uggt1|Rps29|Rpl10a|Rps23|Rps15|Rpl26|Rps7|Actg2|Rpl17|Rps17|Rpl35|Naca|Rps2|Sorbs1|Rps8|Rps6|Rpl10l|Rpl38|Rpl18|Coro2a|Tmod1|Rps16|Rps19|Calm1|Dmd|Rps28|Rps10|Rpl22|Rps15a|Rps20|Rpl27a|Rps24|Rps13|Hdlbp|Rps27
10	GO Component	polysome	4.4e-19	1.88e-20	19.7258		Drg1|Rpl24|Rps26|Rps3|Rps4x|Rps29|Rpl10a|Rps23|Rpl17|Rps6|Rpl10l|Rpl38|Rpl18|Rps28
1	GO Function	structural constituent of ribosome	2.8e-55	1.18e-57	56.9281		Rps11|Rps5|Rps9|Rps18|Rpl10|Rpl24|Rps14|Rps26|Rps3a1|Rps3|Rps4x|Rps29|Rpl10a|Rps23|Rps15|Rpl26|Rps7|Rpl17|Rps17|Rpl35|Rps2|Rps8|Rps6|Rpl10l|Rpl38|Rpl18|Rps16|Rps19|Rps28|Rps10|Rpl22|Rps15a|Rps20|Rpl27a|Rps24|Rps13|Rps27
2	GO Function	structural molecule activity	6.65e-40	5.59e-42	41.2526		Rps11|Rps5|Rps9|Rps18|Rpl10|Rpl24|Rps14|Rps26|Rps3a1|Acan|Rps3|Rps4x|Rps29|Rpl10a|Rps23|Rps15|Rpl26|Rps7|Rpl17|Rps17|Rpl35|Rps2|Rps8|Rps6|Rpl10l|Rpl38|Rpl18|Rps16|Rps19|Dmd|Rps28|Rps10|Rpl22|Rps15a|Rps20|Rpl27a|Rps24|Rps13|Rps27
3	GO Function	RNA binding	4.03e-24	5.07e-26	25.295		Rps11|Rps5|Rps9|Rps18|Rpl10|Rpl24|Etf1|Rps14|Rps26|Pa2g4|Eif6|Rps3a1|Rps3|Rps4x|Serbp1|Rpl10a|Rps15|Rpl26|Rps7|Rpl17|Rpl35|Rps2|Rps6|Rpl10l|Rpl38|Rpl18|Rps16|Rps28|Rps10|Rpl22|Rps20|Rpl27a|Rps13|Hdlbp
4	GO Function	mRNA binding	1.77e-11	2.98e-13	12.5258		Rps5|Etf1|Rps14|Rps26|Rps3a1|Rps3|Serbp1|Rpl26|Rps7|Rpl35|Rps2|Rps6|Rps13
5	GO Function	nucleic acid binding	4.41e-11	9.26e-13	12.0334		Rps11|Rps5|Rps9|Rps18|Rpl10|Rpl24|Etf1|Rps14|Rps26|Pa2g4|Eif6|Rps3a1|Rps3|Rps4x|Serbp1|Rpl10a|Rps15|Rpl26|Rps7|Rpl17|Rpl35|Naca|Rps2|Rps6|Rpl10l|Rpl38|Rpl18|Rps16|Rps28|Rps10|Rpl22|Rps20|Rpl27a|Rps13|Hdlbp
6	GO Function	rRNA binding	1.5e-10	3.78e-12	11.4225		Rps11|Rps5|Rps9|Rps18|Rps14|Rps3|Rps4x|Rpl17|Rps13
7	GO Function	binding	8.14e-10	2.39e-11	10.6216		Dbt|Rps11|Rps5|Rps9|Rps18|Rpl10|Gipc1|Gnb2l1|Drg1|Traf3|Pdcd6|Rpl24|Etf1|Rps14|Rps26|Pa2g4|Eif6|Rps3a1|Tprgl|Acan|Rps3|Sh3bgrl|Rps4x|Acta1|Myo6|Uggt1|Rps29|Serbp1|Coro2b|Rpl10a|S100a1|Rps15|Rpl26|Rps7|Actg2|Rpl17|Rpl35|Zc3h15|Actc1|Naca|Rps2|Prkce|Sorbs1|Rps6|Rpl10l|Rpl38|Rpl18|Coro2a|Tmod1|Rps16|Rps19|Calm1|Dmtn|Lancl1|Dmd|Rps28|Rps10|Rpl22|Rps20|Rpl27a|Rps24|Rps13|Hdlbp|Rps27
8	GO Function	heterocyclic compound binding	7.16e-09	2.41e-10	9.61798		Rps11|Rps5|Rps9|Rps18|Rpl10|Drg1|Rpl24|Etf1|Rps14|Rps26|Pa2g4|Eif6|Rps3a1|Rps3|Rps4x|Acta1|Myo6|Serbp1|Rpl10a|Rps15|Rpl26|Rps7|Actg2|Rpl17|Rpl35|Actc1|Naca|Rps2|Prkce|Rps6|Rpl10l|Rpl38|Rpl18|Rps16|Rps28|Rps10|Rpl22|Rps20|Rpl27a|Rps13|Hdlbp
9	GO Function	organic cyclic compound binding	1.02e-08	3.85e-10	9.41454		Rps11|Rps5|Rps9|Rps18|Rpl10|Drg1|Rpl24|Etf1|Rps14|Rps26|Pa2g4|Eif6|Rps3a1|Rps3|Rps4x|Acta1|Myo6|Serbp1|Rpl10a|Rps15|Rpl26|Rps7|Actg2|Rpl17|Rpl35|Actc1|Naca|Rps2|Prkce|Rps6|Rpl10l|Rpl38|Rpl18|Rps16|Rps28|Rps10|Rpl22|Rps20|Rpl27a|Rps13|Hdlbp
10	GO Function	mRNA 5'-UTR binding	9.69e-07	4.07e-08	7.39041		Rps14|Rps3a1|Rpl26|Rps7|Rps13
	KEGG Pathways	Ribosome	5.86e-50	7.61e-52	51.1186		Rps11|Rps5|Rps9|Rps18|Rpl24|Rps14|Rps3a1|Rps3|Rps4x|Rps29|Rpl10a|Rps23|Rps15|Rpl26|Rps7|Rpl17|Rps17|Rps2|Rps8|Rps6|Rpl38|Rpl18|Rps16|Rps19|Rps28|Rps10|Rpl22|Rps15a|Rps20|Rpl27a|Rps24|Rps13|Rps27
1	Reactome Pathways	Formation of a pool of free 40S subunits	6.14e-30	3.84e-32	31.4157		Rps11|Rps9|Rps18|Rps14|Rps3a1|Rps3|Rps4x|Rps23|Rps15|Rps7|Rps2|Rps16|Rps28|Rps10|Rps15a|Rps20|Rps13|Rps27
2	Reactome Pathways	Formation of the ternary complex, and subsequently, the 43S complex	9.51e-30	1.19e-31	30.9245		Rps11|Rps9|Rps18|Rps14|Rps3a1|Rps3|Rps4x|Rps23|Rps15|Rps7|Rps2|Rps16|Rps28|Rps10|Rps15a|Rps20|Rps13|Rps27
3	Reactome Pathways	Ribosomal scanning and start codon recognition	5e-29	9.38e-31	30.0278		Rps11|Rps9|Rps18|Rps14|Rps3a1|Rps3|Rps4x|Rps23|Rps15|Rps7|Rps2|Rps16|Rps28|Rps10|Rps15a|Rps20|Rps13|Rps27
4	Reactome Pathways	Translation initiation complex formation	7.1e-29	1.78e-30	29.7496		Rps11|Rps9|Rps18|Rps14|Rps3a1|Rps3|Rps4x|Rps23|Rps15|Rps7|Rps2|Rps16|Rps28|Rps10|Rps15a|Rps20|Rps13|Rps27
5	Reactome Pathways	L13a-mediated translational silencing of Ceruloplasmin expression	8.76e-29	3.29e-30	29.4828		Rps11|Rps9|Rps18|Rps14|Rps3a1|Rps3|Rps4x|Rps23|Rps15|Rps7|Rps2|Rps16|Rps28|Rps10|Rps15a|Rps20|Rps13|Rps27
6	Reactome Pathways	Major pathway of rRNA processing in the nucleolus and cytosol	4.4e-24	2.47e-25	24.6073		Rps11|Rps9|Rps18|Rps14|Rps3a1|Rps3|Rps4x|Rps23|Rps15|Rps7|Rps2|Rps16|Rps28|Rps10|Rps15a|Rps20|Rps13|Rps27
7	Reactome Pathways	Translation	3.34e-23	2.51e-24	23.6003		Rps11|Rps9|Rps18|Etf1|Rps14|Rps3a1|Rps3|Rps4x|Rps23|Rps15|Rps7|Rps2|Rps16|Rps28|Rps10|Rps15a|Rps20|Rps13|Rps27
8	Reactome Pathways	Metabolism of proteins	2.87e-08	2.51e-09	8.60033		Rps11|Rps9|Rps18|Traf3|Etf1|Rps14|Rps3a1|Rps3|Rps4x|Uggt1|Rps23|Rps15|Rps7|Rps2|Rps16|Calm1|Rps28|Rps10|Rps15a|Rps20|Rps13|Rps27
9	Reactome Pathways	Striated Muscle Contraction	5.96e-05	5.58e-06	5.25337		Acta1|Actc1|Tmod1|Dmd
10	Reactome Pathways	Muscle contraction	0.00021	2.12e-05	4.67366		Acta1|Actg2|Actc1|Tmod1|Calm1|Dmd
11	Reactome Pathways	Protein methylation	0.0092	0.00098	3.00877		Rps2|Calm1
12	Reactome Pathways	DAG and IP3 signaling	0.0198	0.0022	2.65758		Prkce|Calm1
13	Reactome Pathways	Smooth Muscle Contraction	0.0265	0.0032	2.49485		Actg2|Calm1

## Sheet: TMV-TMA (TMA-Up)
	GO_term	description	FDR value	p-value	NegativeLOG10 pVal		Genes
1	GO Process	localization	0.0053	3.71e-06	5.43063		Letm1|Atp6v0d1|Vamp2|Pdcd6|Cuta|Rab14|Vamp3|Slc2a3|Cd81|Gpr158|Gja1|Pmpca|Gpx1|Hbb-bt|Rhog|Sirpa|Cadm3|Ankfy1|Slc25a12|Slc8a2|Rab3c|Anks1b
2	GO Process	response to glucose	0.0063	8.95e-06	5.04818		Pfkl|Vamp2|Gja1|Gpx1|Ndufa9
3	GO Process	post-Golgi vesicle-mediated transport	0.0063	1.68e-05	4.77469		Vamp2|Rab14|Vamp3|Ankfy1
4	GO Process	Golgi vesicle transport	0.0107	5.31e-05	4.27491		Vamp2|Pdcd6|Rab14|Vamp3|Ankfy1
5	GO Process	membrane organization	0.0158	8.94e-05	4.04866		Letm1|Vamp2|Pdcd6|Vamp3|Sirpa|Ptprd|Ankfy1
6	GO Process	calcium ion export	0.0279	0.0002	3.69897		Letm1|Slc8a2
7	GO Process	heterophilic cell-cell adhesion via plasma membrane cell adhesion molecules	0.0279	0.00018	3.74473		Alcam|Ptprd|Cadm3
8	GO Process	transport	0.0279	0.0002	3.69897		Letm1|Atp6v0d1|Vamp2|Pdcd6|Rab14|Vamp3|Slc2a3|Cd81|Gja1|Pmpca|Hbb-bt|Sirpa|Ankfy1|Slc25a12|Slc8a2|Rab3c
9	GO Process	SNARE complex assembly	0.0285	0.00024	3.61979		Vamp2|Vamp3
10	GO Process	cellular component organization	0.0393	0.00044	3.35655		Letm1|Atp6v0d1|Pfkl|Vamp2|Pdcd6|Alcam|Cuta|Rab14|Vamp3|Ndufb10|Ptprs|Gja1|Pgrmc1|Pmpca|Ndufa9|Rhog|Sirpa|Ptprd|Ankfy1
1	GO Component	membrane	3.85e-07	1.63e-09	8.78781		Letm1|Atp6v0d1|Vamp2|Pdcd6|Alcam|Cuta|Rab14|Vamp3|Slc2a3|C8g|Cpne7|Ndufb10|Cd81|Nipsnap1|Gpr158|Adam22|Camk2n1|Ptprs|Gja1|Pgrmc1|Pmpca|Ndufa9|Rhog|Sirpa|Mog|Ptprd|Cadm3|Gpd2|Bdh1|Ankfy1|Slc25a12|Slc8a2|Rab3c|Anks1b
2	GO Component	synapse	0.00023	1.91e-06	5.71897		Atp6v0d1|Vamp2|Vamp3|Slc2a3|Nipsnap1|Camk2n1|Ptprs|Pgrmc1|Slc8a2|Rab3c|Anks1b
3	GO Component	transport vesicle	0.00023	2.98e-06	5.52578		Atp6v0d1|Vamp2|Pdcd6|Rab14|Slc2a3|Ptprs|Rab3c
4	GO Component	plasma membrane region	0.00033	7.33e-06	5.1349		Atp6v0d1|Rab14|Vamp3|Slc2a3|Cd81|Nipsnap1|Camk2n1|Ptprs|Gja1|Slc8a2|Anks1b
5	GO Component	cell periphery	0.00033	6.12e-06	5.21325		Atp6v0d1|Vamp2|Alcam|Rab14|Vamp3|Slc2a3|C8g|Cpne7|Cd81|Nipsnap1|Gpr158|Adam22|Camk2n1|Ptprs|Gja1|Crip2|Rhog|Sirpa|Cadm3|Slc8a2|Rab3c|Anks1b
6	GO Component	mitochondrion	0.00033	5.52e-06	5.25806		Letm1|Ndufb10|Nipsnap1|Pcx|Gja1|Pmpca|Gpx1|Ndufa9|Gpd2|Bdh1|Slc25a12|Slc8a2
7	GO Component	plasma membrane	0.00055	1.64e-05	4.78516		Atp6v0d1|Vamp2|Alcam|Rab14|Vamp3|Slc2a3|C8g|Cpne7|Cd81|Nipsnap1|Gpr158|Adam22|Camk2n1|Ptprs|Gja1|Rhog|Sirpa|Cadm3|Slc8a2|Rab3c|Anks1b
8	GO Component	membrane protein complex	0.00059	1.99e-05	4.70115		Atp6v0d1|Vamp2|Pdcd6|Alcam|Vamp3|C8g|Ndufb10|Gja1|Ndufa9|Ankfy1
9	GO Component	organelle membrane	0.00082	3.14e-05	4.50307		Letm1|Atp6v0d1|Vamp2|Pdcd6|Rab14|Vamp3|Slc2a3|Ndufb10|Ptprs|Gja1|Pgrmc1|Pmpca|Ndufa9|Gpd2|Bdh1|Ankfy1
10	GO Component	synaptic vesicle	0.00082	3.13e-05	4.50446		Atp6v0d1|Vamp2|Slc2a3|Ptprs|Rab3c
	GO Function	binding	0.0144	6.22e-05	4.20621		Letm1|Atp6v0d1|Pfkl|Vamp2|Pdcd6|Alcam|Cuta|Rab14|Vamp3|Slc2a3|C8g|Cd81|Nipsnap1|Camk2n1|Pcx|Ptprs|Gja1|Pgrmc1|Pmpca|Gpx1|Crip2|Ndufa9|Hbb-bt|Rhog|Sirpa|Ptprd|Cadm3|Gpd2|Bdh1|Ankfy1|Slc25a12|Slc8a2|Rab3c|Anks1b
	GO Function	myosin binding	0.0234	0.0003	3.52288		Vamp2|Rab14|Rab3c
	GO Function	calcium:cation antiporter activity	0.0234	0.0002	3.69897		Letm1|Slc8a2
	GO Function	myosin V binding	0.0445	0.00083	3.08092		Rab14|Rab3c
	GO Function	syntaxin-1 binding	0.0445	0.0012	2.92082		Vamp2|Vamp3
	GO Function	protein binding	0.0445	0.00077	3.11351		Pfkl|Vamp2|Pdcd6|Alcam|Cuta|Rab14|Vamp3|Slc2a3|C8g|Cd81|Camk2n1|Pcx|Ptprs|Gja1|Gpx1|Sirpa|Ptprd|Cadm3|Ankfy1|Slc25a12|Slc8a2|Rab3c|Anks1b
	Reactome Pathways	Innate Immune System	0.0332	0.00027	3.56864		Atp6v0d1|Pfkl|Rab14|Slc2a3|C8g|Cd81|Pgrmc1|Rhog
	Reactome Pathways	Synaptic adhesion-like molecules	0.0355	0.00083	3.08092		Ptprs|Ptprd
	Reactome Pathways	Receptor-type tyrosine-protein phosphatases	0.0355	0.00062	3.20761		Ptprs|Ptprd
	Reactome Pathways	Immune System	0.0355	0.00058	3.23657		Atp6v0d1|Pfkl|Vamp2|Rab14|Vamp3|Slc2a3|C8g|Cd81|Pgrmc1|Rhog
	Reactome Pathways	Metabolism	0.0355	0.0013	2.88606		Pfkl|Rab14|Slc2a3|Cpne7|Ndufb10|Gpx1|Ndufa9|Gpd2|Bdh1|Slc25a12
	Reactome Pathways	Neutrophil degranulation	0.0474	0.0023	2.63827		Pfkl|Rab14|Slc2a3|Pgrmc1|Rhog

## Sheet: TMV-TMA (TMA-Down)
	GO_term	description	FDR value	p-value	NegativeLOG10 pVal		Genes
1	GO Process	nucleosome assembly	1.02e-15	7.95e-19	18.0996		H2afy|Hist1h1c|Hist1h1e|Hist1h2bh|Hist1h2bb|Hp1bp3|Hist1h2bk|Hist1h2bp|Hist1h2bm|H3f3a|Hist2h2bb|H1f0
2	GO Process	cellular protein-containing complex assembly	5.17e-13	2.83e-15	14.5482		Snrpd1|H2afy|Ap2b1|Clns1a|Hist1h1c|Hist1h1e|Srp19|Hist1h2bh|Nhp2l1|Hist1h2bb|Hp1bp3|Hist1h2bk|Hist1h2bp|Hist1h2bm|H3f3a|Eif4b|Hist2h2bb|H1f0
3	GO Process	protein-containing complex assembly	1.11e-10	8.71e-13	12.06		Snrpd1|H2afy|Ap2b1|Clns1a|Hist1h1c|Hist1h1e|Atpif1|Srp19|Hist1h2bh|Prnp|Nhp2l1|Hist1h2bb|Hp1bp3|Hist1h2bk|Hist1h2bp|Hist1h2bm|H3f3a|Eif4b|Hist2h2bb|H1f0
4	GO Process	cellular component assembly	3.33e-08	3.13e-10	9.50446		Snrpd1|H2afy|Ap2b1|Clns1a|Mecp2|Hist1h1c|Hist1h1e|Atpif1|Srp19|Hist1h2bh|Prnp|Nhp2l1|Hist1h2bb|Hp1bp3|Hist1h2bk|Hist1h2bp|Hist1h2bm|H3f3a|Eif4b|Hist2h2bb|H1f0
5	GO Process	chromatin organization	3.44e-08	3.5e-10	9.45593		H2afy|Mecp2|Hist1h1c|Hist1h1e|Hist1h2bh|Hist1h2bb|Hp1bp3|Hist1h2bk|Hist1h2bp|Hist1h2bm|H3f3a|Hist2h2bb|H1f0
6	GO Process	electron transport chain	0.0006	7.53e-06	5.12321		Cox6c|Gpd1|Mecp2|Cox7a2|Cox5b
7	GO Process	mRNA splicing, via spliceosome	0.0026	3.42e-05	4.46597		Snrpd1|Clns1a|Snrnp70|Htatsf1|Nhp2l1
8	GO Process	RNA splicing	0.0039	6.04e-05	4.21896		Snrpd1|Clns1a|Snrnp70|Htatsf1|Nhp2l1|Snrnp40
9	GO Process	cellular component organization	0.0051	8.32e-05	4.07988		Snrpd1|H2afy|Ap2b1|Clns1a|Mecp2|Hist1h1c|Hist1h1e|Atpif1|Srp19|Synm|Hist1h2bh|Prnp|Nhp2l1|Hist1h2bb|Hp1bp3|Hist1h2bk|Hist1h2bp|Hist1h2bm|H3f3a|Eif4b|Hist2h2bb|H1f0
10	GO Process	protein methylation	0.0085	0.00015	3.82391		Mecp2|Hist1h1c|Hist1h1e|Ilf3
1	GO Component	nucleosome	2.64e-17	1.14e-19	18.9431		H2afy|Hist1h1c|Hist1h1e|Hist1h2bh|Hist1h2bb|Hp1bp3|Hist1h2bk|Hist1h2bp|Hist1h2bm|H3f3a|Hist2h2bb|H1f0
2	GO Component	protein-containing complex	1.15e-09	1.99e-11	10.7011		Snrpd1|H2afy|Ap2b1|Lin7a|Erh|Gpd1|Clns1a|Mecp2|Hist1h1c|Basp1|Hist1h1e|Pcp4|Atpif1|Ilf3|Srp19|Snrnp70|Hist1h2bh|Cox5b|Rpl29|Ap2s1|Htatsf1|Nhp2l1|Hist1h2bb|Hp1bp3|Snrnp40|Hist1h2bk|Hist1h2bp|Hist1h2bm|H3f3a|Eif4b|Hist2h2bb|H1f0
3	GO Component	chromatin	1.27e-09	2.75e-11	10.5607		H2afy|Mecp2|Hist1h1c|Hist1h1e|Hist1h2bh|Hist1h2bb|Hp1bp3|Hist1h2bk|Hist1h2bp|Hist1h2bm|H3f3a|Hist2h2bb|H1f0
4	GO Component	Sm-like protein family complex	7.79e-07	2.02e-08	7.69465		Snrpd1|Clns1a|Snrnp70|Htatsf1|Nhp2l1|Snrnp40
5	GO Component	spliceosomal snRNP complex	7.81e-06	2.7e-07	6.56864		Snrpd1|Snrnp70|Htatsf1|Nhp2l1|Snrnp40
6	GO Component	U2-type spliceosomal complex	9.43e-06	3.67e-07	6.43533		Snrpd1|Snrnp70|Htatsf1|Nhp2l1|Snrnp40
7	GO Component	nuclear lumen	1.23e-05	5.87e-07	6.23136		H2afy|Ddx42|Clns1a|Mecp2|Hist1h1c|Basp1|Hist1h1e|Ilf3|Srp19|Snrnp70|Hist1h2bh|Htatsf1|Nhp2l1|Hist1h2bb|Hp1bp3|Snrnp40|Hist1h2bk|Hist1h2bp|Hist1h2bm|H3f3a|Hist2h2bb|H1f0
8	GO Component	precatalytic spliceosome	5.26e-05	2.74e-06	5.56225		Snrpd1|Snrnp70|Nhp2l1|Snrnp40
9	GO Component	methylosome	7.64e-05	4.3e-06	5.36653		Snrpd1|Erh|Clns1a
10	GO Component	intracellular non-membrane-bounded organelle	0.00024	1.77e-05	4.75203		H2afy|Ddx42|Clns1a|Mecp2|Hist1h1c|Hist1h1e|Pcp4|Ilf3|Srp19|Synm|Hist1h2bh|Rpl29|Nhp2l1|Hist1h2bb|Hp1bp3|Hist1h2bk|Hist1h2bp|Hist1h2bm|H3f3a|Hist2h2bb|H1f0
1	GO Function	nucleic acid binding	2.8e-09	1.47e-11	10.8327		Snrpd1|H2afy|Ddx42|Erh|Mecp2|Serbp1|Hist1h1c|Basp1|Hist1h1e|Pcp4|Ilf3|Srp19|Snrnp70|Hist1h2bh|Htatsf1|Nhp2l1|Hist1h2bb|Hp1bp3|Snrnp40|Hist1h2bk|Hist1h2bp|Hist1h2bm|H3f3a|Eif4b|Hist2h2bb|H1f0
2	GO Function	chromatin DNA binding	2.99e-06	3.13e-08	7.50446		H2afy|Mecp2|Hist1h1c|Hist1h1e|H3f3a|H1f0
3	GO Function	heterocyclic compound binding	1.12e-05	1.76e-07	6.75449		Snrpd1|H2afy|Ddx42|Erh|Gpd1|Mecp2|Serbp1|Hist1h1c|Basp1|Hist1h1e|Pcp4|Ilf3|Srp19|Snrnp70|Hist1h2bh|Htatsf1|Nhp2l1|Hist1h2bb|Hp1bp3|Snrnp40|Hist1h2bk|Hist1h2bp|Hist1h2bm|H3f3a|Eif4b|Hist2h2bb|H1f0
4	GO Function	organic cyclic compound binding	1.15e-05	2.41e-07	6.61798		Snrpd1|H2afy|Ddx42|Erh|Gpd1|Mecp2|Serbp1|Hist1h1c|Basp1|Hist1h1e|Pcp4|Ilf3|Srp19|Snrnp70|Hist1h2bh|Htatsf1|Nhp2l1|Hist1h2bb|Hp1bp3|Snrnp40|Hist1h2bk|Hist1h2bp|Hist1h2bm|H3f3a|Eif4b|Hist2h2bb|H1f0
5	GO Function	RNA binding	3.98e-05	1.04e-06	5.98297		Snrpd1|Ddx42|Mecp2|Serbp1|Pcp4|Ilf3|Srp19|Snrnp70|Htatsf1|Nhp2l1|Snrnp40|Eif4b
6	GO Function	DNA binding	4.6e-05	1.45e-06	5.83863		H2afy|Erh|Mecp2|Hist1h1c|Basp1|Hist1h1e|Ilf3|Hist1h2bh|Hist1h2bb|Hp1bp3|Hist1h2bk|Hist1h2bp|Hist1h2bm|H3f3a|Hist2h2bb|H1f0
7	GO Function	protein heterodimerization activity	9.38e-05	3.44e-06	5.46344		H2afy|Clns1a|Hist1h2bh|Hist1h2bb|Hist1h2bk|Hist1h2bp|Hist1h2bm|H3f3a|Hist2h2bb
8	GO Function	protein dimerization activity	0.00051	2.38e-05	4.62342		H2afy|Gipc1|Gpd1|Clns1a|Atpif1|Hist1h2bh|Hist1h2bb|Hist1h2bk|Hist1h2bp|Hist1h2bm|H3f3a|Hist2h2bb
9	GO Function	cytochrome-c oxidase activity	0.00051	2.14e-05	4.66959		Cox6c|Cox7a2|Cox5b
10	GO Function	nucleosome binding	0.00096	6.53e-05	4.18509		H2afy|Hp1bp3|H3f3a
1	KEGG Pathways	Systemic lupus erythematosus	2.36e-11	8.76e-13	12.0575		Snrpd1|H2afy|Hist1h2bh|Hist1h2bb|Hist1h2bk|Hist1h2bp|Hist1h2bm|H3f3a|Hist2h2bb
2	KEGG Pathways	Alcoholism	1.87e-08	1.38e-09	8.86012		H2afy|Hist1h2bh|Hist1h2bb|Hist1h2bk|Hist1h2bp|Hist1h2bm|H3f3a|Hist2h2bb
3	KEGG Pathways	Viral carcinogenesis	4.73e-05	5.26e-06	5.27901		Hist1h2bh|Hist1h2bb|Hist1h2bk|Hist1h2bp|Hist1h2bm|Hist2h2bb
4	KEGG Pathways	Huntington's disease	0.0004	5.95e-05	4.22548		Cox6c|Ap2b1|Cox7a2|Cox5b|Ap2s1
5	KEGG Pathways	Spliceosome	0.0011	0.0002	3.69897		Snrpd1|Ddx42|Snrnp70|Snrnp40
6	KEGG Pathways	Cardiac muscle contraction	0.0029	0.00065	3.18709		Cox6c|Cox7a2|Cox5b
7	KEGG Pathways	Oxidative phosphorylation	0.0114	0.003	2.52288		Cox6c|Cox7a2|Cox5b
8	KEGG Pathways	Parkinson's disease	0.012	0.0036	2.4437		Cox6c|Cox7a2|Cox5b
9	KEGG Pathways	Non-alcoholic fatty liver disease (NAFLD)	0.0125	0.0042	2.37675		Cox6c|Cox7a2|Cox5b
10	KEGG Pathways	Alzheimer's disease	0.0162	0.006	2.22185		Cox6c|Cox7a2|Cox5b
1	Reactome Pathways	DNA Damage/Telomere Stress Induced Senescence	3.27e-07	2.54e-09	8.59517		Hist1h1c|Hist1h1e|Hist1h2bb|Hist1h2bk|Hist1h2bm|H1f0
2	Reactome Pathways	Cellular Senescence	8.06e-07	1.25e-08	7.90309		Hist1h1c|Hist1h1e|Hist1h2bb|Hist1h2bk|Hist1h2bm|H3f3a|H1f0
3	Reactome Pathways	RNA Polymerase I Promoter Opening	1.03e-05	2.83e-07	6.54821		Hist1h2bb|Hist1h2bk|Hist1h2bm|H3f3a
4	Reactome Pathways	Activated PKN1 stimulates transcription of AR (androgen receptor) regulated genes KLK2 and KLK3	1.03e-05	4.47e-07	6.34969		Hist1h2bb|Hist1h2bk|Hist1h2bm|H3f3a
5	Reactome Pathways	NoRC negatively regulates rRNA expression	1.03e-05	2.4e-07	6.61979		Hist1h2bb|Hist1h2bk|Hist1h2bm|H3f3a
6	Reactome Pathways	SIRT1 negatively regulates rRNA expression	1.03e-05	3.32e-07	6.47886		Hist1h2bb|Hist1h2bk|Hist1h2bm|H3f3a
7	Reactome Pathways	Condensation of Prophase Chromosomes	1.57e-05	9.77e-07	6.01011		Hist1h2bb|Hist1h2bk|Hist1h2bm|H3f3a
8	Reactome Pathways	PRC2 methylates histones and DNA	1.57e-05	1.1e-06	5.95861		Hist1h2bb|Hist1h2bk|Hist1h2bm|H3f3a
9	Reactome Pathways	RUNX1 regulates genes involved in megakaryocyte differentiation and platelet function	3.22e-05	2.5e-06	5.60206		Hist1h2bb|Hist1h2bk|Hist1h2bm|H3f3a
10	Reactome Pathways	HDACs deacetylate histones	3.51e-05	2.99e-06	5.52433		Hist1h2bb|Hist1h2bk|Hist1h2bm|Hist2h2bb
11	Reactome Pathways	RNA Polymerase I Chain Elongation	3.82e-05	3.86e-06	5.41341		Hist1h2bb|Hist1h2bk|Hist1h2bm|H3f3a
12	Reactome Pathways	HATs acetylate histones	3.82e-05	4.19e-06	5.37779		Hist1h2bb|Hist1h2bk|Hist1h2bm|Hist2h2bb
13	Reactome Pathways	Formation of the beta-catenin:TCF transactivating complex	3.82e-05	3.55e-06	5.44977		Hist1h2bb|Hist1h2bk|Hist1h2bm|H3f3a
14	Reactome Pathways	B-WICH complex positively regulates rRNA expression	3.96e-05	4.91e-06	5.30892		Hist1h2bb|Hist1h2bk|Hist1h2bm|H3f3a
15	Reactome Pathways	Activation of DNA fragmentation factor	3.96e-05	5.28e-06	5.27737		Hist1h1c|Hist1h1e|H1f0
16	Reactome Pathways	Apoptosis induced DNA fragmentation	3.96e-05	5.28e-06	5.27737		Hist1h1c|Hist1h1e|H1f0
17	Reactome Pathways	Senescence-Associated Secretory Phenotype (SASP)	5.74e-05	9.34e-06	5.02965		Hist1h2bb|Hist1h2bk|Hist1h2bm|H3f3a
18	Reactome Pathways	Formation of Senescence-Associated Heterochromatin Foci (SAHF)	6.27e-05	1.07e-05	4.97062		Hist1h1c|Hist1h1e|H1f0
19	Reactome Pathways	Transcriptional regulation by small RNAs	7.01e-05	1.36e-05	4.86646		Hist1h2bb|Hist1h2bk|Hist1h2bm|H3f3a
20	Reactome Pathways	Oxidative Stress Induced Senescence	7.15e-05	1.44e-05	4.84164		Hist1h2bb|Hist1h2bk|Hist1h2bm|H3f3a

## Sheet: TFV-TFA (TFA-Up)
	GO_term	description	FDR value	p-value	NegativeLOG10 pVal		Genes
1	GO Process	translation	1.14e-43	8.62e-47	46.0645		Rpl13|Rpl8|Rps5|Rps9|Rps18|Rpl10|Rps3|Rps4x|Rpl21|Rpl10a|Rps23|Rpl18a|Rps7|Rpl17|Rpl3|Rpl5|Rpl27|Rps2|Rpl23a|Rpl11|Rps8|Rpl10l|Rpl38|Rpl18|Rps19|Rpl30|Rpl9|Rps28|Rpl35a|Rpl12|Rpl22|Rps15a|Rps24
2	GO Process	peptide metabolic process	2.04e-41	4.63e-44	43.3344		Rpl13|Rpl8|Rps5|Rps9|Rps18|Rpl10|Rps3|Rps4x|Rpl21|Rpl10a|Rps23|Rpl18a|Rps7|Rpl17|Rpl3|Rpl5|Rpl27|Rps2|Rpl23a|Rpl11|Rps8|Rpl10l|Rpl38|Rpl18|Rps19|Rpl30|Rpl9|Rps28|Rpl35a|Rpl12|Rpl22|Rps15a|Rps24|Gstp1
3	GO Process	organonitrogen compound biosynthetic process	5.08e-30	2.3e-32	31.6383		Rpl13|Rpl8|Rps5|Rps9|Rps18|Rpl10|Rps3|Rps4x|Uggt1|Rpl21|Rpl10a|Rps23|Rpl18a|Rps7|Rpl17|Ppm1b|Rpl3|Rpl5|Rpl27|Rps2|Rpl23a|Rpl11|Rps8|Rpl10l|Rpl38|Rpl18|Rps19|Rpl30|Rpl9|Rps28|Rpl35a|Rpl12|Rpl22|Rps15a|Rps24
4	GO Process	cytoplasmic translation	6.99e-24	3.7e-26	25.4318		Rpl8|Rps3|Rpl10a|Rps23|Rpl18a|Rps7|Rps2|Rpl11|Rpl38|Rpl18|Rpl30|Rpl9|Rps28|Rpl35a|Rpl22
5	GO Process	ribosome biogenesis	7.31e-23	4.42e-25	24.3546		Rps5|Rps18|Rpl10|Rpl10a|Rps7|Rpl3|Rpl5|Rplp0|Rpl27|Rps2|Rpl23a|Rpl11|Rps8|Rpl10l|Rpl38|Rps19|Rps28|Rpl35a|Rpl12|Rps24
6	GO Process	ribonucleoprotein complex biogenesis	1.19e-22	8.09e-25	24.0921		Rps5|Rps18|Rpl10|Dhx9|Rpl10a|Rps23|Rps7|Rpl3|Rpl5|Rplp0|Rpl27|Rps2|Rpl23a|Rpl11|Rps8|Rpl10l|Rpl38|Rps19|Rps28|Rpl35a|Rpl12|Rps24
7	GO Process	cellular macromolecule biosynthetic process	9.3e-21	7.03e-23	22.153		Rpl13|Chtop|Rpl8|Rps5|Rps9|Rps18|Rpl10|Rps3|Rps4x|Uggt1|Dhx9|Rpl21|Rpl10a|Rps23|Rpl18a|Ddx1|Rps7|Rpl17|Ppm1b|Rpl3|Rpl5|Rpl27|Rps2|Rpl23a|Rpl11|Rps8|Rpl10l|Rpl38|Rpl18|Rps19|Rpl30|Rpl9|Rps28|Rpl35a|Rpl12|Rpl22|Rps15a|Rps24
8	GO Process	gene expression	1.39e-19	1.26e-21	20.8996		Rpl13|Chtop|Rpl8|Rps5|Rps9|Rps18|Rpl10|Rps3|Rps4x|Dhx9|Rpl21|Sf3b3|Rpl10a|Rps23|Rpl18a|Ddx1|Rps7|Rpl17|Rpl3|Rpl5|Rpl27|Rps2|Rpl23a|Rpl11|Rps8|Rpl10l|Zranb2|Rpl38|Rpl18|Rps19|Rpl30|Rpl9|Rps28|Rpl35a|Rpl12|Rpl22|Rps15a|Rps24
9	GO Process	cellular nitrogen compound biosynthetic process	1.82e-18	1.79e-20	19.7471		Rpl13|Chtop|Rpl8|Rps5|Rps9|Rps18|Rpl10|Rps3|Rps4x|Dhx9|Rpl21|Rpl10a|Rps23|Rpl18a|Ddx1|Rps7|Rpl17|Rpl3|Rpl5|Rpl27|Rps2|Rpl23a|Rpl11|Rps8|Rpl10l|Rpl38|Rpl18|Rps19|Rpl30|Rpl9|Rps28|Rpl35a|Rpl12|Rpl22|Rps15a|Rps24
10	GO Process	ribosome assembly	1.03e-17	1.09e-19	18.9626		Rps5|Rpl10|Rpl3|Rpl5|Rps2|Rpl23a|Rpl11|Rpl10l|Rpl38|Rps19|Rps28|Rpl12
1	GO Component	cytosolic ribosome	6.6e-61	3.37e-63	62.4724		Rpl13|Rpl8|Rps5|Rps9|Rps18|Rpl10|Rps3|Rps4x|Rpl21|Rpl10a|Rps23|Rpl18a|Rps7|Rpl17|Rpl3|Rpl5|Rplp0|Rpl27|Rps2|Rpl23a|Rpl11|Rps8|Rpl10l|Rpl38|Rpl18|Rps19|Rpl30|Rpl9|Rps28|Rpl35a|Rpl12|Rpl22|Rps15a|Rps24
2	GO Component	ribosomal subunit	2.56e-54	2.61e-56	55.5834		Rpl13|Rpl8|Rps5|Rps9|Rps18|Rpl10|Rps3|Rps4x|Rpl21|Rpl10a|Rps23|Rpl18a|Rps7|Rpl17|Rpl3|Rpl5|Rplp0|Rpl27|Rps2|Rpl23a|Rpl11|Rps8|Rpl10l|Rpl38|Rpl18|Rps19|Rpl30|Rpl9|Rps28|Rpl35a|Rpl12|Rpl22|Rps15a|Rps24
3	GO Component	ribosome	2.56e-54	3.44e-56	55.4634		Rpl13|Rpl8|Rps5|Rps9|Rps18|Rpl10|Rps3|Rps4x|Dhx9|Rpl21|Rpl10a|Rps23|Rpl18a|Rps7|Rpl17|Rpl3|Rpl5|Rplp0|Rpl27|Rps2|Rpl23a|Rpl11|Rps8|Rpl10l|Rpl38|Rpl18|Rps19|Rpl30|Rpl9|Rps28|Rpl35a|Rpl12|Rpl22|Rps15a|Rps24
4	GO Component	ribonucleoprotein complex	1.52e-41	3.1e-43	42.5086		Rpl13|Chtop|Rpl8|Rps5|Rps9|Rps18|Rpl10|Rps3|Rps4x|Dhx9|Rpl21|Sf3b3|Rpl10a|Rps23|Rpl18a|Ddx1|Rps7|Rpl17|Rpl3|Rpl5|Rplp0|Rpl27|Rps2|Rpl23a|Rpl11|Rps8|Rpl10l|Rpl38|Rpl18|Rps19|Rpl30|Rpl9|Rps28|Rpl35a|Rpl12|Rpl22|Rps15a|Rps24
5	GO Component	cytosolic large ribosomal subunit	3.5e-37	8.93e-39	38.0491		Rpl13|Rpl8|Rpl10|Rpl21|Rpl10a|Rpl18a|Rpl17|Rpl3|Rpl5|Rplp0|Rpl27|Rpl23a|Rpl11|Rpl10l|Rpl38|Rpl18|Rpl30|Rpl9|Rpl35a|Rpl12|Rpl22
6	GO Component	intracellular non-membrane-bounded organelle	3.36e-25	1.2e-26	25.9208		Rpl13|Chtop|Rpl8|Rps5|Rps9|Rps18|Rpl10|Rps3|Rps4x|Dhx9|Abhd14b|Rpl21|Ank2|Sf3b3|Rpl10a|Rps23|Rpl18a|Ddx1|Rps7|Rpl17|Ppm1b|Rpl3|Rpl5|Rplp0|Rpl27|Rps2|Prkce|Sorbs1|Rpl23a|Rpl11|Rps8|Rpl10l|Rpl38|Rpl18|Tmod1|Rps19|Rpl30|Rpl9|Rps28|Rpl35a|Kif2a|Rpl12|Rpl22|Rps15a|Rps24
7	GO Component	cytosol	2.19e-22	1.01e-23	22.9957		Rpl13|Rpl8|Rps5|Rps9|Rps18|Rpl10|Rps3|Rps4x|Abhd14b|Rpl21|Rpl10a|Rps23|Rpl18a|Ddx1|Rps7|Rpl17|Ppm1b|Rpl3|Rpl5|Rplp0|Rpl27|Rps2|Prkce|Sorbs1|Rpl23a|Rpl11|Rps8|Rpl10l|Rpl38|Rpl18|Rps19|Rpl30|Rpl9|Rps28|Rpl35a|Pitpna|Rpl12|Rpl22|Rps15a|Rps24|Gstp1
8	GO Component	cytosolic small ribosomal subunit	3.55e-22	1.81e-23	22.7423		Rps5|Rps9|Rps18|Rps3|Rps4x|Rps23|Rps7|Rps2|Rps8|Rps19|Rps28|Rps15a|Rps24
9	GO Component	polysome	1.91e-21	1.07e-22	21.9706		Rpl8|Rps3|Rps4x|Dhx9|Rpl10a|Rps23|Rpl18a|Rpl17|Rpl11|Rpl10l|Rpl38|Rpl18|Rpl30|Rps28
10	GO Component	protein-containing complex	4.51e-19	2.99e-20	19.5243		Rpl13|Chtop|Rpl8|Rps5|Rps9|Rps18|Rpl10|Rps3|Rps4x|Uggt1|Dhx9|Rpl21|Sf3b3|Rpl10a|Rps23|Rpl18a|Ddx1|Rps7|Rpl17|Rpl3|Rpl5|Rplp0|Rpl27|Rps2|Sorbs1|Rpl23a|Rpl11|Rps8|Rpl10l|Rpl38|Rpl18|Tmod1|Rps19|Rpl30|Rpl9|Rps28|Rpl35a|Kif2a|Rpl12|Rpl22|Rps15a|Rps24|Gstp1
1	GO Function	structural constituent of ribosome	3.53e-56	1.5e-58	57.8239		Rpl13|Rpl8|Rps5|Rps9|Rps18|Rpl10|Rps3|Rps4x|Rpl21|Rpl10a|Rps23|Rpl18a|Rps7|Rpl17|Rpl3|Rpl5|Rplp0|Rpl27|Rps2|Rpl23a|Rpl11|Rps8|Rpl10l|Rpl38|Rpl18|Rps19|Rpl30|Rpl9|Rps28|Rpl35a|Rpl12|Rpl22|Rps15a|Rps24
2	GO Function	RNA binding	8.8e-25	1.12e-26	25.9508		Rpl13|Chtop|Rpl8|Rps5|Rps9|Rps18|Rpl10|Rps3|Rps4x|Dhx9|Sf3b3|Rpl10a|Rpl18a|Ddx1|Rps7|Rpl17|Rpl3|Rpl5|Rps2|Rpl23a|Rpl11|Rpl10l|Zranb2|Rpl38|Rpl18|Rpl30|Rpl9|Rps28|Rpl12|Rpl22
3	GO Function	rRNA binding	2.91e-19	4.93e-21	20.3072		Rpl8|Rps5|Rps9|Rps18|Rps3|Rps4x|Rpl17|Rpl3|Rpl5|Rpl23a|Rpl11|Rpl9|Rpl12
4	GO Function	organic cyclic compound binding	1.9e-09	4.84e-11	10.3152		Rpl13|Chtop|Rpl8|Rps5|Rps9|Rps18|Rpl10|Rps3|Rps4x|Dhx9|Sf3b3|Rpl10a|Rpl18a|Ddx1|Rps7|Osbpl1a|Rpl17|Rpl3|Rpl5|Rps2|Prkce|Rpl23a|Rpl11|Rpl10l|Zranb2|Rpl38|Rpl18|Rpl30|Rpl9|Rps28|Kif2a|Pitpna|Rpl12|Rpl22
5	GO Function	heterocyclic compound binding	6.68e-09	1.98e-10	9.70333		Rpl13|Chtop|Rpl8|Rps5|Rps9|Rps18|Rpl10|Rps3|Rps4x|Dhx9|Sf3b3|Rpl10a|Rpl18a|Ddx1|Rps7|Rpl17|Rpl3|Rpl5|Rps2|Prkce|Rpl23a|Rpl11|Rpl10l|Zranb2|Rpl38|Rpl18|Rpl30|Rpl9|Rps28|Kif2a|Pitpna|Rpl12|Rpl22
6	GO Function	binding	2.24e-06	7.58e-08	7.12033		Rpl13|Chtop|Rpl8|Rps5|Rps9|Rps18|Rpl10|Rps3|Rps4x|Uggt1|Dhx9|Ank2|Aldh4a1|Sf3b3|Rpl10a|Rpl18a|Ddx1|Rps7|Osbpl1a|Rpl17|Ppm1b|Rpl3|Rpl5|Rplp0|Rps2|Prkce|Sorbs1|Rpl23a|Rpl11|Rpl10l|Zranb2|Rpl38|Rpl18|Tmod1|Rps19|Rpl30|Rpl9|Rps28|Rpl35a|Kif2a|Pitpna|Rpl12|Rpl22|Rps24|Gstp1
7	GO Function	mRNA binding	1.71e-05	6.52e-07	6.18575		Rps5|Rps3|Dhx9|Rps7|Rpl5|Rps2|Rpl30
8	GO Function	ubiquitin ligase inhibitor activity	2.56e-05	1.08e-06	5.96658		Rps7|Rpl5|Rpl11
9	GO Function	large ribosomal subunit rRNA binding	2.56e-05	1.08e-06	5.96658		Rpl17|Rpl23a|Rpl12
10	GO Function	5S rRNA binding	0.00013	7.13e-06	5.14691		Rpl3|Rpl5|Rpl11
	KEGG Pathways	Ribosome	2.21e-52	6.71e-54	53.1733		Rpl13|Rpl8|Rps5|Rps9|Rps18|Rps3|Rps4x|Rpl21|Rpl10a|Rps23|Rpl18a|Rps7|Rpl17|Rpl3|Rpl5|Rplp0|Rps2|Rpl23a|Rpl11|Rps8|Rpl38|Rpl18|Rps19|Rpl30|Rpl9|Rps28|Rpl35a|Rpl12|Rpl22|Rps15a|Rps24
1	Reactome Pathways	Formation of the ternary complex, and subsequently, the 43S complex	1.36e-13	2.45e-15	14.6108		Rps9|Rps18|Rps3|Rps4x|Rps23|Rps7|Rps2|Rps28|Rps15a
2	Reactome Pathways	Formation of a pool of free 40S subunits	1.36e-13	1.32e-15	14.8794		Rps9|Rps18|Rps3|Rps4x|Rps23|Rps7|Rps2|Rps28|Rps15a
3	Reactome Pathways	Ribosomal scanning and start codon recognition	2.57e-13	7.5e-15	14.1249		Rps9|Rps18|Rps3|Rps4x|Rps23|Rps7|Rps2|Rps28|Rps15a
4	Reactome Pathways	Translation initiation complex formation	2.72e-13	1.06e-14	13.9747		Rps9|Rps18|Rps3|Rps4x|Rps23|Rps7|Rps2|Rps28|Rps15a
5	Reactome Pathways	L13a-mediated translational silencing of Ceruloplasmin expression	2.72e-13	1.47e-14	13.8327		Rps9|Rps18|Rps3|Rps4x|Rps23|Rps7|Rps2|Rps28|Rps15a
6	Reactome Pathways	Major pathway of rRNA processing in the nucleolus and cytosol	6.16e-11	5.39e-12	11.2684		Rps9|Rps18|Rps3|Rps4x|Rps23|Rps7|Rps2|Rps28|Rps15a
7	Reactome Pathways	Metabolism of RNA	7.58e-08	9.56e-09	8.01954		Chtop|Rps9|Rps18|Rps3|Rps4x|Sf3b3|Rps23|Rps7|Rps2|Rps28|Rps15a
8	Reactome Pathways	Metabolism of proteins	0.0056	0.00076	3.11919		Rps9|Rps18|Rps3|Rps4x|Uggt1|Ank2|Rps23|Rps7|Rps2|Rps28|Rps15a

## Sheet: TFV-TFA (TFA-Down)
	GO_term	description	FDR value	p-value	NegativeLOG10 pVal		Genes
	GO Component	mitochondrial protein complex	0.00013	1.25e-06	5.90309		Cox4i1|mt-Atp8|Vdac1|Ndufa13
	GO Component	inner mitochondrial membrane protein complex	0.0006	1.2e-05	4.92082		Cox4i1|mt-Atp8|Ndufa13
	GO Component	mitochondrial membrane	0.00078	2.35e-05	4.62893		Cox4i1|mt-Atp8|Vdac1|Ndufa13
	GO Component	respiratory chain complex	0.0043	0.00036	3.4437		Cox4i1|Ndufa13
	GO Component	membrane protein complex	0.0043	0.00027	3.56864		Cox4i1|mt-Atp8|Vdac1|Ndufa13
	GO Component	mitochondrial respirasome	0.0043	0.00037	3.4318		Cox4i1|Ndufa13
	GO Component	protein-containing complex	0.0126	0.0018	2.74473		Erh|Cox4i1|mt-Atp8|Vdac1|Snrnp40|Ndufa13
	GO Component	myelin sheath	0.0168	0.0025	2.60206		Plp1|Vdac1
	GO Function	proton transmembrane transporter activity	0.0365	0.00057	3.24413		Cox4i1|mt-Atp8
	KEGG Pathways	Parkinson's disease	2.03e-06	1.13e-07	6.94692		Cox4i1|mt-Atp8|Vdac1|Ndufa13
	KEGG Pathways	Huntington's disease	3.34e-06	3.71e-07	6.43063		Cox4i1|mt-Atp8|Vdac1|Ndufa13
	KEGG Pathways	Oxidative phosphorylation	6.89e-05	1.15e-05	4.9393		Cox4i1|mt-Atp8|Ndufa13
	KEGG Pathways	Alzheimer's disease	0.00011	2.45e-05	4.61083		Cox4i1|mt-Atp8|Ndufa13
	KEGG Pathways	Thermogenesis	0.00021	5.72e-05	4.2426		Cox4i1|mt-Atp8|Ndufa13
	KEGG Pathways	Non-alcoholic fatty liver disease (NAFLD)	0.0037	0.0012	2.92082		Cox4i1|Ndufa13
	KEGG Pathways	Metabolic pathways	0.0235	0.0091	2.04096		Cox4i1|mt-Atp8|Ndufa13
1	Reactome Pathways	The citric acid (TCA) cycle and respiratory electron transport	0.00025	1.15e-05	4.9393		mt-Atp8|Vdac1|Ndufa13
2	Reactome Pathways	Respiratory electron transport, ATP synthesis by chemiosmotic coupling, and heat production by uncoupling proteins.	0.0039	0.00036	3.4437		mt-Atp8|Ndufa13
